# Supplementary material for: GeLC-MS-based proteomics of Chromobacterium violaceum: comparison of proteome changes elicited by hydrogen peroxide
Source: Sci Rep. 2016 Jun 20;6:28174. doi: 10.1038/srep28174 (PMC4913304; doi:10.1038/srep28174)
Supplement: Supplementary Table S1 [file srep28174-s2.xls]

## Sheet: Common - non differential
P-values of proteins with less than 9 spectral counts in one condition should not be considered as there is a high chance of being a false positive
#Locus	Fold Change	pValue	Average Spectral Counts Treated	Average Spectral Counts Control	Description
Q7NYU7	0.361562	0.0500208	18.6667	13	Uncharacterized protein OS=Chromobacterium violaceum (strain ATCC 12472 / DSM 30191 / JCM 1249 / NBRC 12614 / NCIMB 9131 / NCTC 9757) GN=CV_1175 PE=4 SV=1
Q7P0B5	-0.471307	0.0504252	2.6	4.16667	Ribosomal RNA small subunit methyltransferase I OS=Chromobacterium violaceum (strain ATCC 12472 / DSM 30191 / JCM 1249 / NBRC 12614 / NCIMB 9131 / NCTC 9757) GN=rsmI PE=3 SV=1
Q7P027	0.35645	0.0505958	3.33333	2.33333	Uncharacterized protein OS=Chromobacterium violaceum (strain ATCC 12472 / DSM 30191 / JCM 1249 / NBRC 12614 / NCIMB 9131 / NCTC 9757) GN=CV_0742 PE=4 SV=1
Q7NPX1	-0.377056	0.0506532	4	5.83333	Uncharacterized protein OS=Chromobacterium violaceum (strain ATCC 12472 / DSM 30191 / JCM 1249 / NBRC 12614 / NCIMB 9131 / NCTC 9757) GN=CV_4371 PE=4 SV=1
Q7NRQ0	0.66374	0.0508931	3.4	1.75	Probable transcriptional regulator, GntR family OS=Chromobacterium violaceum (strain ATCC 12472 / DSM 30191 / JCM 1249 / NBRC 12614 / NCIMB 9131 / NCTC 9757) GN=CV_3730 PE=4 SV=1
Q7P091	0.472608	0.0512261	23	14.3333	Glutamine--fructose-6-phosphate aminotransferase [isomerizing] OS=Chromobacterium violaceum (strain ATCC 12472 / DSM 30191 / JCM 1249 / NBRC 12614 / NCIMB 9131 / NCTC 9757) GN=glmS PE=3 SV=1
Q7P0B2	-0.559262	0.0514662	3.2	5.6	Phosphoheptose isomerase OS=Chromobacterium violaceum (strain ATCC 12472 / DSM 30191 / JCM 1249 / NBRC 12614 / NCIMB 9131 / NCTC 9757) GN=gmhA PE=3 SV=1
Q7NQN2	0.692709	0.0517759	2	1	Uncharacterized protein OS=Chromobacterium violaceum (strain ATCC 12472 / DSM 30191 / JCM 1249 / NBRC 12614 / NCIMB 9131 / NCTC 9757) GN=CV_4105 PE=4 SV=1
Q7P0H5	-0.553961	0.0520812	4.5	7.83333	Uncharacterized protein OS=Chromobacterium violaceum (strain ATCC 12472 / DSM 30191 / JCM 1249 / NBRC 12614 / NCIMB 9131 / NCTC 9757) GN=CV_0592 PE=4 SV=1
Q7NRV6	-0.405209	0.0537269	3.33333	5	Ribosome maturation factor RimM OS=Chromobacterium violaceum (strain ATCC 12472 / DSM 30191 / JCM 1249 / NBRC 12614 / NCIMB 9131 / NCTC 9757) GN=rimM PE=3 SV=1
Q7P1Q1	0.485201	0.0537706	4.33333	2.66667	N5-carboxyaminoimidazole ribonucleotide synthase OS=Chromobacterium violaceum (strain ATCC 12472 / DSM 30191 / JCM 1249 / NBRC 12614 / NCIMB 9131 / NCTC 9757) GN=purK PE=3 SV=1
Q7NQX7	0.416631	0.0539847	7.33333	4.83333	Ubiquinol-cytochrome c reductase iron-sulfur subunit OS=Chromobacterium violaceum (strain ATCC 12472 / DSM 30191 / JCM 1249 / NBRC 12614 / NCIMB 9131 / NCTC 9757) GN=petA PE=4 SV=1
Q7NXM9	-1.09792	0.054678	1.33333	4	Potassium-transporting ATPase KdpC subunit OS=Chromobacterium violaceum (strain ATCC 12472 / DSM 30191 / JCM 1249 / NBRC 12614 / NCIMB 9131 / NCTC 9757) GN=kdpC PE=3 SV=1
Q7NT76	-0.511022	0.0548586	12.8333	21.4	Peptidyl-prolyl cis-trans isomerase OS=Chromobacterium violaceum (strain ATCC 12472 / DSM 30191 / JCM 1249 / NBRC 12614 / NCIMB 9131 / NCTC 9757) GN=CV_3185 PE=3 SV=1
Q7NTJ2	0.405209	0.0549731	4	2.66667	Probable enoyl-CoA hydratase OS=Chromobacterium violaceum (strain ATCC 12472 / DSM 30191 / JCM 1249 / NBRC 12614 / NCIMB 9131 / NCTC 9757) GN=CV_3062 PE=3 SV=1
Q7NXL6	-0.405209	0.0551954	6	9	DNA polymerase subunits gamma and tau OS=Chromobacterium violaceum (strain ATCC 12472 / DSM 30191 / JCM 1249 / NBRC 12614 / NCIMB 9131 / NCTC 9757) GN=dnaX PE=4 SV=1
Q7NPY0	-0.466325	0.0553202	6.16667	9.83333	Zinc protease OS=Chromobacterium violaceum (strain ATCC 12472 / DSM 30191 / JCM 1249 / NBRC 12614 / NCIMB 9131 / NCTC 9757) GN=pqqL PE=3 SV=1
Q7NRT1	0.501775	0.0565439	6.33333	3.83333	Phosphopentomutase OS=Chromobacterium violaceum (strain ATCC 12472 / DSM 30191 / JCM 1249 / NBRC 12614 / NCIMB 9131 / NCTC 9757) GN=deoB PE=3 SV=1
Q7NXL4	0.587415	0.0567659	2.25	1.25	Recombination protein RecR OS=Chromobacterium violaceum (strain ATCC 12472 / DSM 30191 / JCM 1249 / NBRC 12614 / NCIMB 9131 / NCTC 9757) GN=recR PE=3 SV=1
Q7NWQ5	-0.430511	0.0569782	3.25	5	Formyltetrahydrofolate deformylase OS=Chromobacterium violaceum (strain ATCC 12472 / DSM 30191 / JCM 1249 / NBRC 12614 / NCIMB 9131 / NCTC 9757) GN=purU PE=3 SV=1
Q7NZI3	0.401138	0.0580879	40.8333	27.3333	Triosephosphate isomerase OS=Chromobacterium violaceum (strain ATCC 12472 / DSM 30191 / JCM 1249 / NBRC 12614 / NCIMB 9131 / NCTC 9757) GN=tpiA PE=3 SV=1
Q7NTM5	-0.532468	0.0584464	2.25	3.83333	Uncharacterized protein OS=Chromobacterium violaceum (strain ATCC 12472 / DSM 30191 / JCM 1249 / NBRC 12614 / NCIMB 9131 / NCTC 9757) GN=CV_3029 PE=4 SV=1
Q7NXW0	-0.391519	0.0586815	19.6	29	ATP-dependent helicase hrpA OS=Chromobacterium violaceum (strain ATCC 12472 / DSM 30191 / JCM 1249 / NBRC 12614 / NCIMB 9131 / NCTC 9757) GN=hrpA PE=4 SV=1
Q7NZM4	0.45647	0.0603719	15	9.5	Acyl-CoA synthetase OS=Chromobacterium violaceum (strain ATCC 12472 / DSM 30191 / JCM 1249 / NBRC 12614 / NCIMB 9131 / NCTC 9757) GN=alkK PE=4 SV=1
Q7P0N2	-0.612221	0.0606298	8.4	15.5	Probable periplasmic protein OS=Chromobacterium violaceum (strain ATCC 12472 / DSM 30191 / JCM 1249 / NBRC 12614 / NCIMB 9131 / NCTC 9757) GN=CV_0534 PE=4 SV=1
Q7NTM6	-0.826157	0.0609762	1.75	4	Probable iron-sulphur protein OS=Chromobacterium violaceum (strain ATCC 12472 / DSM 30191 / JCM 1249 / NBRC 12614 / NCIMB 9131 / NCTC 9757) GN=CV_3028 PE=4 SV=1
Q7NYE5	0.826157	0.0634352	5.33333	2.33333	Exodeoxyribonuclease I OS=Chromobacterium violaceum (strain ATCC 12472 / DSM 30191 / JCM 1249 / NBRC 12614 / NCIMB 9131 / NCTC 9757) GN=sbcB PE=4 SV=1
Q7NWG8	0.446005	0.0634352	2.5	1.6	Probable transcriptional regulator OS=Chromobacterium violaceum (strain ATCC 12472 / DSM 30191 / JCM 1249 / NBRC 12614 / NCIMB 9131 / NCTC 9757) GN=CV_2021 PE=4 SV=1
Q7P0E9	0.605753	0.0658888	3.66667	2	Imidazole glycerol phosphate synthase subunit HisF OS=Chromobacterium violaceum (strain ATCC 12472 / DSM 30191 / JCM 1249 / NBRC 12614 / NCIMB 9131 / NCTC 9757) GN=hisF PE=3 SV=1
Q7P1V3	-0.635587	0.0662784	4.5	8.5	Protein TolB OS=Chromobacterium violaceum (strain ATCC 12472 / DSM 30191 / JCM 1249 / NBRC 12614 / NCIMB 9131 / NCTC 9757) GN=tolB PE=3 SV=1
Q7NT59	0.405209	0.0669873	1.5	1	Uncharacterized protein OS=Chromobacterium violaceum (strain ATCC 12472 / DSM 30191 / JCM 1249 / NBRC 12614 / NCIMB 9131 / NCTC 9757) GN=CV_3202 PE=4 SV=1
Q7NR95	-0.413862	0.0685303	3.83333	5.8	Acetolactate synthase OS=Chromobacterium violaceum (strain ATCC 12472 / DSM 30191 / JCM 1249 / NBRC 12614 / NCIMB 9131 / NCTC 9757) GN=ilvB PE=3 SV=1
Q7P0A6	-0.454449	0.0698263	5.5	8.66667	tRNA uridine 5-carboxymethylaminomethyl modification enzyme MnmG OS=Chromobacterium violaceum (strain ATCC 12472 / DSM 30191 / JCM 1249 / NBRC 12614 / NCIMB 9131 / NCTC 9757) GN=mnmG PE=3 SV=2
Q7NRX0	-0.466325	0.0704055	6.16667	9.83333	Cyanide insensitive terminal oxidase OS=Chromobacterium violaceum (strain ATCC 12472 / DSM 30191 / JCM 1249 / NBRC 12614 / NCIMB 9131 / NCTC 9757) GN=cioA PE=4 SV=1
Q7NZ61	0.454449	0.0707164	4.33333	2.75	Peptide chain release factor 2 OS=Chromobacterium violaceum (strain ATCC 12472 / DSM 30191 / JCM 1249 / NBRC 12614 / NCIMB 9131 / NCTC 9757) GN=prfB PE=4 SV=1
Q7NU63	0.641449	0.0709458	3.16667	1.66667	GTPase HflX OS=Chromobacterium violaceum (strain ATCC 12472 / DSM 30191 / JCM 1249 / NBRC 12614 / NCIMB 9131 / NCTC 9757) GN=hflX PE=3 SV=1
Q7NRD9	-0.500459	0.0714083	4	6.6	Probable two-component response regulator OS=Chromobacterium violaceum (strain ATCC 12472 / DSM 30191 / JCM 1249 / NBRC 12614 / NCIMB 9131 / NCTC 9757) GN=CV_3843 PE=4 SV=1
Q7NZI4	0.476623	0.071624	19.3333	12	Phosphate-binding protein PstS OS=Chromobacterium violaceum (strain ATCC 12472 / DSM 30191 / JCM 1249 / NBRC 12614 / NCIMB 9131 / NCTC 9757) GN=pstS PE=3 SV=1
Q7NS13	0.628212	0.0719054	3.75	2	Uncharacterized protein OS=Chromobacterium violaceum (strain ATCC 12472 / DSM 30191 / JCM 1249 / NBRC 12614 / NCIMB 9131 / NCTC 9757) GN=CV_3614 PE=4 SV=1
Q7NSI0	0.438764	0.0720314	10.6	6.83333	Chemotaxis protein CheV OS=Chromobacterium violaceum (strain ATCC 12472 / DSM 30191 / JCM 1249 / NBRC 12614 / NCIMB 9131 / NCTC 9757) GN=cheV2 PE=4 SV=1
Q7NZU4	-0.543768	0.0725333	3.25	5.6	3-dehydroquinate synthase OS=Chromobacterium violaceum (strain ATCC 12472 / DSM 30191 / JCM 1249 / NBRC 12614 / NCIMB 9131 / NCTC 9757) GN=aroB PE=3 SV=1
Q7NR58	0.563579	0.0726801	9.66667	5.5	4-aminobutyrate transaminase OS=Chromobacterium violaceum (strain ATCC 12472 / DSM 30191 / JCM 1249 / NBRC 12614 / NCIMB 9131 / NCTC 9757) GN=goaG PE=3 SV=1
Q7NSC7	0.453968	0.0728248	4.2	2.66667	Probable transcriptional regulator, TetR family OS=Chromobacterium violaceum (strain ATCC 12472 / DSM 30191 / JCM 1249 / NBRC 12614 / NCIMB 9131 / NCTC 9757) GN=CV_3499 PE=4 SV=1
Q7NX94	0.510503	0.0730404	5.33333	3.2	UPF0061 protein CV_1733 OS=Chromobacterium violaceum (strain ATCC 12472 / DSM 30191 / JCM 1249 / NBRC 12614 / NCIMB 9131 / NCTC 9757) GN=CV_1733 PE=3 SV=1
Q7NW15	0.597459	0.0734849	5	2.75	Anthranilate synthase (Component II) OS=Chromobacterium violaceum (strain ATCC 12472 / DSM 30191 / JCM 1249 / NBRC 12614 / NCIMB 9131 / NCTC 9757) GN=pabA PE=4 SV=1
Q7NS74	-0.390619	0.0745724	4.6	6.8	Bacterioferritin OS=Chromobacterium violaceum (strain ATCC 12472 / DSM 30191 / JCM 1249 / NBRC 12614 / NCIMB 9131 / NCTC 9757) GN=CV_3552 PE=3 SV=1
Q7NWC0	-0.667408	0.0756899	4	7.8	Pyridoxine 5'-phosphate synthase OS=Chromobacterium violaceum (strain ATCC 12472 / DSM 30191 / JCM 1249 / NBRC 12614 / NCIMB 9131 / NCTC 9757) GN=pdxJ PE=3 SV=1
Q7NPV0	0.692709	0.0758806	4	2	Probable ABC transporter OS=Chromobacterium violaceum (strain ATCC 12472 / DSM 30191 / JCM 1249 / NBRC 12614 / NCIMB 9131 / NCTC 9757) GN=CV_4392 PE=4 SV=1
Q7P0H9	-0.610523	0.0764771	6.33333	11.6667	Ketol-acid reductoisomerase OS=Chromobacterium violaceum (strain ATCC 12472 / DSM 30191 / JCM 1249 / NBRC 12614 / NCIMB 9131 / NCTC 9757) GN=ilvC PE=3 SV=1
Q7P1T8	0.364413	0.0765647	7.2	5	Maf-like protein CV_0124 OS=Chromobacterium violaceum (strain ATCC 12472 / DSM 30191 / JCM 1249 / NBRC 12614 / NCIMB 9131 / NCTC 9757) GN=CV_0124 PE=3 SV=1
Q7NYL3	0.421728	0.0768159	10.1667	6.66667	Phosphate-specific transport system accessory protein PhoU OS=Chromobacterium violaceum (strain ATCC 12472 / DSM 30191 / JCM 1249 / NBRC 12614 / NCIMB 9131 / NCTC 9757) GN=phoU PE=3 SV=1
Q7P0J0	-0.538656	0.0769799	1.75	3	Probable transcriptional regulator, MarR family OS=Chromobacterium violaceum (strain ATCC 12472 / DSM 30191 / JCM 1249 / NBRC 12614 / NCIMB 9131 / NCTC 9757) GN=CV_0577 PE=4 SV=1
Q7NZH7	-0.405209	0.0791512	2	3	NADH-ubiquinone oxidoreductase, chain E OS=Chromobacterium violaceum (strain ATCC 12472 / DSM 30191 / JCM 1249 / NBRC 12614 / NCIMB 9131 / NCTC 9757) GN=nuoE PE=4 SV=1
Q7NXX0	0.510503	0.0793885	4	2.4	Leucine/isoleucine/valine transport system ATP-binding protein OS=Chromobacterium violaceum (strain ATCC 12472 / DSM 30191 / JCM 1249 / NBRC 12614 / NCIMB 9131 / NCTC 9757) GN=livF PE=4 SV=1
Q7NXQ6	-0.391166	0.0805133	7.16667	10.6	Probable chelatase protein OS=Chromobacterium violaceum (strain ATCC 12472 / DSM 30191 / JCM 1249 / NBRC 12614 / NCIMB 9131 / NCTC 9757) GN=CV_1570 PE=4 SV=1
Q7NVY4	-0.571089	0.0806764	1.6	2.83333	UDP-3-O-acylglucosamine N-acyltransferase OS=Chromobacterium violaceum (strain ATCC 12472 / DSM 30191 / JCM 1249 / NBRC 12614 / NCIMB 9131 / NCTC 9757) GN=lpxD PE=3 SV=1
Q7NQX5	-0.53518	0.0809157	4	6.83333	dTDP-glucose 4,6-dehydratase OS=Chromobacterium violaceum (strain ATCC 12472 / DSM 30191 / JCM 1249 / NBRC 12614 / NCIMB 9131 / NCTC 9757) GN=rmlB PE=3 SV=1
Q7NSG5	-0.37014	0.0832187	4.83333	7	Uncharacterized protein OS=Chromobacterium violaceum (strain ATCC 12472 / DSM 30191 / JCM 1249 / NBRC 12614 / NCIMB 9131 / NCTC 9757) GN=CV_3461 PE=4 SV=1
Q7NQI0	-0.48235	0.0832603	3.6	5.83333	Uncharacterized protein OS=Chromobacterium violaceum (strain ATCC 12472 / DSM 30191 / JCM 1249 / NBRC 12614 / NCIMB 9131 / NCTC 9757) GN=CV_4157 PE=4 SV=1
Q7P247	0.469707	0.0841137	2	1.25	Uncharacterized protein OS=Chromobacterium violaceum (strain ATCC 12472 / DSM 30191 / JCM 1249 / NBRC 12614 / NCIMB 9131 / NCTC 9757) GN=CV_0014 PE=4 SV=1
Q7NYW2	-0.469707	0.0841137	1.25	2	Probable glycosyl transferase OS=Chromobacterium violaceum (strain ATCC 12472 / DSM 30191 / JCM 1249 / NBRC 12614 / NCIMB 9131 / NCTC 9757) GN=CV_1160 PE=4 SV=1
Q7NYG4	-0.915712	0.0846014	2.8	7	Beta-lactamase OS=Chromobacterium violaceum (strain ATCC 12472 / DSM 30191 / JCM 1249 / NBRC 12614 / NCIMB 9131 / NCTC 9757) GN=ampC PE=1 SV=1
Q7NWK2	-0.397182	0.0850433	4.16667	6.2	Probable metallopeptidase OS=Chromobacterium violaceum (strain ATCC 12472 / DSM 30191 / JCM 1249 / NBRC 12614 / NCIMB 9131 / NCTC 9757) GN=CV_1987 PE=4 SV=1
Q7NR16	-0.98021	0.0854222	1.5	4	Uncharacterized protein OS=Chromobacterium violaceum (strain ATCC 12472 / DSM 30191 / JCM 1249 / NBRC 12614 / NCIMB 9131 / NCTC 9757) GN=CV_3969 PE=4 SV=1
Q7NYW4	-0.45647	0.0855099	3.8	6	Probable cellobiose phosphorylase OS=Chromobacterium violaceum (strain ATCC 12472 / DSM 30191 / JCM 1249 / NBRC 12614 / NCIMB 9131 / NCTC 9757) GN=CV_1158 PE=4 SV=1
Q7NTT0	-0.575001	0.085829	1.5	2.66667	Probable ecf-family RNA polymerase sigma factor transcription regulator protein OS=Chromobacterium violaceum (strain ATCC 12472 / DSM 30191 / JCM 1249 / NBRC 12614 / NCIMB 9131 / NCTC 9757) GN=CV_2973 PE=4 SV=1
Q7NR81	-0.459242	0.0870138	4	6.33333	DNA ligase OS=Chromobacterium violaceum (strain ATCC 12472 / DSM 30191 / JCM 1249 / NBRC 12614 / NCIMB 9131 / NCTC 9757) GN=ligA PE=3 SV=1
Q7NYP0	-0.437978	0.088404	5	7.75	Probable vgr-related protein OS=Chromobacterium violaceum (strain ATCC 12472 / DSM 30191 / JCM 1249 / NBRC 12614 / NCIMB 9131 / NCTC 9757) GN=CV_1233 PE=4 SV=1
Q7NWA7	0.430511	0.0925945	6.66667	4.33333	Probable enoyl-CoA hydratase OS=Chromobacterium violaceum (strain ATCC 12472 / DSM 30191 / JCM 1249 / NBRC 12614 / NCIMB 9131 / NCTC 9757) GN=CV_2083 PE=3 SV=1
Q7NY16	-0.37244	0.0932233	10.3333	15	Long chain fatty-acid CoA ligase OS=Chromobacterium violaceum (strain ATCC 12472 / DSM 30191 / JCM 1249 / NBRC 12614 / NCIMB 9131 / NCTC 9757) GN=fadD2 PE=4 SV=1
Q7NQ37	0.378792	0.0947598	5.6	3.83333	UPF0502 protein CV_4303 OS=Chromobacterium violaceum (strain ATCC 12472 / DSM 30191 / JCM 1249 / NBRC 12614 / NCIMB 9131 / NCTC 9757) GN=CV_4303 PE=3 SV=1
Q7NXR9	-0.587415	0.0950581	1.33333	2.4	Cob(I)alamin adenosyltransferase OS=Chromobacterium violaceum (strain ATCC 12472 / DSM 30191 / JCM 1249 / NBRC 12614 / NCIMB 9131 / NCTC 9757) GN=btuR PE=4 SV=1
Q7NQD6	0.389219	0.096503	6.2	4.2	Cell division ATP-binding protein ftsE, ABC transporter ATP-binding protein OS=Chromobacterium violaceum (strain ATCC 12472 / DSM 30191 / JCM 1249 / NBRC 12614 / NCIMB 9131 / NCTC 9757) GN=ftsE PE=4 SV=1
Q7NUX7	0.538656	0.0967848	3	1.75	Cytidine deaminase OS=Chromobacterium violaceum (strain ATCC 12472 / DSM 30191 / JCM 1249 / NBRC 12614 / NCIMB 9131 / NCTC 9757) GN=cdd PE=4 SV=1
Q7NTU0	-0.405209	0.0975078	1.6	2.4	Lipoprotein-releasing system ATP-binding protein LolD OS=Chromobacterium violaceum (strain ATCC 12472 / DSM 30191 / JCM 1249 / NBRC 12614 / NCIMB 9131 / NCTC 9757) GN=lolD PE=3 SV=1
Q7NTL1	-0.538656	0.0976972	2.33333	4	Lipopolysaccharide assembly protein B OS=Chromobacterium violaceum (strain ATCC 12472 / DSM 30191 / JCM 1249 / NBRC 12614 / NCIMB 9131 / NCTC 9757) GN=lapB PE=3 SV=1
Q7NS97	-0.692709	0.0983454	3.25	6.5	ATP phosphoribosyltransferase regulatory subunit OS=Chromobacterium violaceum (strain ATCC 12472 / DSM 30191 / JCM 1249 / NBRC 12614 / NCIMB 9131 / NCTC 9757) GN=hisZ PE=3 SV=1
contaminant_UBIQUITIN08	-0.405209	0.101555	2	3
Q7NYH9	-0.412926	0.10166	7.16667	10.8333	Chaperone protein ecpD OS=Chromobacterium violaceum (strain ATCC 12472 / DSM 30191 / JCM 1249 / NBRC 12614 / NCIMB 9131 / NCTC 9757) GN=ecpD PE=3 SV=1
Q7P212	-0.420947	0.103123	1.75	2.66667	Glycine cleavage activator protein OS=Chromobacterium violaceum (strain ATCC 12472 / DSM 30191 / JCM 1249 / NBRC 12614 / NCIMB 9131 / NCTC 9757) GN=gcvA PE=4 SV=1
Q7P057	-0.510503	0.103516	1.5	2.5	Probable transcriptional regulator, TetR family OS=Chromobacterium violaceum (strain ATCC 12472 / DSM 30191 / JCM 1249 / NBRC 12614 / NCIMB 9131 / NCTC 9757) GN=CV_0711 PE=4 SV=1
Q7NYK4	-0.405209	0.103516	2	3	Probable dipeptidyl anminopeptidase OS=Chromobacterium violaceum (strain ATCC 12472 / DSM 30191 / JCM 1249 / NBRC 12614 / NCIMB 9131 / NCTC 9757) GN=CV_1270 PE=4 SV=1
Q7P1P0	-0.464595	0.104398	8.16667	13	Phospho-2-dehydro-3-deoxyheptonate aldolase OS=Chromobacterium violaceum (strain ATCC 12472 / DSM 30191 / JCM 1249 / NBRC 12614 / NCIMB 9131 / NCTC 9757) GN=aroG PE=3 SV=1
Q7NQ95	-0.405209	0.104776	3.33333	5	Sulfurtransferase OS=Chromobacterium violaceum (strain ATCC 12472 / DSM 30191 / JCM 1249 / NBRC 12614 / NCIMB 9131 / NCTC 9757) GN=sseA PE=4 SV=1
Q7NTC8	0.651913	0.105312	3.2	1.66667	Flagellar fliL transmembrane protein OS=Chromobacterium violaceum (strain ATCC 12472 / DSM 30191 / JCM 1249 / NBRC 12614 / NCIMB 9131 / NCTC 9757) GN=fliL PE=4 SV=1
Q7NSM7	0.455478	0.107367	8.83333	5.6	Probable cystathionine gamma-lyase OS=Chromobacterium violaceum (strain ATCC 12472 / DSM 30191 / JCM 1249 / NBRC 12614 / NCIMB 9131 / NCTC 9757) GN=CV_3394 PE=3 SV=1
Q7P1R0	-0.564957	0.107458	1.25	2.2	Uncharacterized protein OS=Chromobacterium violaceum (strain ATCC 12472 / DSM 30191 / JCM 1249 / NBRC 12614 / NCIMB 9131 / NCTC 9757) GN=CV_0153 PE=3 SV=1
Q7NVY5	-0.485201	0.108999	2	3.25	Outer membrane protein OS=Chromobacterium violaceum (strain ATCC 12472 / DSM 30191 / JCM 1249 / NBRC 12614 / NCIMB 9131 / NCTC 9757) GN=ompH PE=3 SV=1
Q7NQ94	0.667408	0.112473	2.6	1.33333	Uncharacterized protein OS=Chromobacterium violaceum (strain ATCC 12472 / DSM 30191 / JCM 1249 / NBRC 12614 / NCIMB 9131 / NCTC 9757) GN=CV_4246 PE=4 SV=1
P60100	-0.667408	0.112473	1.33333	2.6	50S ribosomal protein L11 OS=Chromobacterium violaceum (strain ATCC 12472 / DSM 30191 / JCM 1249 / NBRC 12614 / NCIMB 9131 / NCTC 9757) GN=rplK PE=3 SV=1
Q7P0W8	-0.492165	0.113193	1.83333	3	Probable ABC transport system substrate-binding protein OS=Chromobacterium violaceum (strain ATCC 12472 / DSM 30191 / JCM 1249 / NBRC 12614 / NCIMB 9131 / NCTC 9757) GN=CV_0447 PE=4 SV=1
Q7NS11	0.469707	0.113726	1.6	1	Phosphoribosylglycinamide formyltransferase OS=Chromobacterium violaceum (strain ATCC 12472 / DSM 30191 / JCM 1249 / NBRC 12614 / NCIMB 9131 / NCTC 9757) GN=purN PE=3 SV=1
Q7NWA9	0.510503	0.115663	5.66667	3.4	3-hydroxyisobutyrate dehydrogenase OS=Chromobacterium violaceum (strain ATCC 12472 / DSM 30191 / JCM 1249 / NBRC 12614 / NCIMB 9131 / NCTC 9757) GN=mmsB PE=3 SV=1
Q7NRN9	-0.38275	0.123796	3	4.4	Uncharacterized protein OS=Chromobacterium violaceum (strain ATCC 12472 / DSM 30191 / JCM 1249 / NBRC 12614 / NCIMB 9131 / NCTC 9757) GN=CV_3741 PE=4 SV=1
Q7NWH3	0.458285	0.12463	5.8	3.66667	FMN-dependent NADH-azoreductase OS=Chromobacterium violaceum (strain ATCC 12472 / DSM 30191 / JCM 1249 / NBRC 12614 / NCIMB 9131 / NCTC 9757) GN=azoR PE=3 SV=1
Q7NZR6	-0.492165	0.129825	3.66667	6	ATP-binding component of histidine transport OS=Chromobacterium violaceum (strain ATCC 12472 / DSM 30191 / JCM 1249 / NBRC 12614 / NCIMB 9131 / NCTC 9757) GN=hisP PE=4 SV=1
Q7NXQ8	0.444405	0.13176	5.2	3.33333	Precorrin-6Y methylase methyltransferase protein OS=Chromobacterium violaceum (strain ATCC 12472 / DSM 30191 / JCM 1249 / NBRC 12614 / NCIMB 9131 / NCTC 9757) GN=cobL PE=4 SV=1
Q7NQB2	-0.677215	0.135361	3.25	6.4	Uncharacterized protein OS=Chromobacterium violaceum (strain ATCC 12472 / DSM 30191 / JCM 1249 / NBRC 12614 / NCIMB 9131 / NCTC 9757) GN=CV_4228 PE=4 SV=1
Q7NPQ8	-0.826157	0.147711	2.33333	5.33333	Uncharacterized protein OS=Chromobacterium violaceum (strain ATCC 12472 / DSM 30191 / JCM 1249 / NBRC 12614 / NCIMB 9131 / NCTC 9757) GN=CV_4029 PE=4 SV=1
Q7NXY9	0.522918	0.150496	2.25	1.33333	Probable iron transport system ATP-binding protein OS=Chromobacterium violaceum (strain ATCC 12472 / DSM 30191 / JCM 1249 / NBRC 12614 / NCIMB 9131 / NCTC 9757) GN=CV_1487 PE=4 SV=1
Q7NR59	0.469707	0.151785	3.2	2	Periplasmic type I secretion system OS=Chromobacterium violaceum (strain ATCC 12472 / DSM 30191 / JCM 1249 / NBRC 12614 / NCIMB 9131 / NCTC 9757) GN=natC PE=4 SV=1
Q7NWF6	-0.405209	0.162831	5	7.5	Peptidoglycan N-acetylmuramoylhydrolase OS=Chromobacterium violaceum (strain ATCC 12472 / DSM 30191 / JCM 1249 / NBRC 12614 / NCIMB 9131 / NCTC 9757) GN=sltY PE=4 SV=1
Q7NQV3	-0.469707	0.166048	3	4.8	Probable aminotransferase OS=Chromobacterium violaceum (strain ATCC 12472 / DSM 30191 / JCM 1249 / NBRC 12614 / NCIMB 9131 / NCTC 9757) GN=CV_4034 PE=3 SV=1
Q7NQC4	0.587415	0.169515	2.4	1.33333	3,4-dihydroxy-2-butanone 4-phosphate synthase OS=Chromobacterium violaceum (strain ATCC 12472 / DSM 30191 / JCM 1249 / NBRC 12614 / NCIMB 9131 / NCTC 9757) GN=ribB PE=3 SV=1
Q7NTW5	0.723462	0.169581	2.75	1.33333	Uncharacterized protein OS=Chromobacterium violaceum (strain ATCC 12472 / DSM 30191 / JCM 1249 / NBRC 12614 / NCIMB 9131 / NCTC 9757) GN=CV_2938 PE=4 SV=1
Q7NWR6	0.530293	0.170912	6.8	4	D-amino acid dehydrogenase OS=Chromobacterium violaceum (strain ATCC 12472 / DSM 30191 / JCM 1249 / NBRC 12614 / NCIMB 9131 / NCTC 9757) GN=dadA PE=3 SV=1
Q7NZJ7	0.4517	0.171205	3.66667	2.33333	Putrescine-binding periplasmic protein OS=Chromobacterium violaceum (strain ATCC 12472 / DSM 30191 / JCM 1249 / NBRC 12614 / NCIMB 9131 / NCTC 9757) GN=potF2 PE=3 SV=1
Q7NUY2	0.538656	0.173245	4	2.33333	Probable oxidoreductase OS=Chromobacterium violaceum (strain ATCC 12472 / DSM 30191 / JCM 1249 / NBRC 12614 / NCIMB 9131 / NCTC 9757) GN=CV_2565 PE=3 SV=1
Q7NYV3	-0.4517	0.175061	2.8	4.4	Uncharacterized protein OS=Chromobacterium violaceum (strain ATCC 12472 / DSM 30191 / JCM 1249 / NBRC 12614 / NCIMB 9131 / NCTC 9757) GN=CV_1169 PE=4 SV=1
Q7NXG0	0.405209	0.177959	1.5	1	UDP-N-acetylmuramate--L-alanyl-gamma-D-glutamyl-meso-2,6-diaminoheptandioate ligase OS=Chromobacterium violaceum (strain ATCC 12472 / DSM 30191 / JCM 1249 / NBRC 12614 / NCIMB 9131 / NCTC 9757) GN=mpl PE=3 SV=1
Q7NX17	-0.492165	0.180954	2.75	4.5	Dihydroorotate dehydrogenase (quinone) OS=Chromobacterium violaceum (strain ATCC 12472 / DSM 30191 / JCM 1249 / NBRC 12614 / NCIMB 9131 / NCTC 9757) GN=pyrD PE=3 SV=1
Q7NZ95	-0.510503	0.18695	1	1.66667	Thymidylate synthase OS=Chromobacterium violaceum (strain ATCC 12472 / DSM 30191 / JCM 1249 / NBRC 12614 / NCIMB 9131 / NCTC 9757) GN=thyA PE=3 SV=1
Q7P0S6	-0.435043	0.21792	3.66667	5.66667	Agmatinase OS=Chromobacterium violaceum (strain ATCC 12472 / DSM 30191 / JCM 1249 / NBRC 12614 / NCIMB 9131 / NCTC 9757) GN=speB PE=3 SV=1
Q7NSU3	-0.485201	0.239255	2.66667	4.33333	Probable KpsF/GutQ family protein OS=Chromobacterium violaceum (strain ATCC 12472 / DSM 30191 / JCM 1249 / NBRC 12614 / NCIMB 9131 / NCTC 9757) GN=CV_3327 PE=3 SV=1
#These identifications did not meet the fold and p-value criteria. (should be disconsidered - Red dots)	#DIV/0!
Q7NUK3	0.225529	0.0032194	16.5	13.1667	Aminoacyl-histidine dipeptidase OS=Chromobacterium violaceum (strain ATCC 12472 / DSM 30191 / JCM 1249 / NBRC 12614 / NCIMB 9131 / NCTC 9757) GN=pepD PE=4 SV=1
Q7NXP1	0.279081	0.012795	32.8333	24.8333	Transcription termination factor Rho OS=Chromobacterium violaceum (strain ATCC 12472 / DSM 30191 / JCM 1249 / NBRC 12614 / NCIMB 9131 / NCTC 9757) GN=rho PE=3 SV=1
Q7NQE9	-0.276812	0.0130763	23.5	31	30S ribosomal protein S7 OS=Chromobacterium violaceum (strain ATCC 12472 / DSM 30191 / JCM 1249 / NBRC 12614 / NCIMB 9131 / NCTC 9757) GN=rpsG PE=3 SV=1
Q7P094	-0.294054	0.0182518	3.16667	4.25	ATP synthase epsilon chain OS=Chromobacterium violaceum (strain ATCC 12472 / DSM 30191 / JCM 1249 / NBRC 12614 / NCIMB 9131 / NCTC 9757) GN=atpC PE=3 SV=1
Q7NTL2	0.275238	0.0192596	9	6.83333	Orotidine 5'-phosphate decarboxylase OS=Chromobacterium violaceum (strain ATCC 12472 / DSM 30191 / JCM 1249 / NBRC 12614 / NCIMB 9131 / NCTC 9757) GN=pyrF PE=3 SV=1
Q7NQJ5	0.292387	0.0206578	13.6667	10.2	HoxX-like protein OS=Chromobacterium violaceum (strain ATCC 12472 / DSM 30191 / JCM 1249 / NBRC 12614 / NCIMB 9131 / NCTC 9757) GN=hoxX PE=3 SV=1
Q7NV43	0.309959	0.0266278	7.5	5.5	Replicative DNA helicase OS=Chromobacterium violaceum (strain ATCC 12472 / DSM 30191 / JCM 1249 / NBRC 12614 / NCIMB 9131 / NCTC 9757) GN=dnaB PE=3 SV=1
Q7NW96	0.276713	0.0302578	35.8333	27.1667	Branched-chain-amino-acid transaminase OS=Chromobacterium violaceum (strain ATCC 12472 / DSM 30191 / JCM 1249 / NBRC 12614 / NCIMB 9131 / NCTC 9757) GN=ilvE PE=3 SV=1
Q7NXX7	0.222114	0.0310147	46.8333	37.5	N-succinylglutamate 5-semialdehyde dehydrogenase OS=Chromobacterium violaceum (strain ATCC 12472 / DSM 30191 / JCM 1249 / NBRC 12614 / NCIMB 9131 / NCTC 9757) GN=astD PE=3 SV=1
Q7NWC9	0.189422	0.0324626	23.1667	19.1667	Serine protease MucD OS=Chromobacterium violaceum (strain ATCC 12472 / DSM 30191 / JCM 1249 / NBRC 12614 / NCIMB 9131 / NCTC 9757) GN=mucD PE=4 SV=1
Q7NZ48	0.276621	0.0337166	55.8333	42.3333	Dihydrolipoyl dehydrogenase OS=Chromobacterium violaceum (strain ATCC 12472 / DSM 30191 / JCM 1249 / NBRC 12614 / NCIMB 9131 / NCTC 9757) GN=lpdA2 PE=4 SV=1
Q7P109	0.265535	0.0340412	6	4.6	Probable amino acid ABC transporter OS=Chromobacterium violaceum (strain ATCC 12472 / DSM 30191 / JCM 1249 / NBRC 12614 / NCIMB 9131 / NCTC 9757) GN=CV_0405 PE=4 SV=1
Q7NZM3	0.248304	0.0357849	33.3333	26	Probable methyl-accepting chemotaxis protein OS=Chromobacterium violaceum (strain ATCC 12472 / DSM 30191 / JCM 1249 / NBRC 12614 / NCIMB 9131 / NCTC 9757) GN=CV_0899 PE=4 SV=1
Q7NTG3	-0.305742	0.0363324	6.33333	8.6	L-threonine dehydratase OS=Chromobacterium violaceum (strain ATCC 12472 / DSM 30191 / JCM 1249 / NBRC 12614 / NCIMB 9131 / NCTC 9757) GN=ilvA PE=3 SV=1
Q7P0I0	-0.292138	0.0377657	7.16667	9.6	Acetolactate synthase isozyme III, small subunit OS=Chromobacterium violaceum (strain ATCC 12472 / DSM 30191 / JCM 1249 / NBRC 12614 / NCIMB 9131 / NCTC 9757) GN=ilvH PE=4 SV=1
Q7NQG7	-0.272176	0.0407396	23	30.2	50S ribosomal protein L6 OS=Chromobacterium violaceum (strain ATCC 12472 / DSM 30191 / JCM 1249 / NBRC 12614 / NCIMB 9131 / NCTC 9757) GN=rplF PE=3 SV=1
Q7NXL9	0.22764	0.0411819	27	21.5	Protein RecA OS=Chromobacterium violaceum (strain ATCC 12472 / DSM 30191 / JCM 1249 / NBRC 12614 / NCIMB 9131 / NCTC 9757) GN=recA PE=3 SV=1
Q7NX40	0.271393	0.041805	112.833	86	Protein kinase OS=Chromobacterium violaceum (strain ATCC 12472 / DSM 30191 / JCM 1249 / NBRC 12614 / NCIMB 9131 / NCTC 9757) GN=prkA PE=4 SV=1
Q7P0R0	-0.242793	0.042642	5.33333	6.8	LPS-assembly lipoprotein LptE OS=Chromobacterium violaceum (strain ATCC 12472 / DSM 30191 / JCM 1249 / NBRC 12614 / NCIMB 9131 / NCTC 9757) GN=rlpB PE=3 SV=1
Q7NZU3	0.328297	0.0430392	5.83333	4.2	Shikimate kinase OS=Chromobacterium violaceum (strain ATCC 12472 / DSM 30191 / JCM 1249 / NBRC 12614 / NCIMB 9131 / NCTC 9757) GN=aroK PE=3 SV=1
Q7NVF6	0.233467	0.0433435	12	9.5	Riboflavin synthase, alpha chain OS=Chromobacterium violaceum (strain ATCC 12472 / DSM 30191 / JCM 1249 / NBRC 12614 / NCIMB 9131 / NCTC 9757) GN=ribE PE=4 SV=1
Q7NSF0	0.278995	0.0485902	26	19.6667	Fumarate hydratase OS=Chromobacterium violaceum (strain ATCC 12472 / DSM 30191 / JCM 1249 / NBRC 12614 / NCIMB 9131 / NCTC 9757) GN=fumA PE=4 SV=1
Q7NZ90	0.216087	0.048679	24	19.3333	5-methylthioadenosine/S-adenosylhomocysteine deaminase OS=Chromobacterium violaceum (strain ATCC 12472 / DSM 30191 / JCM 1249 / NBRC 12614 / NCIMB 9131 / NCTC 9757) GN=mtaD PE=1 SV=1
Q7NVQ9	0.330033	0.0518234	16	11.5	Uncharacterized protein OS=Chromobacterium violaceum (strain ATCC 12472 / DSM 30191 / JCM 1249 / NBRC 12614 / NCIMB 9131 / NCTC 9757) GN=CV_2283 PE=4 SV=1
Q7NX90	0.333795	0.0541314	6.75	4.83333	Uncharacterized protein OS=Chromobacterium violaceum (strain ATCC 12472 / DSM 30191 / JCM 1249 / NBRC 12614 / NCIMB 9131 / NCTC 9757) GN=CV_1737 PE=4 SV=1
Q7NYF6	-0.281787	0.0543194	51.1667	67.8333	Chaperone protein HtpG OS=Chromobacterium violaceum (strain ATCC 12472 / DSM 30191 / JCM 1249 / NBRC 12614 / NCIMB 9131 / NCTC 9757) GN=htpG PE=3 SV=2
Q7NS92	0.246704	0.0543601	10.6667	8.33333	GTPase Der OS=Chromobacterium violaceum (strain ATCC 12472 / DSM 30191 / JCM 1249 / NBRC 12614 / NCIMB 9131 / NCTC 9757) GN=der PE=3 SV=1
Q7NUK6	0.290871	0.0543754	8.25	6.16667	Geranyltranstransferase OS=Chromobacterium violaceum (strain ATCC 12472 / DSM 30191 / JCM 1249 / NBRC 12614 / NCIMB 9131 / NCTC 9757) GN=ispA PE=3 SV=1
Q7NT63	-0.332394	0.0546592	6.16667	8.6	UPF0307 protein CV_3198 OS=Chromobacterium violaceum (strain ATCC 12472 / DSM 30191 / JCM 1249 / NBRC 12614 / NCIMB 9131 / NCTC 9757) GN=CV_3198 PE=3 SV=1
Q7NZD3	0.339293	0.0555166	11	7.83333	Ubiquinone/menaquinone biosynthesis C-methyltransferase UbiE OS=Chromobacterium violaceum (strain ATCC 12472 / DSM 30191 / JCM 1249 / NBRC 12614 / NCIMB 9131 / NCTC 9757) GN=ubiE PE=3 SV=2
Q7NXH6	0.297965	0.0563542	21.3333	15.8333	2-amino-3-ketobutyrate coenzyme A ligase OS=Chromobacterium violaceum (strain ATCC 12472 / DSM 30191 / JCM 1249 / NBRC 12614 / NCIMB 9131 / NCTC 9757) GN=kbl PE=3 SV=1
Q7P0M0	0.33626	0.0569687	7	5	Phosphoribosylamine--glycine ligase OS=Chromobacterium violaceum (strain ATCC 12472 / DSM 30191 / JCM 1249 / NBRC 12614 / NCIMB 9131 / NCTC 9757) GN=purD PE=3 SV=1
Q7NUZ2	-0.277456	0.0573068	20.8333	27.5	Lon protease OS=Chromobacterium violaceum (strain ATCC 12472 / DSM 30191 / JCM 1249 / NBRC 12614 / NCIMB 9131 / NCTC 9757) GN=lon PE=2 SV=1
Q7NR93	0.251156	0.0580583	3	2.33333	CDP-6deoxy-D-xylo-4-hexulose-3-dehydrase OS=Chromobacterium violaceum (strain ATCC 12472 / DSM 30191 / JCM 1249 / NBRC 12614 / NCIMB 9131 / NCTC 9757) GN=rfbH PE=3 SV=1
Q7NXH0	-0.245225	0.0584214	28.1667	36	Glycine--tRNA ligase beta subunit OS=Chromobacterium violaceum (strain ATCC 12472 / DSM 30191 / JCM 1249 / NBRC 12614 / NCIMB 9131 / NCTC 9757) GN=glyS PE=3 SV=1
Q7P0L6	-0.271762	0.0586934	2.66667	3.5	TolQ-related transport transmembrane protein OS=Chromobacterium violaceum (strain ATCC 12472 / DSM 30191 / JCM 1249 / NBRC 12614 / NCIMB 9131 / NCTC 9757) GN=tolQ PE=3 SV=1
Q7NZH9	0.301676	0.0588604	14.2	10.5	NADH-quinone oxidoreductase subunit C OS=Chromobacterium violaceum (strain ATCC 12472 / DSM 30191 / JCM 1249 / NBRC 12614 / NCIMB 9131 / NCTC 9757) GN=nuoC PE=3 SV=1
Q7P022	-0.347323	0.0612009	12.8333	18.1667	Probable transformylase OS=Chromobacterium violaceum (strain ATCC 12472 / DSM 30191 / JCM 1249 / NBRC 12614 / NCIMB 9131 / NCTC 9757) GN=CV_0747 PE=4 SV=1
Q7NXJ4	0.339653	0.0614547	9.83333	7	Poly(A) polymerase I OS=Chromobacterium violaceum (strain ATCC 12472 / DSM 30191 / JCM 1249 / NBRC 12614 / NCIMB 9131 / NCTC 9757) GN=pcnB PE=3 SV=1
Q7P190	0.268412	0.0618415	40.3333	30.8333	Urocanate hydratase OS=Chromobacterium violaceum (strain ATCC 12472 / DSM 30191 / JCM 1249 / NBRC 12614 / NCIMB 9131 / NCTC 9757) GN=hutU PE=3 SV=1
Q7NSR8	0.248304	0.06193	25	19.5	2,3-bisphosphoglycerate-independent phosphoglycerate mutase OS=Chromobacterium violaceum (strain ATCC 12472 / DSM 30191 / JCM 1249 / NBRC 12614 / NCIMB 9131 / NCTC 9757) GN=gpmI PE=3 SV=1
Q7NSK9	-0.33626	0.0619359	7	9.8	Acyl carrier protein OS=Chromobacterium violaceum (strain ATCC 12472 / DSM 30191 / JCM 1249 / NBRC 12614 / NCIMB 9131 / NCTC 9757) GN=acpP PE=3 SV=1
Q7NZL7	0.33626	0.0619972	3.5	2.5	Probable glutathione S-transferase family protein OS=Chromobacterium violaceum (strain ATCC 12472 / DSM 30191 / JCM 1249 / NBRC 12614 / NCIMB 9131 / NCTC 9757) GN=CV_0905 PE=3 SV=1
Q7NRA4	0.333281	0.062091	16.75	12	Flagellin OS=Chromobacterium violaceum (strain ATCC 12472 / DSM 30191 / JCM 1249 / NBRC 12614 / NCIMB 9131 / NCTC 9757) GN=fliC1 PE=3 SV=1
Q7NT78	0.197406	0.0621309	17.6667	14.5	Long-chain fatty acid transport protein OS=Chromobacterium violaceum (strain ATCC 12472 / DSM 30191 / JCM 1249 / NBRC 12614 / NCIMB 9131 / NCTC 9757) GN=fadL PE=4 SV=1
Q7NX82	0.241987	0.0635075	15.5	12.1667	Cysteine--tRNA ligase OS=Chromobacterium violaceum (strain ATCC 12472 / DSM 30191 / JCM 1249 / NBRC 12614 / NCIMB 9131 / NCTC 9757) GN=cysS PE=3 SV=2
Q7NUK9	0.224482	0.0636458	28.1667	22.5	Probable binding protein component of ABC transporter OS=Chromobacterium violaceum (strain ATCC 12472 / DSM 30191 / JCM 1249 / NBRC 12614 / NCIMB 9131 / NCTC 9757) GN=CV_2688 PE=4 SV=1
Q7NZF9	0.30262	0.0647826	18.5	13.6667	S-adenosylmethionine synthase OS=Chromobacterium violaceum (strain ATCC 12472 / DSM 30191 / JCM 1249 / NBRC 12614 / NCIMB 9131 / NCTC 9757) GN=metK PE=3 SV=1
Q7NSX0	-0.33626	0.0674802	6.66667	9.33333	A,a-phosphotrehalase OS=Chromobacterium violaceum (strain ATCC 12472 / DSM 30191 / JCM 1249 / NBRC 12614 / NCIMB 9131 / NCTC 9757) GN=treC PE=4 SV=1
Q7NWP4	0.196249	0.0685969	21.5	17.6667	Glutamate--tRNA ligase OS=Chromobacterium violaceum (strain ATCC 12472 / DSM 30191 / JCM 1249 / NBRC 12614 / NCIMB 9131 / NCTC 9757) GN=gltX PE=3 SV=1
Q7P1R8	0.272868	0.0702892	37.6667	28.6667	Glucose-6-phosphate 1-dehydrogenase OS=Chromobacterium violaceum (strain ATCC 12472 / DSM 30191 / JCM 1249 / NBRC 12614 / NCIMB 9131 / NCTC 9757) GN=zwf PE=3 SV=1
Q7NX39	0.341088	0.0704199	13.8333	9.83333	UPF0229 protein CV_1790 OS=Chromobacterium violaceum (strain ATCC 12472 / DSM 30191 / JCM 1249 / NBRC 12614 / NCIMB 9131 / NCTC 9757) GN=CV_1790 PE=3 SV=1
Q7NSA9	-0.33626	0.0705566	1	1.4	Uncharacterized protein OS=Chromobacterium violaceum (strain ATCC 12472 / DSM 30191 / JCM 1249 / NBRC 12614 / NCIMB 9131 / NCTC 9757) GN=CV_3517 PE=4 SV=1
Q7NX33	-0.304731	0.0706636	3.83333	5.2	Outer membrane protein assembly factor BamE OS=Chromobacterium violaceum (strain ATCC 12472 / DSM 30191 / JCM 1249 / NBRC 12614 / NCIMB 9131 / NCTC 9757) GN=omlA PE=3 SV=1
Q7NWJ5	-0.204171	0.0710556	12.5	15.3333	Argininosuccinate synthase OS=Chromobacterium violaceum (strain ATCC 12472 / DSM 30191 / JCM 1249 / NBRC 12614 / NCIMB 9131 / NCTC 9757) GN=argG PE=3 SV=1
Q7P210	0.239329	0.0712934	10.8	8.5	Uroporphyrin-III C-methyltransferase OS=Chromobacterium violaceum (strain ATCC 12472 / DSM 30191 / JCM 1249 / NBRC 12614 / NCIMB 9131 / NCTC 9757) GN=hemX PE=4 SV=1
Q7NXH2	0.2875	0.0714001	10	7.5	Glycine--tRNA ligase alpha subunit OS=Chromobacterium violaceum (strain ATCC 12472 / DSM 30191 / JCM 1249 / NBRC 12614 / NCIMB 9131 / NCTC 9757) GN=glyQ PE=3 SV=1
Q7NTL6	-0.338761	0.0727193	9.5	13.3333	ADP-L-glycero-D-manno-heptose-6-epimerase OS=Chromobacterium violaceum (strain ATCC 12472 / DSM 30191 / JCM 1249 / NBRC 12614 / NCIMB 9131 / NCTC 9757) GN=hldD PE=3 SV=1
Q7NW18	0.177343	0.073139	20.5	17.1667	Phosphomannomutase OS=Chromobacterium violaceum (strain ATCC 12472 / DSM 30191 / JCM 1249 / NBRC 12614 / NCIMB 9131 / NCTC 9757) GN=algC PE=3 SV=1
Q7NUZ0	0.203783	0.0743291	17.1667	14	ATP-dependent Clp protease ATP-binding subunit ClpX OS=Chromobacterium violaceum (strain ATCC 12472 / DSM 30191 / JCM 1249 / NBRC 12614 / NCIMB 9131 / NCTC 9757) GN=clpX PE=3 SV=1
Q7NYS7	-0.346058	0.0755724	4.83333	6.83333	Probable ABC transporter periplasmic binding protein OS=Chromobacterium violaceum (strain ATCC 12472 / DSM 30191 / JCM 1249 / NBRC 12614 / NCIMB 9131 / NCTC 9757) GN=CV_1195 PE=4 SV=1
Q7NQL9	0.309959	0.0766499	10	7.33333	Spore coat polysaccharide biosynthesis protein C OS=Chromobacterium violaceum (strain ATCC 12472 / DSM 30191 / JCM 1249 / NBRC 12614 / NCIMB 9131 / NCTC 9757) GN=spsC PE=3 SV=1
Q7NXZ0	0.348087	0.0781161	8.5	6	Enterobactin synthetase component F OS=Chromobacterium violaceum (strain ATCC 12472 / DSM 30191 / JCM 1249 / NBRC 12614 / NCIMB 9131 / NCTC 9757) GN=entF PE=4 SV=1
Q7NWK4	0.357837	0.0792521	17.1667	12	Probable tonB dependent receptor OS=Chromobacterium violaceum (strain ATCC 12472 / DSM 30191 / JCM 1249 / NBRC 12614 / NCIMB 9131 / NCTC 9757) GN=CV_1982 PE=3 SV=1
Q7NYL4	0.229804	0.0796346	17.2	13.6667	Ribose-5-phosphate isomerase A OS=Chromobacterium violaceum (strain ATCC 12472 / DSM 30191 / JCM 1249 / NBRC 12614 / NCIMB 9131 / NCTC 9757) GN=rpiA PE=3 SV=1
Q7NTV3	0.273121	0.0802789	4.6	3.5	Uncharacterized protein OS=Chromobacterium violaceum (strain ATCC 12472 / DSM 30191 / JCM 1249 / NBRC 12614 / NCIMB 9131 / NCTC 9757) GN=CV_2950 PE=4 SV=1
Q7NZ94	-0.325217	0.0806987	2.6	3.6	Dihydrofolate reductase OS=Chromobacterium violaceum (strain ATCC 12472 / DSM 30191 / JCM 1249 / NBRC 12614 / NCIMB 9131 / NCTC 9757) GN=folA PE=3 SV=1
Q7NTN8	-0.349453	0.081988	7.16667	10.1667	Ribose ABC transporter, substrate binding protein OS=Chromobacterium violaceum (strain ATCC 12472 / DSM 30191 / JCM 1249 / NBRC 12614 / NCIMB 9131 / NCTC 9757) GN=rbsB PE=4 SV=1
Q7NQK6	-0.315653	0.084744	2.33333	3.2	tRNA 2-thiocytidine biosynthesis protein TtcA OS=Chromobacterium violaceum (strain ATCC 12472 / DSM 30191 / JCM 1249 / NBRC 12614 / NCIMB 9131 / NCTC 9757) GN=ttcA PE=3 SV=1
Q7P258	0.216927	0.0847761	20.5	16.5	DNA polymerase III subunit beta OS=Chromobacterium violaceum (strain ATCC 12472 / DSM 30191 / JCM 1249 / NBRC 12614 / NCIMB 9131 / NCTC 9757) GN=dnaN PE=4 SV=1
Q7NR08	-0.320019	0.085113	42.8333	59	Uncharacterized protein OS=Chromobacterium violaceum (strain ATCC 12472 / DSM 30191 / JCM 1249 / NBRC 12614 / NCIMB 9131 / NCTC 9757) GN=CV_3977 PE=4 SV=1
Q7NZ55	0.225467	0.0853363	33.8333	27	Succinate dehydrogenase flavoprotein subunit OS=Chromobacterium violaceum (strain ATCC 12472 / DSM 30191 / JCM 1249 / NBRC 12614 / NCIMB 9131 / NCTC 9757) GN=sdhA PE=3 SV=1
Q7P0J3	0.205874	0.0878853	31.3333	25.5	Proline--tRNA ligase OS=Chromobacterium violaceum (strain ATCC 12472 / DSM 30191 / JCM 1249 / NBRC 12614 / NCIMB 9131 / NCTC 9757) GN=proS PE=3 SV=1
Q7NQ51	0.269163	0.0886602	24	18.3333	Gamma-glutamyl phosphate reductase OS=Chromobacterium violaceum (strain ATCC 12472 / DSM 30191 / JCM 1249 / NBRC 12614 / NCIMB 9131 / NCTC 9757) GN=proA PE=3 SV=1
Q7NZB9	-0.251156	0.0896658	8.16667	10.5	ATP-dependent RNA helicase OS=Chromobacterium violaceum (strain ATCC 12472 / DSM 30191 / JCM 1249 / NBRC 12614 / NCIMB 9131 / NCTC 9757) GN=rhlE4 PE=4 SV=1
Q7P0S2	-0.304731	0.0897202	11.5	15.6	Probable outer membrane receptor protein OS=Chromobacterium violaceum (strain ATCC 12472 / DSM 30191 / JCM 1249 / NBRC 12614 / NCIMB 9131 / NCTC 9757) GN=CV_0494 PE=3 SV=1
Q7NTS0	0.241987	0.0899566	15.5	12.1667	Probable amino acid ABC transporter, periplasmic-binding protein OS=Chromobacterium violaceum (strain ATCC 12472 / DSM 30191 / JCM 1249 / NBRC 12614 / NCIMB 9131 / NCTC 9757) GN=CV_2983 PE=3 SV=1
Q7NRI6	-0.229429	0.0925686	5.16667	6.5	Phosphoglucosamine mutase OS=Chromobacterium violaceum (strain ATCC 12472 / DSM 30191 / JCM 1249 / NBRC 12614 / NCIMB 9131 / NCTC 9757) GN=glmM PE=3 SV=1
Q7NSL0	0.33626	0.0929917	14	10	3-oxoacyl-[acyl-carrier-protein] synthase 2 OS=Chromobacterium violaceum (strain ATCC 12472 / DSM 30191 / JCM 1249 / NBRC 12614 / NCIMB 9131 / NCTC 9757) GN=fabF PE=3 SV=1
Q7P0F9	-0.315653	0.0933215	3.5	4.8	Uncharacterized protein OS=Chromobacterium violaceum (strain ATCC 12472 / DSM 30191 / JCM 1249 / NBRC 12614 / NCIMB 9131 / NCTC 9757) GN=CV_0608 PE=4 SV=1
Q7NWC5	-0.305189	0.0934524	2.8	3.8	Uncharacterized protein OS=Chromobacterium violaceum (strain ATCC 12472 / DSM 30191 / JCM 1249 / NBRC 12614 / NCIMB 9131 / NCTC 9757) GN=CV_2065 PE=4 SV=1
Q7P192	0.271762	0.0934524	4.2	3.2	Imidazolonepropionase OS=Chromobacterium violaceum (strain ATCC 12472 / DSM 30191 / JCM 1249 / NBRC 12614 / NCIMB 9131 / NCTC 9757) GN=hutI PE=3 SV=1
Q7NUZ4	-0.290047	0.0939276	16.3333	21.8333	Peptidylprolyl isomerase OS=Chromobacterium violaceum (strain ATCC 12472 / DSM 30191 / JCM 1249 / NBRC 12614 / NCIMB 9131 / NCTC 9757) GN=CV_2553 PE=4 SV=1
Q7NUH3	0.343554	0.0947735	11	7.8	O-succinylhomoserine sulfhydrylase OS=Chromobacterium violaceum (strain ATCC 12472 / DSM 30191 / JCM 1249 / NBRC 12614 / NCIMB 9131 / NCTC 9757) GN=metZ PE=3 SV=1
Q7NT62	0.268095	0.0950581	4.25	3.25	Molybdopterin biosynthesis Mog protein OS=Chromobacterium violaceum (strain ATCC 12472 / DSM 30191 / JCM 1249 / NBRC 12614 / NCIMB 9131 / NCTC 9757) GN=mog PE=4 SV=1
Q7NRH9	-0.312374	0.0958249	41.3333	56.5	Carbamoyl-phosphate synthase (glutamine-hydrolyzing) OS=Chromobacterium violaceum (strain ATCC 12472 / DSM 30191 / JCM 1249 / NBRC 12614 / NCIMB 9131 / NCTC 9757) GN=carB PE=3 SV=1
Q7NY29	0.276079	0.0968974	19.3333	14.6667	Ribonucleotide reductase system OS=Chromobacterium violaceum (strain ATCC 12472 / DSM 30191 / JCM 1249 / NBRC 12614 / NCIMB 9131 / NCTC 9757) GN=nrdE PE=4 SV=1
Q7NZ00	0.346406	0.0969162	6.6	4.66667	Uroporphyrinogen decarboxylase OS=Chromobacterium violaceum (strain ATCC 12472 / DSM 30191 / JCM 1249 / NBRC 12614 / NCIMB 9131 / NCTC 9757) GN=hemE PE=3 SV=2
Q7P098	-0.341533	0.0976945	13.5	19	ATP synthase subunit delta OS=Chromobacterium violaceum (strain ATCC 12472 / DSM 30191 / JCM 1249 / NBRC 12614 / NCIMB 9131 / NCTC 9757) GN=atpH PE=3 SV=1
Q7NQP9	-0.263985	0.0991273	7.16667	9.33333	Probable transcriptional regulator OS=Chromobacterium violaceum (strain ATCC 12472 / DSM 30191 / JCM 1249 / NBRC 12614 / NCIMB 9131 / NCTC 9757) GN=CV_4088 PE=4 SV=1
Q7P230	0.24101	0.0998108	7	5.5	Methyl-accepting chemotaxis protein II OS=Chromobacterium violaceum (strain ATCC 12472 / DSM 30191 / JCM 1249 / NBRC 12614 / NCIMB 9131 / NCTC 9757) GN=tar PE=4 SV=1
Q7NQ16	0.328297	0.100379	6.25	4.5	Oligopeptide transport system ATP-binding protein OS=Chromobacterium violaceum (strain ATCC 12472 / DSM 30191 / JCM 1249 / NBRC 12614 / NCIMB 9131 / NCTC 9757) GN=oppD PE=4 SV=1
Q7NYP6	0.277456	0.101084	6.6	5	Uncharacterized protein OS=Chromobacterium violaceum (strain ATCC 12472 / DSM 30191 / JCM 1249 / NBRC 12614 / NCIMB 9131 / NCTC 9757) GN=CV_1227 PE=4 SV=1
Q7NSM2	-0.273121	0.101135	7	9.2	Bacterioferritin OS=Chromobacterium violaceum (strain ATCC 12472 / DSM 30191 / JCM 1249 / NBRC 12614 / NCIMB 9131 / NCTC 9757) GN=bfr PE=3 SV=1
Q7NQP4	0.268095	0.101241	5.66667	4.33333	Uncharacterized protein OS=Chromobacterium violaceum (strain ATCC 12472 / DSM 30191 / JCM 1249 / NBRC 12614 / NCIMB 9131 / NCTC 9757) GN=CV_4093 PE=4 SV=1
Q7P0X5	0.214976	0.101771	6.2	5	UDP-N-acetylglucosamine 1-carboxyvinyltransferase OS=Chromobacterium violaceum (strain ATCC 12472 / DSM 30191 / JCM 1249 / NBRC 12614 / NCIMB 9131 / NCTC 9757) GN=murA PE=3 SV=1
Q7NZ47	0.160407	0.101984	43.8333	37.3333	Succinyl-CoA ligase [ADP-forming] subunit beta OS=Chromobacterium violaceum (strain ATCC 12472 / DSM 30191 / JCM 1249 / NBRC 12614 / NCIMB 9131 / NCTC 9757) GN=sucC PE=3 SV=1
Q7NSZ3	0.230378	0.102137	11.3333	9	Uncharacterized protein OS=Chromobacterium violaceum (strain ATCC 12472 / DSM 30191 / JCM 1249 / NBRC 12614 / NCIMB 9131 / NCTC 9757) GN=CV_3276 PE=4 SV=1
Q7NX89	0.367493	0.102553	4.33333	3	UPF0313 protein CV_1738 OS=Chromobacterium violaceum (strain ATCC 12472 / DSM 30191 / JCM 1249 / NBRC 12614 / NCIMB 9131 / NCTC 9757) GN=CV_1738 PE=3 SV=1
Q7NQY0	0.182206	0.102741	14.6	12.1667	Stringent starvation protein A OS=Chromobacterium violaceum (strain ATCC 12472 / DSM 30191 / JCM 1249 / NBRC 12614 / NCIMB 9131 / NCTC 9757) GN=sspA PE=3 SV=1
Q7NZ22	-0.270982	0.102819	10.1667	13.3333	Probable ATP-binding component of ABC transporter OS=Chromobacterium violaceum (strain ATCC 12472 / DSM 30191 / JCM 1249 / NBRC 12614 / NCIMB 9131 / NCTC 9757) GN=dppD PE=4 SV=1
Q7NXR1	0.251156	0.103516	2.25	1.75	Precorrin-2 C20-methyltransferase OS=Chromobacterium violaceum (strain ATCC 12472 / DSM 30191 / JCM 1249 / NBRC 12614 / NCIMB 9131 / NCTC 9757) GN=cbiL PE=4 SV=1
Q7NQF2	-0.263648	0.103935	26.5	34.5	50S ribosomal protein L3 OS=Chromobacterium violaceum (strain ATCC 12472 / DSM 30191 / JCM 1249 / NBRC 12614 / NCIMB 9131 / NCTC 9757) GN=rplC PE=3 SV=1
Q7NUD2	-0.30209	0.104692	5.66667	7.66667	Aspartate-semialdehyde dehydrogenase OS=Chromobacterium violaceum (strain ATCC 12472 / DSM 30191 / JCM 1249 / NBRC 12614 / NCIMB 9131 / NCTC 9757) GN=asd PE=3 SV=1
Q7NU27	-0.205539	0.105091	21.1667	26	Biosynthetic arginine decarboxylase OS=Chromobacterium violaceum (strain ATCC 12472 / DSM 30191 / JCM 1249 / NBRC 12614 / NCIMB 9131 / NCTC 9757) GN=speA PE=3 SV=1
Q7NZ26	-0.338761	0.105312	3.8	5.33333	Probable 3-oxoacyl-[acyl-carrier-protein] synthase III OS=Chromobacterium violaceum (strain ATCC 12472 / DSM 30191 / JCM 1249 / NBRC 12614 / NCIMB 9131 / NCTC 9757) GN=CV_1096 PE=4 SV=1
Q7NPZ1	0.204665	0.10565	6.75	5.5	Ribosomal RNA small subunit methyltransferase H OS=Chromobacterium violaceum (strain ATCC 12472 / DSM 30191 / JCM 1249 / NBRC 12614 / NCIMB 9131 / NCTC 9757) GN=rsmH PE=3 SV=1
Q7NWH6	-0.290506	0.105664	13.8333	18.5	Uncharacterized protein OS=Chromobacterium violaceum (strain ATCC 12472 / DSM 30191 / JCM 1249 / NBRC 12614 / NCIMB 9131 / NCTC 9757) GN=CV_2013 PE=4 SV=1
Q7NVH0	-0.328297	0.10782	3	4.16667	Uncharacterized protein OS=Chromobacterium violaceum (strain ATCC 12472 / DSM 30191 / JCM 1249 / NBRC 12614 / NCIMB 9131 / NCTC 9757) GN=CV_2373 PE=4 SV=1
Q7P097	0.142025	0.108061	78	67.6667	ATP synthase subunit alpha OS=Chromobacterium violaceum (strain ATCC 12472 / DSM 30191 / JCM 1249 / NBRC 12614 / NCIMB 9131 / NCTC 9757) GN=atpA PE=3 SV=1
Q7NUC2	0.33626	0.108325	4.66667	3.33333	3-isopropylmalate dehydrogenase OS=Chromobacterium violaceum (strain ATCC 12472 / DSM 30191 / JCM 1249 / NBRC 12614 / NCIMB 9131 / NCTC 9757) GN=leuB PE=3 SV=1
Q7NTP6	-0.2875	0.108419	2.25	3	Uncharacterized protein OS=Chromobacterium violaceum (strain ATCC 12472 / DSM 30191 / JCM 1249 / NBRC 12614 / NCIMB 9131 / NCTC 9757) GN=CV_3008 PE=4 SV=1
Q7NRW0	0.184313	0.108758	63.3333	52.6667	ATP-dependent Clp protease, ATP-binding subunit OS=Chromobacterium violaceum (strain ATCC 12472 / DSM 30191 / JCM 1249 / NBRC 12614 / NCIMB 9131 / NCTC 9757) GN=clpA PE=3 SV=1
Q7NX87	0.269163	0.109939	4.8	3.66667	Probable acetyltransferases OS=Chromobacterium violaceum (strain ATCC 12472 / DSM 30191 / JCM 1249 / NBRC 12614 / NCIMB 9131 / NCTC 9757) GN=CV_1740 PE=1 SV=1
Q7NR61	0.367493	0.109972	4.33333	3	Probable transport/efflux transmembrane protein OS=Chromobacterium violaceum (strain ATCC 12472 / DSM 30191 / JCM 1249 / NBRC 12614 / NCIMB 9131 / NCTC 9757) GN=CV_3923 PE=4 SV=1
Q7NTL4	-0.328297	0.110514	3	4.16667	ADP-heptose synthase OS=Chromobacterium violaceum (strain ATCC 12472 / DSM 30191 / JCM 1249 / NBRC 12614 / NCIMB 9131 / NCTC 9757) GN=rfaE PE=4 SV=1
Q7NRI0	0.312177	0.110666	8.2	6	Transcription elongation factor GreA OS=Chromobacterium violaceum (strain ATCC 12472 / DSM 30191 / JCM 1249 / NBRC 12614 / NCIMB 9131 / NCTC 9757) GN=greA PE=3 SV=1
Q7P138	-0.182206	0.112214	10.1667	12.2	Uncharacterized protein OS=Chromobacterium violaceum (strain ATCC 12472 / DSM 30191 / JCM 1249 / NBRC 12614 / NCIMB 9131 / NCTC 9757) GN=CV_0376 PE=4 SV=1
Q7NPT8	0.259347	0.113007	4.66667	3.6	Membrane protein insertase YidC OS=Chromobacterium violaceum (strain ATCC 12472 / DSM 30191 / JCM 1249 / NBRC 12614 / NCIMB 9131 / NCTC 9757) GN=yidC PE=3 SV=1
Q7P207	0.328297	0.113237	6.25	4.5	Porphobilinogen deaminase OS=Chromobacterium violaceum (strain ATCC 12472 / DSM 30191 / JCM 1249 / NBRC 12614 / NCIMB 9131 / NCTC 9757) GN=hemC PE=3 SV=2
Q7P099	-0.182206	0.114101	7.83333	9.4	ATP synthase subunit b OS=Chromobacterium violaceum (strain ATCC 12472 / DSM 30191 / JCM 1249 / NBRC 12614 / NCIMB 9131 / NCTC 9757) GN=atpF PE=3 SV=1
Q7NX86	-0.228697	0.114636	11.6667	14.6667	Glutamine--tRNA ligase OS=Chromobacterium violaceum (strain ATCC 12472 / DSM 30191 / JCM 1249 / NBRC 12614 / NCIMB 9131 / NCTC 9757) GN=glnS PE=3 SV=1
Q7NR07	0.186058	0.11503	52	43.1667	Uncharacterized protein OS=Chromobacterium violaceum (strain ATCC 12472 / DSM 30191 / JCM 1249 / NBRC 12614 / NCIMB 9131 / NCTC 9757) GN=CV_3978 PE=4 SV=1
Q7NVZ3	0.257666	0.115365	88	68	Elongation factor Ts OS=Chromobacterium violaceum (strain ATCC 12472 / DSM 30191 / JCM 1249 / NBRC 12614 / NCIMB 9131 / NCTC 9757) GN=tsf PE=3 SV=1
Q7NQV7	-0.2875	0.115561	3.25	4.33333	Probable sugar-phosphate nucleotide transferase OS=Chromobacterium violaceum (strain ATCC 12472 / DSM 30191 / JCM 1249 / NBRC 12614 / NCIMB 9131 / NCTC 9757) GN=CV_4030 PE=4 SV=1
Q7NZH8	0.319965	0.115893	12.1667	8.83333	NADH-quinone oxidoreductase subunit D OS=Chromobacterium violaceum (strain ATCC 12472 / DSM 30191 / JCM 1249 / NBRC 12614 / NCIMB 9131 / NCTC 9757) GN=nuoD PE=3 SV=1
Q7NZ28	0.290304	0.116108	19.8333	14.8333	Cysteine desulfurase IscS OS=Chromobacterium violaceum (strain ATCC 12472 / DSM 30191 / JCM 1249 / NBRC 12614 / NCIMB 9131 / NCTC 9757) GN=nifS PE=3 SV=1
Q7P0F4	-0.293576	0.116848	6.83333	9.16667	Histidinol-phosphate aminotransferase OS=Chromobacterium violaceum (strain ATCC 12472 / DSM 30191 / JCM 1249 / NBRC 12614 / NCIMB 9131 / NCTC 9757) GN=hisC PE=3 SV=1
Q7P0C8	0.2875	0.117292	5.33333	4	Uncharacterized protein OS=Chromobacterium violaceum (strain ATCC 12472 / DSM 30191 / JCM 1249 / NBRC 12614 / NCIMB 9131 / NCTC 9757) GN=CV_0639 PE=4 SV=1
Q7NY60	0.365229	0.117737	16.3333	11.3333	G-glutamyltransferase OS=Chromobacterium violaceum (strain ATCC 12472 / DSM 30191 / JCM 1249 / NBRC 12614 / NCIMB 9131 / NCTC 9757) GN=ggt PE=4 SV=1
Q7NPW5	-0.251156	0.120752	1.4	1.8	Pimeloyl-[acyl-carrier protein] methyl ester esterase OS=Chromobacterium violaceum (strain ATCC 12472 / DSM 30191 / JCM 1249 / NBRC 12614 / NCIMB 9131 / NCTC 9757) GN=bioH PE=3 SV=2
Q7P131	-0.17104	0.121753	12.5	14.8333	ATP-dependent RNA helicase RhlE OS=Chromobacterium violaceum (strain ATCC 12472 / DSM 30191 / JCM 1249 / NBRC 12614 / NCIMB 9131 / NCTC 9757) GN=rhlE3 PE=3 SV=1
Q7NQT3	-0.262199	0.121888	5	6.5	Uncharacterized protein OS=Chromobacterium violaceum (strain ATCC 12472 / DSM 30191 / JCM 1249 / NBRC 12614 / NCIMB 9131 / NCTC 9757) GN=CV_4054 PE=4 SV=1
Q7NXE0	0.328717	0.12204	4.4	3.16667	L-asparaginase I OS=Chromobacterium violaceum (strain ATCC 12472 / DSM 30191 / JCM 1249 / NBRC 12614 / NCIMB 9131 / NCTC 9757) GN=ansA PE=3 SV=1
Q7NUH0	0.206933	0.122704	66.8333	54.3333	Probable alcohol dehydrogenase OS=Chromobacterium violaceum (strain ATCC 12472 / DSM 30191 / JCM 1249 / NBRC 12614 / NCIMB 9131 / NCTC 9757) GN=CV_2728 PE=4 SV=1
Q7NYU6	0.141639	0.123828	46.6667	40.5	Aminopeptidase N OS=Chromobacterium violaceum (strain ATCC 12472 / DSM 30191 / JCM 1249 / NBRC 12614 / NCIMB 9131 / NCTC 9757) GN=pepN PE=4 SV=1
Q7NWG5	0.243824	0.123993	16.1667	12.6667	Probable glutamine synthetase OS=Chromobacterium violaceum (strain ATCC 12472 / DSM 30191 / JCM 1249 / NBRC 12614 / NCIMB 9131 / NCTC 9757) GN=CV_2024 PE=3 SV=1
Q7NYE4	-0.33626	0.124055	4	5.6	Probable enoyl-CoA hydratase protein OS=Chromobacterium violaceum (strain ATCC 12472 / DSM 30191 / JCM 1249 / NBRC 12614 / NCIMB 9131 / NCTC 9757) GN=CV_1330 PE=4 SV=1
Q7NWK0	0.252121	0.124946	24.6667	19.1667	Probable porin protein OS=Chromobacterium violaceum (strain ATCC 12472 / DSM 30191 / JCM 1249 / NBRC 12614 / NCIMB 9131 / NCTC 9757) GN=CV_1989 PE=4 SV=1
Q7NXG9	0.343554	0.125378	3.66667	2.6	D,D-heptose 1,7-bisphosphate phosphatase OS=Chromobacterium violaceum (strain ATCC 12472 / DSM 30191 / JCM 1249 / NBRC 12614 / NCIMB 9131 / NCTC 9757) GN=CV_1657 PE=3 SV=1
Q7NTG0	0.35645	0.125408	3.33333	2.33333	Octanoyltransferase OS=Chromobacterium violaceum (strain ATCC 12472 / DSM 30191 / JCM 1249 / NBRC 12614 / NCIMB 9131 / NCTC 9757) GN=lipB PE=3 SV=1
Q7NT71	-0.232185	0.125473	10.8333	13.6667	Acetyl-coenzyme A carboxylase carboxyl transferase subunit alpha OS=Chromobacterium violaceum (strain ATCC 12472 / DSM 30191 / JCM 1249 / NBRC 12614 / NCIMB 9131 / NCTC 9757) GN=accA PE=3 SV=1
Q7NS52	0.367493	0.126405	3.25	2.25	Phosphoadenylyl-sulfate reductase OS=Chromobacterium violaceum (strain ATCC 12472 / DSM 30191 / JCM 1249 / NBRC 12614 / NCIMB 9131 / NCTC 9757) GN=cysH PE=4 SV=1
Q7NTJ0	0.32257	0.126765	4.83333	3.5	High-affinity zinc transport system substrate-binding protein OS=Chromobacterium violaceum (strain ATCC 12472 / DSM 30191 / JCM 1249 / NBRC 12614 / NCIMB 9131 / NCTC 9757) GN=znuA PE=3 SV=1
Q7NSG7	0.209385	0.126887	27.3333	22.1667	Phosphopyruvate hydratase OS=Chromobacterium violaceum (strain ATCC 12472 / DSM 30191 / JCM 1249 / NBRC 12614 / NCIMB 9131 / NCTC 9757) GN=eno PE=4 SV=1
Q7NXT8	-0.2875	0.127971	52	69.3333	Bifunctional protein PutA OS=Chromobacterium violaceum (strain ATCC 12472 / DSM 30191 / JCM 1249 / NBRC 12614 / NCIMB 9131 / NCTC 9757) GN=putA PE=3 SV=1
Q7NQZ8	-0.364413	0.128775	1.66667	2.4	Uncharacterized protein OS=Chromobacterium violaceum (strain ATCC 12472 / DSM 30191 / JCM 1249 / NBRC 12614 / NCIMB 9131 / NCTC 9757) GN=CV_3987 PE=4 SV=1
Q7P1G4	0.267579	0.128886	24.8333	19	Pyruvate kinase OS=Chromobacterium violaceum (strain ATCC 12472 / DSM 30191 / JCM 1249 / NBRC 12614 / NCIMB 9131 / NCTC 9757) GN=pykF PE=3 SV=1
Q7NYV7	0.174243	0.129274	5	4.2	Uncharacterized protein OS=Chromobacterium violaceum (strain ATCC 12472 / DSM 30191 / JCM 1249 / NBRC 12614 / NCIMB 9131 / NCTC 9757) GN=CV_1165 PE=4 SV=1
Q7P0I1	-0.298304	0.129454	11.5	15.5	Acetolactate synthase OS=Chromobacterium violaceum (strain ATCC 12472 / DSM 30191 / JCM 1249 / NBRC 12614 / NCIMB 9131 / NCTC 9757) GN=ilvI PE=3 SV=1
Q7NXC9	0.313459	0.129959	6.5	4.75	Probable methyl-accepting chemotaxis protein OS=Chromobacterium violaceum (strain ATCC 12472 / DSM 30191 / JCM 1249 / NBRC 12614 / NCIMB 9131 / NCTC 9757) GN=CV_1698 PE=4 SV=1
Q7NUY7	0.308541	0.13097	10.6667	7.83333	Uncharacterized protein OS=Chromobacterium violaceum (strain ATCC 12472 / DSM 30191 / JCM 1249 / NBRC 12614 / NCIMB 9131 / NCTC 9757) GN=CV_2560 PE=4 SV=1
Q7NVX4	0.204665	0.131686	4.5	3.66667	Probable FAD-dependent dehydrogenases OS=Chromobacterium violaceum (strain ATCC 12472 / DSM 30191 / JCM 1249 / NBRC 12614 / NCIMB 9131 / NCTC 9757) GN=CV_2217 PE=4 SV=1
Q7NYJ9	0.242272	0.132593	24	18.8333	Probable ABC transporter, periplasmic-binding protein OS=Chromobacterium violaceum (strain ATCC 12472 / DSM 30191 / JCM 1249 / NBRC 12614 / NCIMB 9131 / NCTC 9757) GN=CV_1275 PE=3 SV=1
Q7P1M6	0.202655	0.133433	26.3333	21.5	Fructose-bisphosphate aldolase OS=Chromobacterium violaceum (strain ATCC 12472 / DSM 30191 / JCM 1249 / NBRC 12614 / NCIMB 9131 / NCTC 9757) GN=agaY PE=4 SV=1
Q7NXU6	-0.183977	0.134203	47	56.5	Phosphate acetyltransferase OS=Chromobacterium violaceum (strain ATCC 12472 / DSM 30191 / JCM 1249 / NBRC 12614 / NCIMB 9131 / NCTC 9757) GN=pta PE=3 SV=1
Q7NQE1	-0.22764	0.135217	14.3333	18	Transcription termination/antitermination protein NusG OS=Chromobacterium violaceum (strain ATCC 12472 / DSM 30191 / JCM 1249 / NBRC 12614 / NCIMB 9131 / NCTC 9757) GN=nusG PE=3 SV=1
Q7NXN5	0.2875	0.135345	5.6	4.2	Probable haloacid dehalogenase-like hydrolase OS=Chromobacterium violaceum (strain ATCC 12472 / DSM 30191 / JCM 1249 / NBRC 12614 / NCIMB 9131 / NCTC 9757) GN=CV_1591 PE=4 SV=1
Q7NQ71	-0.194033	0.135542	11.6667	14.1667	DNA topoisomerase 1 OS=Chromobacterium violaceum (strain ATCC 12472 / DSM 30191 / JCM 1249 / NBRC 12614 / NCIMB 9131 / NCTC 9757) GN=topA PE=3 SV=1
Q7NYC1	-0.172032	0.135827	30.1667	35.8333	Phenylalanine--tRNA ligase beta subunit OS=Chromobacterium violaceum (strain ATCC 12472 / DSM 30191 / JCM 1249 / NBRC 12614 / NCIMB 9131 / NCTC 9757) GN=pheT PE=3 SV=1
Q7NQI8	0.223003	0.136456	5	4	tRNA-2-methylthio-N(6)-dimethylallyladenosine synthase OS=Chromobacterium violaceum (strain ATCC 12472 / DSM 30191 / JCM 1249 / NBRC 12614 / NCIMB 9131 / NCTC 9757) GN=miaB PE=3 SV=1
Q7NSP5	-0.342728	0.136504	3.66667	5.16667	Probable septum site-determining protein MinC OS=Chromobacterium violaceum (strain ATCC 12472 / DSM 30191 / JCM 1249 / NBRC 12614 / NCIMB 9131 / NCTC 9757) GN=minC PE=3 SV=1
Q7NWE7	-0.353948	0.137577	3.33333	4.75	Probable quinone oxidoreductase OS=Chromobacterium violaceum (strain ATCC 12472 / DSM 30191 / JCM 1249 / NBRC 12614 / NCIMB 9131 / NCTC 9757) GN=CV_2043 PE=4 SV=1
Q7NZG1	-0.318253	0.139118	2	2.75	Lipid A biosynthesis lauroyl acyltransferase OS=Chromobacterium violaceum (strain ATCC 12472 / DSM 30191 / JCM 1249 / NBRC 12614 / NCIMB 9131 / NCTC 9757) GN=htrB PE=4 SV=1
Q7NS88	0.348087	0.139407	2.83333	2	4-hydroxy-3-methylbut-2-en-1-yl diphosphate synthase (flavodoxin) OS=Chromobacterium violaceum (strain ATCC 12472 / DSM 30191 / JCM 1249 / NBRC 12614 / NCIMB 9131 / NCTC 9757) GN=ispG PE=3 SV=1
Q7NYU9	0.301135	0.139687	20.5	15.1667	Probable cytochrome-c oxidase, subunit II OS=Chromobacterium violaceum (strain ATCC 12472 / DSM 30191 / JCM 1249 / NBRC 12614 / NCIMB 9131 / NCTC 9757) GN=CV_1173 PE=4 SV=1
Q7NZD7	0.198876	0.139912	22.1667	18.1667	Biotin carboxylase protein OS=Chromobacterium violaceum (strain ATCC 12472 / DSM 30191 / JCM 1249 / NBRC 12614 / NCIMB 9131 / NCTC 9757) GN=accC PE=4 SV=1
Q7NTF3	-0.285177	0.140485	161.5	214.833	Probable porin signal peptide protein OS=Chromobacterium violaceum (strain ATCC 12472 / DSM 30191 / JCM 1249 / NBRC 12614 / NCIMB 9131 / NCTC 9757) GN=CV_3104 PE=4 SV=1
Q7NQE7	-0.194838	0.140807	170.333	207	DNA-directed RNA polymerase subunit beta' OS=Chromobacterium violaceum (strain ATCC 12472 / DSM 30191 / JCM 1249 / NBRC 12614 / NCIMB 9131 / NCTC 9757) GN=rpoC PE=3 SV=1
Q7NU50	0.27012	0.140923	6.33333	4.83333	ATP-dependent RNA helicase dbpA OS=Chromobacterium violaceum (strain ATCC 12472 / DSM 30191 / JCM 1249 / NBRC 12614 / NCIMB 9131 / NCTC 9757) GN=dbpA PE=3 SV=1
Q7NSH9	0.190569	0.141011	24	19.8333	Chemotaxis protein CheV OS=Chromobacterium violaceum (strain ATCC 12472 / DSM 30191 / JCM 1249 / NBRC 12614 / NCIMB 9131 / NCTC 9757) GN=cheV1 PE=4 SV=1
Q7P1I1	-0.256268	0.142711	2.16667	2.8	Uracil-DNA glycosylase OS=Chromobacterium violaceum (strain ATCC 12472 / DSM 30191 / JCM 1249 / NBRC 12614 / NCIMB 9131 / NCTC 9757) GN=ung PE=3 SV=1
Q7NTG4	0.2875	0.142795	1.33333	1	Probable phosphoglycolate phosphatase OS=Chromobacterium violaceum (strain ATCC 12472 / DSM 30191 / JCM 1249 / NBRC 12614 / NCIMB 9131 / NCTC 9757) GN=CV_3092 PE=4 SV=1
Q7P1R5	-0.30209	0.143255	5.66667	7.66667	Probable transcriptional regulator OS=Chromobacterium violaceum (strain ATCC 12472 / DSM 30191 / JCM 1249 / NBRC 12614 / NCIMB 9131 / NCTC 9757) GN=CV_0148 PE=4 SV=1
Q7NS40	0.220102	0.143758	14.3333	11.5	Shikimate dehydrogenase (NADP(+)) OS=Chromobacterium violaceum (strain ATCC 12472 / DSM 30191 / JCM 1249 / NBRC 12614 / NCIMB 9131 / NCTC 9757) GN=aroE PE=3 SV=1
Q7NS91	-0.375814	0.144134	7.66667	11.1667	Outer membrane protein assembly factor BamB OS=Chromobacterium violaceum (strain ATCC 12472 / DSM 30191 / JCM 1249 / NBRC 12614 / NCIMB 9131 / NCTC 9757) GN=bamB PE=3 SV=1
Q7NZH6	0.323583	0.14434	7.83333	5.66667	NADH-ubiquinone oxidoreductase, chain F OS=Chromobacterium violaceum (strain ATCC 12472 / DSM 30191 / JCM 1249 / NBRC 12614 / NCIMB 9131 / NCTC 9757) GN=nuoF PE=4 SV=1
Q7P0K7	-0.221452	0.144456	43	53.6667	Glyceraldehyde-3-phosphate dehydrogenase OS=Chromobacterium violaceum (strain ATCC 12472 / DSM 30191 / JCM 1249 / NBRC 12614 / NCIMB 9131 / NCTC 9757) GN=gapA PE=3 SV=1
Q7NXI5	0.143616	0.14455	21.1667	18.3333	Isocitrate lyase OS=Chromobacterium violaceum (strain ATCC 12472 / DSM 30191 / JCM 1249 / NBRC 12614 / NCIMB 9131 / NCTC 9757) GN=aceA PE=4 SV=1
Q7NTM9	0.274521	0.144617	6.8	5.16667	Cysteine synthase OS=Chromobacterium violaceum (strain ATCC 12472 / DSM 30191 / JCM 1249 / NBRC 12614 / NCIMB 9131 / NCTC 9757) GN=cysM PE=3 SV=1
Q7NQY6	-0.30209	0.144836	3.4	4.6	Uncharacterized protein OS=Chromobacterium violaceum (strain ATCC 12472 / DSM 30191 / JCM 1249 / NBRC 12614 / NCIMB 9131 / NCTC 9757) GN=CV_3999 PE=4 SV=1
Q7NQV2	-0.372969	0.145054	7	10.1667	Probable nucleotide sugar dehydratase OS=Chromobacterium violaceum (strain ATCC 12472 / DSM 30191 / JCM 1249 / NBRC 12614 / NCIMB 9131 / NCTC 9757) GN=CV_4035 PE=4 SV=1
Q7MBF6	0.345528	0.145954	6.5	4.6	Probable acyl-coA carboxylase subunit OS=Chromobacterium violaceum (strain ATCC 12472 / DSM 30191 / JCM 1249 / NBRC 12614 / NCIMB 9131 / NCTC 9757) GN=CV_1762 PE=4 SV=1
Q7NZ93	0.211176	0.147622	7	5.66667	Probable transcriptional regulator, GntR family OS=Chromobacterium violaceum (strain ATCC 12472 / DSM 30191 / JCM 1249 / NBRC 12614 / NCIMB 9131 / NCTC 9757) GN=CV_1029 PE=4 SV=1
Q7NY62	0.23624	0.148333	7.6	6	Pyruvate formate-lyase-activating enzyme OS=Chromobacterium violaceum (strain ATCC 12472 / DSM 30191 / JCM 1249 / NBRC 12614 / NCIMB 9131 / NCTC 9757) GN=pflA PE=3 SV=1
Q7NXJ8	0.2875	0.148847	9.33333	7	Uncharacterized protein OS=Chromobacterium violaceum (strain ATCC 12472 / DSM 30191 / JCM 1249 / NBRC 12614 / NCIMB 9131 / NCTC 9757) GN=CV_1628 PE=3 SV=1
Q7NTJ9	-0.313917	0.14892	4.2	5.75	Uncharacterized protein OS=Chromobacterium violaceum (strain ATCC 12472 / DSM 30191 / JCM 1249 / NBRC 12614 / NCIMB 9131 / NCTC 9757) GN=CV_3055 PE=4 SV=1
Q7NQI4	-0.250384	0.149173	4.8	6.16667	Magnesium and cobalt efflux protein corC OS=Chromobacterium violaceum (strain ATCC 12472 / DSM 30191 / JCM 1249 / NBRC 12614 / NCIMB 9131 / NCTC 9757) GN=corC PE=4 SV=1
Q7P125	0.221402	0.149799	5.2	4.16667	Pseudouridine synthase OS=Chromobacterium violaceum (strain ATCC 12472 / DSM 30191 / JCM 1249 / NBRC 12614 / NCIMB 9131 / NCTC 9757) GN=rsuA PE=3 SV=1
Q7P206	-0.30881	0.150214	9.66667	13.1667	Phosphoenolpyruvate carboxylase OS=Chromobacterium violaceum (strain ATCC 12472 / DSM 30191 / JCM 1249 / NBRC 12614 / NCIMB 9131 / NCTC 9757) GN=ppc PE=3 SV=1
Q7P095	0.16113	0.152388	114.167	97.1667	ATP synthase subunit beta OS=Chromobacterium violaceum (strain ATCC 12472 / DSM 30191 / JCM 1249 / NBRC 12614 / NCIMB 9131 / NCTC 9757) GN=atpD PE=3 SV=1
Q7P147	-0.318253	0.152601	1.6	2.2	Ribosomal RNA small subunit methyltransferase E OS=Chromobacterium violaceum (strain ATCC 12472 / DSM 30191 / JCM 1249 / NBRC 12614 / NCIMB 9131 / NCTC 9757) GN=CV_0367 PE=3 SV=1
Q7NRA7	0.268095	0.152883	8.5	6.5	Flagellar hook-associated protein 2 OS=Chromobacterium violaceum (strain ATCC 12472 / DSM 30191 / JCM 1249 / NBRC 12614 / NCIMB 9131 / NCTC 9757) GN=CV_3876 PE=3 SV=1
Q7NRR5	0.35645	0.153007	10	7	Tryptophanyl-tRNA synthetase OS=Chromobacterium violaceum (strain ATCC 12472 / DSM 30191 / JCM 1249 / NBRC 12614 / NCIMB 9131 / NCTC 9757) GN=trpS2 PE=3 SV=1
Q7NTL5	0.351998	0.153352	3.2	2.25	Uncharacterized protein OS=Chromobacterium violaceum (strain ATCC 12472 / DSM 30191 / JCM 1249 / NBRC 12614 / NCIMB 9131 / NCTC 9757) GN=CV_3039 PE=4 SV=1
Q7NS48	-0.255185	0.153542	18.3333	23.6667	Uncharacterized protein OS=Chromobacterium violaceum (strain ATCC 12472 / DSM 30191 / JCM 1249 / NBRC 12614 / NCIMB 9131 / NCTC 9757) GN=CV_3579 PE=4 SV=1
Q7NYT5	-0.299915	0.155365	2.66667	3.6	Chorismate synthase OS=Chromobacterium violaceum (strain ATCC 12472 / DSM 30191 / JCM 1249 / NBRC 12614 / NCIMB 9131 / NCTC 9757) GN=aroC PE=3 SV=1
Q7NQD8	-0.182206	0.155584	6	7.2	Uncharacterized protein OS=Chromobacterium violaceum (strain ATCC 12472 / DSM 30191 / JCM 1249 / NBRC 12614 / NCIMB 9131 / NCTC 9757) GN=CV_4202 PE=4 SV=1
Q7NRA3	-0.280014	0.156203	33.5	44.3333	Uncharacterized protein OS=Chromobacterium violaceum (strain ATCC 12472 / DSM 30191 / JCM 1249 / NBRC 12614 / NCIMB 9131 / NCTC 9757) GN=CV_3880 PE=4 SV=1
Q7P1Q2	-0.256268	0.156687	4.33333	5.6	N5-carboxyaminoimidazole ribonucleotide mutase OS=Chromobacterium violaceum (strain ATCC 12472 / DSM 30191 / JCM 1249 / NBRC 12614 / NCIMB 9131 / NCTC 9757) GN=purE PE=3 SV=1
Q7NVQ5	-0.147543	0.156836	44	51	Ribonucleoside-diphosphate reductase OS=Chromobacterium violaceum (strain ATCC 12472 / DSM 30191 / JCM 1249 / NBRC 12614 / NCIMB 9131 / NCTC 9757) GN=nrdA PE=3 SV=1
Q7P1T3	0.19225	0.157187	20	16.5	Probable Xaa-Pro aminopeptidase OS=Chromobacterium violaceum (strain ATCC 12472 / DSM 30191 / JCM 1249 / NBRC 12614 / NCIMB 9131 / NCTC 9757) GN=CV_0130 PE=3 SV=1
Q7NZD6	-0.182206	0.158146	9.5	11.4	Acetyl-CoA carboxylase biotin carboxyl carrier protein OS=Chromobacterium violaceum (strain ATCC 12472 / DSM 30191 / JCM 1249 / NBRC 12614 / NCIMB 9131 / NCTC 9757) GN=accB PE=4 SV=1
Q7P1C1	0.312177	0.159329	6.83333	5	2`,3`-cyclic-nucleotide 2`-phosphodiesterase OS=Chromobacterium violaceum (strain ATCC 12472 / DSM 30191 / JCM 1249 / NBRC 12614 / NCIMB 9131 / NCTC 9757) GN=cpdB PE=3 SV=1
Q7NYB2	0.195185	0.16093	10.3333	8.5	Uncharacterized protein OS=Chromobacterium violaceum (strain ATCC 12472 / DSM 30191 / JCM 1249 / NBRC 12614 / NCIMB 9131 / NCTC 9757) GN=CV_1362 PE=3 SV=1
Q7NYV8	0.246704	0.161059	6.4	5	Glutathione S-transferase family protein OS=Chromobacterium violaceum (strain ATCC 12472 / DSM 30191 / JCM 1249 / NBRC 12614 / NCIMB 9131 / NCTC 9757) GN=gst1 PE=4 SV=1
Q7NWD3	0.378792	0.161443	5.6	3.83333	2-methylisocitrate lyase OS=Chromobacterium violaceum (strain ATCC 12472 / DSM 30191 / JCM 1249 / NBRC 12614 / NCIMB 9131 / NCTC 9757) GN=prpB PE=3 SV=1
Q7NRF3	-0.317335	0.163155	16.5	22.6667	Probable outer membrane porin OS=Chromobacterium violaceum (strain ATCC 12472 / DSM 30191 / JCM 1249 / NBRC 12614 / NCIMB 9131 / NCTC 9757) GN=CV_3829 PE=4 SV=1
Q7NX70	0.275812	0.1634	11.3333	8.6	Probable acetyl-coenzyme A synthetase OS=Chromobacterium violaceum (strain ATCC 12472 / DSM 30191 / JCM 1249 / NBRC 12614 / NCIMB 9131 / NCTC 9757) GN=CV_1758 PE=4 SV=1
Q7NRH0	0.2875	0.165178	2.33333	1.75	General secretion pathway protein G OS=Chromobacterium violaceum (strain ATCC 12472 / DSM 30191 / JCM 1249 / NBRC 12614 / NCIMB 9131 / NCTC 9757) GN=hofG PE=4 SV=1
contaminant_KERATIN15	-0.197701	0.165178	16	19.5
Q7NQN4	0.323667	0.165415	57.8333	41.8333	Outer membrane protein W OS=Chromobacterium violaceum (strain ATCC 12472 / DSM 30191 / JCM 1249 / NBRC 12614 / NCIMB 9131 / NCTC 9757) GN=ompW PE=4 SV=1
Q7P248	-0.211176	0.165954	3.4	4.2	Uncharacterized protein OS=Chromobacterium violaceum (strain ATCC 12472 / DSM 30191 / JCM 1249 / NBRC 12614 / NCIMB 9131 / NCTC 9757) GN=CV_0013 PE=4 SV=1
Q7NQI6	-0.182206	0.16695	3	3.6	Probable PhoH-related protein OS=Chromobacterium violaceum (strain ATCC 12472 / DSM 30191 / JCM 1249 / NBRC 12614 / NCIMB 9131 / NCTC 9757) GN=CV_4151 PE=4 SV=1
Q7NUJ8	0.251156	0.170264	3	2.33333	Probable transcriptional regulator, TetR family OS=Chromobacterium violaceum (strain ATCC 12472 / DSM 30191 / JCM 1249 / NBRC 12614 / NCIMB 9131 / NCTC 9757) GN=CV_2699 PE=4 SV=1
Q7NR14	-0.233467	0.170447	3.16667	4	Uncharacterized protein OS=Chromobacterium violaceum (strain ATCC 12472 / DSM 30191 / JCM 1249 / NBRC 12614 / NCIMB 9131 / NCTC 9757) GN=CV_3971 PE=4 SV=1
Q7NXN8	-0.200544	0.170447	6	7.33333	Nicotinate-nucleotide pyrophosphorylase OS=Chromobacterium violaceum (strain ATCC 12472 / DSM 30191 / JCM 1249 / NBRC 12614 / NCIMB 9131 / NCTC 9757) GN=nadC PE=3 SV=1
Q7NT20	-0.367493	0.173211	2.25	3.25	Acid sugar phosphatase OS=Chromobacterium violaceum (strain ATCC 12472 / DSM 30191 / JCM 1249 / NBRC 12614 / NCIMB 9131 / NCTC 9757) GN=nagD PE=3 SV=1
Q7MBE9	-0.262199	0.173297	2	2.6	Probable transcription regulator, Crp/Fnr family OS=Chromobacterium violaceum (strain ATCC 12472 / DSM 30191 / JCM 1249 / NBRC 12614 / NCIMB 9131 / NCTC 9757) GN=CV_2987 PE=4 SV=1
Q7P1V2	-0.246941	0.173436	22	28.1667	Peptidoglycan-associated lipoprotein OS=Chromobacterium violaceum (strain ATCC 12472 / DSM 30191 / JCM 1249 / NBRC 12614 / NCIMB 9131 / NCTC 9757) GN=pal PE=3 SV=1
Q7NS87	-0.269163	0.1739	1.83333	2.4	Uncharacterized protein OS=Chromobacterium violaceum (strain ATCC 12472 / DSM 30191 / JCM 1249 / NBRC 12614 / NCIMB 9131 / NCTC 9757) GN=CV_3539 PE=4 SV=1
Q7NRG2	-0.315653	0.173956	3.5	4.8	Probable maoC-like dehydratase OS=Chromobacterium violaceum (strain ATCC 12472 / DSM 30191 / JCM 1249 / NBRC 12614 / NCIMB 9131 / NCTC 9757) GN=CV_3819 PE=4 SV=1
Q7NWB7	-0.246704	0.174147	4.16667	5.33333	Beta-hexosaminidase OS=Chromobacterium violaceum (strain ATCC 12472 / DSM 30191 / JCM 1249 / NBRC 12614 / NCIMB 9131 / NCTC 9757) GN=nagZ PE=3 SV=1
Q7NZE0	0.242793	0.174927	8.5	6.66667	Probable transcription regulator protein OS=Chromobacterium violaceum (strain ATCC 12472 / DSM 30191 / JCM 1249 / NBRC 12614 / NCIMB 9131 / NCTC 9757) GN=CV_0982 PE=4 SV=1
Q7NYH7	-0.363992	0.175147	2.2	3.16667	Uncharacterized protein OS=Chromobacterium violaceum (strain ATCC 12472 / DSM 30191 / JCM 1249 / NBRC 12614 / NCIMB 9131 / NCTC 9757) GN=CV_1297 PE=4 SV=1
Q7NZX3	-0.304731	0.176101	3.83333	5.2	Probable periplasmic protein OS=Chromobacterium violaceum (strain ATCC 12472 / DSM 30191 / JCM 1249 / NBRC 12614 / NCIMB 9131 / NCTC 9757) GN=CV_0796 PE=4 SV=1
Q7P1I9	0.2875	0.176207	3.33333	2.5	Probable carboxycyclohexadienyl dehydratase OS=Chromobacterium violaceum (strain ATCC 12472 / DSM 30191 / JCM 1249 / NBRC 12614 / NCIMB 9131 / NCTC 9757) GN=CV_0224 PE=4 SV=1
Q7NTA7	-0.283589	0.17791	3.2	4.25	UvrABC system protein B OS=Chromobacterium violaceum (strain ATCC 12472 / DSM 30191 / JCM 1249 / NBRC 12614 / NCIMB 9131 / NCTC 9757) GN=uvrB PE=3 SV=1
Q7P0A3	-0.189924	0.178144	7.16667	8.66667	Chromosome partitioning protein ParB OS=Chromobacterium violaceum (strain ATCC 12472 / DSM 30191 / JCM 1249 / NBRC 12614 / NCIMB 9131 / NCTC 9757) GN=parB PE=4 SV=1
Q7NPV7	0.2875	0.178487	4	3	Probable GTP-binding protein EngB OS=Chromobacterium violaceum (strain ATCC 12472 / DSM 30191 / JCM 1249 / NBRC 12614 / NCIMB 9131 / NCTC 9757) GN=engB PE=3 SV=1
Q7NTY9	0.124112	0.179938	22.8333	20.1667	Probable cytosol aminopeptidase OS=Chromobacterium violaceum (strain ATCC 12472 / DSM 30191 / JCM 1249 / NBRC 12614 / NCIMB 9131 / NCTC 9757) GN=pepA PE=3 SV=1
Q7NQ00	0.168714	0.180268	17.1667	14.5	UDP-N-acetylmuramate--L-alanine ligase OS=Chromobacterium violaceum (strain ATCC 12472 / DSM 30191 / JCM 1249 / NBRC 12614 / NCIMB 9131 / NCTC 9757) GN=murC PE=3 SV=1
Q7NYC2	-0.269749	0.18055	11.8333	15.5	Phenylalanine--tRNA ligase alpha subunit OS=Chromobacterium violaceum (strain ATCC 12472 / DSM 30191 / JCM 1249 / NBRC 12614 / NCIMB 9131 / NCTC 9757) GN=pheS PE=3 SV=1
Q7NSS6	-0.325217	0.180998	2.16667	3	3-deoxy-manno-octulosonate cytidylyltransferase OS=Chromobacterium violaceum (strain ATCC 12472 / DSM 30191 / JCM 1249 / NBRC 12614 / NCIMB 9131 / NCTC 9757) GN=kdsB PE=3 SV=1
Q7NRL8	0.131844	0.181331	14.8333	13	RNA polymerase sigma factor RpoD OS=Chromobacterium violaceum (strain ATCC 12472 / DSM 30191 / JCM 1249 / NBRC 12614 / NCIMB 9131 / NCTC 9757) GN=rpoD PE=3 SV=1
Q7P1J0	0.182206	0.182395	7.2	6	Uncharacterized protein OS=Chromobacterium violaceum (strain ATCC 12472 / DSM 30191 / JCM 1249 / NBRC 12614 / NCIMB 9131 / NCTC 9757) GN=CV_0223 PE=4 SV=1
Q7NZD0	-0.2875	0.183091	2	2.66667	NAD(P)H2 dehydrogenase OS=Chromobacterium violaceum (strain ATCC 12472 / DSM 30191 / JCM 1249 / NBRC 12614 / NCIMB 9131 / NCTC 9757) GN=ndh PE=4 SV=1
Q7NWJ7	-0.244687	0.183785	5.16667	6.6	Probable lysine decarboxylase OS=Chromobacterium violaceum (strain ATCC 12472 / DSM 30191 / JCM 1249 / NBRC 12614 / NCIMB 9131 / NCTC 9757) GN=CV_1992 PE=4 SV=1
Q7P1U2	0.216697	0.184012	13.1667	10.6	Probable amino acid ABC transporter, periplasmic amino acid-binding protein OS=Chromobacterium violaceum (strain ATCC 12472 / DSM 30191 / JCM 1249 / NBRC 12614 / NCIMB 9131 / NCTC 9757) GN=CV_0120 PE=4 SV=1
Q7NSR3	-0.266236	0.184714	4.75	6.2	Polyphosphate kinase OS=Chromobacterium violaceum (strain ATCC 12472 / DSM 30191 / JCM 1249 / NBRC 12614 / NCIMB 9131 / NCTC 9757) GN=ppK PE=3 SV=1
Q7NST4	0.207508	0.185278	3.2	2.6	Nucleotide-binding protein CV_3336 OS=Chromobacterium violaceum (strain ATCC 12472 / DSM 30191 / JCM 1249 / NBRC 12614 / NCIMB 9131 / NCTC 9757) GN=CV_3336 PE=3 SV=1
Q7P259	-0.233467	0.185419	3.16667	4	Chromosomal replication initiator protein DnaA OS=Chromobacterium violaceum (strain ATCC 12472 / DSM 30191 / JCM 1249 / NBRC 12614 / NCIMB 9131 / NCTC 9757) GN=dnaA PE=3 SV=1
Q7NY12	-0.221402	0.185771	4.16667	5.2	Ribosome-binding factor A OS=Chromobacterium violaceum (strain ATCC 12472 / DSM 30191 / JCM 1249 / NBRC 12614 / NCIMB 9131 / NCTC 9757) GN=rbfA PE=3 SV=1
Q7NRK1	0.120552	0.185921	14.6667	13	Carbamate kinase OS=Chromobacterium violaceum (strain ATCC 12472 / DSM 30191 / JCM 1249 / NBRC 12614 / NCIMB 9131 / NCTC 9757) GN=arcC PE=3 SV=1
Q7NUK5	-0.325217	0.186182	2.6	3.6	1-deoxy-D-xylulose-5-phosphate synthase OS=Chromobacterium violaceum (strain ATCC 12472 / DSM 30191 / JCM 1249 / NBRC 12614 / NCIMB 9131 / NCTC 9757) GN=dxs PE=3 SV=1
Q7P193	-0.200544	0.186687	1.8	2.2	Histidine utilization repressor OS=Chromobacterium violaceum (strain ATCC 12472 / DSM 30191 / JCM 1249 / NBRC 12614 / NCIMB 9131 / NCTC 9757) GN=hutC PE=4 SV=1
Q7NV26	0.198326	0.190213	8.33333	6.83333	ABC transporter ATP-binding protein OS=Chromobacterium violaceum (strain ATCC 12472 / DSM 30191 / JCM 1249 / NBRC 12614 / NCIMB 9131 / NCTC 9757) GN=abcZ PE=4 SV=1
Q7NZU0	0.230378	0.19023	2.83333	2.25	Type 4 fimbrial biogenesis protein PilO OS=Chromobacterium violaceum (strain ATCC 12472 / DSM 30191 / JCM 1249 / NBRC 12614 / NCIMB 9131 / NCTC 9757) GN=pilO PE=4 SV=1
Q7NZ46	0.168833	0.191861	32.1667	27.1667	Succinyl-CoA ligase [ADP-forming] subunit alpha OS=Chromobacterium violaceum (strain ATCC 12472 / DSM 30191 / JCM 1249 / NBRC 12614 / NCIMB 9131 / NCTC 9757) GN=sucD PE=3 SV=1
Q7P112	-0.0812943	0.192155	19.6667	21.3333	ATP-dependent protease ATPase subunit HslU OS=Chromobacterium violaceum (strain ATCC 12472 / DSM 30191 / JCM 1249 / NBRC 12614 / NCIMB 9131 / NCTC 9757) GN=hslU PE=3 SV=1
Q7P188	0.156743	0.192333	20.6667	17.6667	Histidine ammonia-lyase OS=Chromobacterium violaceum (strain ATCC 12472 / DSM 30191 / JCM 1249 / NBRC 12614 / NCIMB 9131 / NCTC 9757) GN=hutH PE=3 SV=1
Q7NRL4	-0.166949	0.19258	7.33333	8.66667	Thiazole synthase OS=Chromobacterium violaceum (strain ATCC 12472 / DSM 30191 / JCM 1249 / NBRC 12614 / NCIMB 9131 / NCTC 9757) GN=thiG PE=3 SV=1
P30967	-0.14301	0.194031	10.8333	12.5	Phenylalanine-4-hydroxylase OS=Chromobacterium violaceum (strain ATCC 12472 / DSM 30191 / JCM 1249 / NBRC 12614 / NCIMB 9131 / NCTC 9757) GN=phhA PE=1 SV=4
Q7NZI2	-0.117709	0.194642	2.66667	3	Protein-export integral membrane protein OS=Chromobacterium violaceum (strain ATCC 12472 / DSM 30191 / JCM 1249 / NBRC 12614 / NCIMB 9131 / NCTC 9757) GN=secG PE=4 SV=1
Q7P0Y2	-0.0973938	0.194835	21.1667	23.3333	Outer membrane efflux protein OS=Chromobacterium violaceum (strain ATCC 12472 / DSM 30191 / JCM 1249 / NBRC 12614 / NCIMB 9131 / NCTC 9757) GN=oprM PE=3 SV=1
Q7P195	-0.33626	0.195129	1.25	1.75	Uncharacterized protein OS=Chromobacterium violaceum (strain ATCC 12472 / DSM 30191 / JCM 1249 / NBRC 12614 / NCIMB 9131 / NCTC 9757) GN=CV_0318 PE=4 SV=1
Q7NST7	-0.182206	0.195964	5.33333	6.4	Probable sigma-54 modulation protein OS=Chromobacterium violaceum (strain ATCC 12472 / DSM 30191 / JCM 1249 / NBRC 12614 / NCIMB 9131 / NCTC 9757) GN=CV_3333 PE=4 SV=1
Q7NS06	0.123403	0.197187	6.6	5.83333	Uracil phosphoribosyltransferase OS=Chromobacterium violaceum (strain ATCC 12472 / DSM 30191 / JCM 1249 / NBRC 12614 / NCIMB 9131 / NCTC 9757) GN=upp PE=3 SV=1
Q7NXX8	-0.213876	0.197238	14.6667	18.1667	Arginine N-succinyltransferase OS=Chromobacterium violaceum (strain ATCC 12472 / DSM 30191 / JCM 1249 / NBRC 12614 / NCIMB 9131 / NCTC 9757) GN=astA PE=4 SV=1
Q7MBD5	-0.33626	0.198132	4	5.6	Guanosine-3',5'-bis(Diphosphate) 3'-diphosphatase OS=Chromobacterium violaceum (strain ATCC 12472 / DSM 30191 / JCM 1249 / NBRC 12614 / NCIMB 9131 / NCTC 9757) GN=spoT PE=3 SV=1
Q7NVI6	0.190935	0.198602	4.6	3.8	Cytokinin riboside 5'-monophosphate phosphoribohydrolase OS=Chromobacterium violaceum (strain ATCC 12472 / DSM 30191 / JCM 1249 / NBRC 12614 / NCIMB 9131 / NCTC 9757) GN=CV_2356 PE=3 SV=1
Q7NXZ3	0.299915	0.198959	2.25	1.66667	Isochorismatase OS=Chromobacterium violaceum (strain ATCC 12472 / DSM 30191 / JCM 1249 / NBRC 12614 / NCIMB 9131 / NCTC 9757) GN=entB PE=4 SV=1
Q7NQB1	-0.289769	0.20045	7.33333	9.8	LPS-assembly protein LptD OS=Chromobacterium violaceum (strain ATCC 12472 / DSM 30191 / JCM 1249 / NBRC 12614 / NCIMB 9131 / NCTC 9757) GN=lptD PE=3 SV=2
Q7P0N9	-0.149966	0.200789	35	40.6667	Acetyltransferase component of pyruvate dehydrogenase complex OS=Chromobacterium violaceum (strain ATCC 12472 / DSM 30191 / JCM 1249 / NBRC 12614 / NCIMB 9131 / NCTC 9757) GN=aceF PE=3 SV=1
Q7NZ51	0.103557	0.201648	74.5	67.1667	2-oxoglutarate dehydrogenase E1 component OS=Chromobacterium violaceum (strain ATCC 12472 / DSM 30191 / JCM 1249 / NBRC 12614 / NCIMB 9131 / NCTC 9757) GN=sucA PE=4 SV=1
Q7NRG4	-0.160241	0.202848	19.1667	22.5	Probable electron transfer flavoprotein alpha subunit OS=Chromobacterium violaceum (strain ATCC 12472 / DSM 30191 / JCM 1249 / NBRC 12614 / NCIMB 9131 / NCTC 9757) GN=CV_3817 PE=4 SV=1
Q7P1A8	-0.223003	0.203542	1.2	1.5	Probable two-component response regulator OS=Chromobacterium violaceum (strain ATCC 12472 / DSM 30191 / JCM 1249 / NBRC 12614 / NCIMB 9131 / NCTC 9757) GN=CV_0305 PE=4 SV=1
Q7NRI4	-0.185286	0.204272	27	32.5	ATP-dependent zinc metalloprotease FtsH OS=Chromobacterium violaceum (strain ATCC 12472 / DSM 30191 / JCM 1249 / NBRC 12614 / NCIMB 9131 / NCTC 9757) GN=hflB PE=3 SV=1
Q7NWC3	-0.24101	0.204675	2.75	3.5	GTPase Era OS=Chromobacterium violaceum (strain ATCC 12472 / DSM 30191 / JCM 1249 / NBRC 12614 / NCIMB 9131 / NCTC 9757) GN=era PE=3 SV=1
Q7NRP0	0.0992555	0.204767	45.8333	41.5	Aspartate--tRNA(Asp/Asn) ligase OS=Chromobacterium violaceum (strain ATCC 12472 / DSM 30191 / JCM 1249 / NBRC 12614 / NCIMB 9131 / NCTC 9757) GN=aspS PE=3 SV=1
Q7NU74	-0.233467	0.205009	3.16667	4	Probable fkbp-type peptidyl-prolyl cis-trans isomerase OS=Chromobacterium violaceum (strain ATCC 12472 / DSM 30191 / JCM 1249 / NBRC 12614 / NCIMB 9131 / NCTC 9757) GN=CV_2829 PE=4 SV=1
Q7NXX1	-0.328297	0.205046	3	4.16667	Leucine/isoleucine/valine transport system ATP-binding protein OS=Chromobacterium violaceum (strain ATCC 12472 / DSM 30191 / JCM 1249 / NBRC 12614 / NCIMB 9131 / NCTC 9757) GN=livG PE=4 SV=1
Q7P0H2	-0.242793	0.205379	6.66667	8.5	2-isopropylmalate synthase OS=Chromobacterium violaceum (strain ATCC 12472 / DSM 30191 / JCM 1249 / NBRC 12614 / NCIMB 9131 / NCTC 9757) GN=leuA PE=3 SV=1
Q7NQ62	0.251156	0.205409	3	2.33333	Probable ribokinase OS=Chromobacterium violaceum (strain ATCC 12472 / DSM 30191 / JCM 1249 / NBRC 12614 / NCIMB 9131 / NCTC 9757) GN=CV_4278 PE=4 SV=1
Q7P1P8	0.14449	0.206319	15.6	13.5	Phosphoribosylaminoimidazole-succinocarboxamide synthase OS=Chromobacterium violaceum (strain ATCC 12472 / DSM 30191 / JCM 1249 / NBRC 12614 / NCIMB 9131 / NCTC 9757) GN=purC PE=3 SV=1
Q7P0W9	0.0814654	0.206677	13.2	12.1667	Probable ABC superfamily, transport protein OS=Chromobacterium violaceum (strain ATCC 12472 / DSM 30191 / JCM 1249 / NBRC 12614 / NCIMB 9131 / NCTC 9757) GN=CV_0446 PE=4 SV=1
Q7NUH7	0.146511	0.207888	18.3333	15.8333	Probable outer membrane protein OS=Chromobacterium violaceum (strain ATCC 12472 / DSM 30191 / JCM 1249 / NBRC 12614 / NCIMB 9131 / NCTC 9757) GN=CV_2721 PE=4 SV=1
Q7NPZ5	-0.265535	0.208235	3.83333	5	UDP-N-acetylmuramoyl-tripeptide--D-alanyl-D-alanine ligase OS=Chromobacterium violaceum (strain ATCC 12472 / DSM 30191 / JCM 1249 / NBRC 12614 / NCIMB 9131 / NCTC 9757) GN=murF PE=3 SV=1
Q7P0K3	0.201355	0.208739	22.8333	18.6667	Transaldolase OS=Chromobacterium violaceum (strain ATCC 12472 / DSM 30191 / JCM 1249 / NBRC 12614 / NCIMB 9131 / NCTC 9757) GN=talA PE=3 SV=1
Q7NR99	0.277036	0.209045	3.16667	2.4	Uncharacterized protein OS=Chromobacterium violaceum (strain ATCC 12472 / DSM 30191 / JCM 1249 / NBRC 12614 / NCIMB 9131 / NCTC 9757) GN=CV_3885 PE=4 SV=1
Q7NV03	0.318253	0.209537	16.5	12	Respiratory nitrate reductase alpha chain OS=Chromobacterium violaceum (strain ATCC 12472 / DSM 30191 / JCM 1249 / NBRC 12614 / NCIMB 9131 / NCTC 9757) GN=narG PE=4 SV=1
Q7P1M3	-0.291952	0.212395	2.8	3.75	Glyceraldehyde-3-phosphate dehydrogenase OS=Chromobacterium violaceum (strain ATCC 12472 / DSM 30191 / JCM 1249 / NBRC 12614 / NCIMB 9131 / NCTC 9757) GN=CV_0190 PE=3 SV=1
Q7M7F1	0.0644978	0.212718	208	195	Elongation factor Tu OS=Chromobacterium violaceum (strain ATCC 12472 / DSM 30191 / JCM 1249 / NBRC 12614 / NCIMB 9131 / NCTC 9757) GN=tuf1 PE=3 SV=1
Q7NTZ9	-0.38275	0.212985	3	4.4	Putative glutamate--cysteine ligase 2 OS=Chromobacterium violaceum (strain ATCC 12472 / DSM 30191 / JCM 1249 / NBRC 12614 / NCIMB 9131 / NCTC 9757) GN=CV_2904 PE=3 SV=1
Q7NSM6	0.246704	0.215551	10.6667	8.33333	Cystathionine beta-synthase OS=Chromobacterium violaceum (strain ATCC 12472 / DSM 30191 / JCM 1249 / NBRC 12614 / NCIMB 9131 / NCTC 9757) GN=cysB2 PE=4 SV=1
Q7NXP3	0.198545	0.217136	18.5	15.1667	Enoyl-[acyl-carrier-protein] reductase [NADH] OS=Chromobacterium violaceum (strain ATCC 12472 / DSM 30191 / JCM 1249 / NBRC 12614 / NCIMB 9131 / NCTC 9757) GN=fabI PE=3 SV=1
Q7NWJ6	-0.2875	0.219844	3.25	4.33333	Ornithine carbamoyltransferase OS=Chromobacterium violaceum (strain ATCC 12472 / DSM 30191 / JCM 1249 / NBRC 12614 / NCIMB 9131 / NCTC 9757) GN=argF PE=3 SV=1
Q7NUD9	0.315653	0.220535	8	5.83333	Tryptophan synthase alpha chain OS=Chromobacterium violaceum (strain ATCC 12472 / DSM 30191 / JCM 1249 / NBRC 12614 / NCIMB 9131 / NCTC 9757) GN=trpA PE=3 SV=1
Q7P0U1	-0.159748	0.221567	3.75	4.4	Chromosome partitioning protein ParA OS=Chromobacterium violaceum (strain ATCC 12472 / DSM 30191 / JCM 1249 / NBRC 12614 / NCIMB 9131 / NCTC 9757) GN=soj PE=4 SV=1
Q7NR13	-0.223003	0.221567	2.6	3.25	Uncharacterized protein OS=Chromobacterium violaceum (strain ATCC 12472 / DSM 30191 / JCM 1249 / NBRC 12614 / NCIMB 9131 / NCTC 9757) GN=CV_3972 PE=4 SV=1
Q7NSJ5	-0.092315	0.221706	31	34	Glycine dehydrogenase (decarboxylating) OS=Chromobacterium violaceum (strain ATCC 12472 / DSM 30191 / JCM 1249 / NBRC 12614 / NCIMB 9131 / NCTC 9757) GN=gcvP PE=3 SV=1
Q7NQX9	0.168516	0.22188	9.66667	8.16667	Ubiquinol-cytochrome c reductase OS=Chromobacterium violaceum (strain ATCC 12472 / DSM 30191 / JCM 1249 / NBRC 12614 / NCIMB 9131 / NCTC 9757) GN=petC PE=4 SV=1
Q7P1K0	0.196586	0.222101	14	11.5	Quinone oxidoreductase OS=Chromobacterium violaceum (strain ATCC 12472 / DSM 30191 / JCM 1249 / NBRC 12614 / NCIMB 9131 / NCTC 9757) GN=qor PE=4 SV=1
Q7P0A4	0.164199	0.222101	5.5	4.66667	Chromosome partitioning protein, ParA family ATPase OS=Chromobacterium violaceum (strain ATCC 12472 / DSM 30191 / JCM 1249 / NBRC 12614 / NCIMB 9131 / NCTC 9757) GN=parA PE=4 SV=1
Q7NXU5	-0.147137	0.222748	24.1667	28	Acetate kinase OS=Chromobacterium violaceum (strain ATCC 12472 / DSM 30191 / JCM 1249 / NBRC 12614 / NCIMB 9131 / NCTC 9757) GN=ackA PE=3 SV=1
Q7NSW3	0.213439	0.224624	5.2	4.2	Probable glutathione S-transferase OS=Chromobacterium violaceum (strain ATCC 12472 / DSM 30191 / JCM 1249 / NBRC 12614 / NCIMB 9131 / NCTC 9757) GN=CV_3306 PE=4 SV=1
Q7NXM2	-0.118315	0.224934	30.5	34.3333	Alanine--tRNA ligase OS=Chromobacterium violaceum (strain ATCC 12472 / DSM 30191 / JCM 1249 / NBRC 12614 / NCIMB 9131 / NCTC 9757) GN=alaS PE=3 SV=1
Q7NRA5	0.17578	0.226484	15.5	13	Flagellin OS=Chromobacterium violaceum (strain ATCC 12472 / DSM 30191 / JCM 1249 / NBRC 12614 / NCIMB 9131 / NCTC 9757) GN=fliC3 PE=3 SV=1
Q7NZV7	0.223003	0.227683	6	4.8	Siroheme synthase OS=Chromobacterium violaceum (strain ATCC 12472 / DSM 30191 / JCM 1249 / NBRC 12614 / NCIMB 9131 / NCTC 9757) GN=cysG PE=3 SV=1
Q7NW08	0.14301	0.227683	6	5.2	Ribulose-phosphate 3-epimerase OS=Chromobacterium violaceum (strain ATCC 12472 / DSM 30191 / JCM 1249 / NBRC 12614 / NCIMB 9131 / NCTC 9757) GN=rpe PE=3 SV=1
Q7NQE6	-0.174613	0.227992	198.167	236	DNA-directed RNA polymerase subunit beta OS=Chromobacterium violaceum (strain ATCC 12472 / DSM 30191 / JCM 1249 / NBRC 12614 / NCIMB 9131 / NCTC 9757) GN=rpoB PE=3 SV=1
Q7NR90	0.213439	0.2286	8.66667	7	Probable purine-nucleoside phosphorylase OS=Chromobacterium violaceum (strain ATCC 12472 / DSM 30191 / JCM 1249 / NBRC 12614 / NCIMB 9131 / NCTC 9757) GN=CV_3894 PE=3 SV=1
Q7P096	-0.150138	0.228628	15.8333	18.4	ATP synthase gamma chain OS=Chromobacterium violaceum (strain ATCC 12472 / DSM 30191 / JCM 1249 / NBRC 12614 / NCIMB 9131 / NCTC 9757) GN=atpG PE=3 SV=2
Q7NYI8	0.104377	0.228887	40.3333	36.3333	Serine hydroxymethyltransferase OS=Chromobacterium violaceum (strain ATCC 12472 / DSM 30191 / JCM 1249 / NBRC 12614 / NCIMB 9131 / NCTC 9757) GN=glyA PE=3 SV=1
Q7P1M9	-0.318253	0.22915	2	2.75	Uncharacterized protein OS=Chromobacterium violaceum (strain ATCC 12472 / DSM 30191 / JCM 1249 / NBRC 12614 / NCIMB 9131 / NCTC 9757) GN=CV_0184 PE=4 SV=1
Q7P117	-0.182206	0.229167	3.83333	4.6	Uncharacterized protein OS=Chromobacterium violaceum (strain ATCC 12472 / DSM 30191 / JCM 1249 / NBRC 12614 / NCIMB 9131 / NCTC 9757) GN=CV_0397 PE=4 SV=1
Q7NZP5	0.205314	0.229224	4.66667	3.8	Exodeoxyribonuclease III OS=Chromobacterium violaceum (strain ATCC 12472 / DSM 30191 / JCM 1249 / NBRC 12614 / NCIMB 9131 / NCTC 9757) GN=xthA PE=4 SV=1
Q7P0Y0	0.11947	0.230011	11.8333	10.5	Probable multidrug efflux membrane permease OS=Chromobacterium violaceum (strain ATCC 12472 / DSM 30191 / JCM 1249 / NBRC 12614 / NCIMB 9131 / NCTC 9757) GN=CV_0435 PE=4 SV=1
Q9S3U8	0.209218	0.230258	15	12.1667	Probable tryptophan hydroxylase VioD OS=Chromobacterium violaceum (strain ATCC 12472 / DSM 30191 / JCM 1249 / NBRC 12614 / NCIMB 9131 / NCTC 9757) GN=vioD PE=1 SV=2
Q7NT54	-0.136046	0.230594	4.8	5.5	Uncharacterized protein OS=Chromobacterium violaceum (strain ATCC 12472 / DSM 30191 / JCM 1249 / NBRC 12614 / NCIMB 9131 / NCTC 9757) GN=CV_3207 PE=4 SV=1
Q7P118	-0.242408	0.230911	3.4	4.33333	Aerotaxis receptor OS=Chromobacterium violaceum (strain ATCC 12472 / DSM 30191 / JCM 1249 / NBRC 12614 / NCIMB 9131 / NCTC 9757) GN=aer PE=4 SV=1
Q7NXR2	0.137114	0.230967	3.25	2.83333	Precorrin-4 C11-methyltransferase protein OS=Chromobacterium violaceum (strain ATCC 12472 / DSM 30191 / JCM 1249 / NBRC 12614 / NCIMB 9131 / NCTC 9757) GN=cbiF PE=3 SV=1
Q7NUB2	0.185286	0.231823	2.16667	1.8	Probable isomerase OS=Chromobacterium violaceum (strain ATCC 12472 / DSM 30191 / JCM 1249 / NBRC 12614 / NCIMB 9131 / NCTC 9757) GN=CV_2788 PE=4 SV=1
Q7NPW8	-0.24101	0.231918	2.75	3.5	Probable transmembrane protein OS=Chromobacterium violaceum (strain ATCC 12472 / DSM 30191 / JCM 1249 / NBRC 12614 / NCIMB 9131 / NCTC 9757) GN=CV_4374 PE=4 SV=1
Q7P1S0	-0.2497	0.232312	38.1667	49	2-dehydro-3-deoxy-phosphogluconate aldolase OS=Chromobacterium violaceum (strain ATCC 12472 / DSM 30191 / JCM 1249 / NBRC 12614 / NCIMB 9131 / NCTC 9757) GN=eda PE=4 SV=1
Q7NXT0	0.262199	0.23265	2.6	2	Probable 3-oxoacyl-[acyl-carrier protein] reductase OS=Chromobacterium violaceum (strain ATCC 12472 / DSM 30191 / JCM 1249 / NBRC 12614 / NCIMB 9131 / NCTC 9757) GN=CV_1546 PE=3 SV=1
Q7NSK0	0.201275	0.233611	278.667	227.833	Porin signal peptide protein OS=Chromobacterium violaceum (strain ATCC 12472 / DSM 30191 / JCM 1249 / NBRC 12614 / NCIMB 9131 / NCTC 9757) GN=ompC PE=4 SV=1
Q7P019	-0.230966	0.234071	3.33333	4.2	Probable glutamine-scyllo-inositol transaminase OS=Chromobacterium violaceum (strain ATCC 12472 / DSM 30191 / JCM 1249 / NBRC 12614 / NCIMB 9131 / NCTC 9757) GN=CV_0750 PE=3 SV=1
Q7NXR4	0.210163	0.235811	9.66667	7.83333	Precorrin-3B C17-methyltransferase OS=Chromobacterium violaceum (strain ATCC 12472 / DSM 30191 / JCM 1249 / NBRC 12614 / NCIMB 9131 / NCTC 9757) GN=cbiJ PE=4 SV=1
Q7NZ27	-0.182206	0.235866	3.33333	4	Uncharacterized protein OS=Chromobacterium violaceum (strain ATCC 12472 / DSM 30191 / JCM 1249 / NBRC 12614 / NCIMB 9131 / NCTC 9757) GN=CV_1095 PE=4 SV=1
Q7NSX5	0.122525	0.236606	13	11.5	Periplasmic serine protease OS=Chromobacterium violaceum (strain ATCC 12472 / DSM 30191 / JCM 1249 / NBRC 12614 / NCIMB 9131 / NCTC 9757) GN=htrA PE=4 SV=1
Q7NXA7	0.182206	0.236613	3.2	2.66667	Probable UDP-galactose-lipid carrier transferase OS=Chromobacterium violaceum (strain ATCC 12472 / DSM 30191 / JCM 1249 / NBRC 12614 / NCIMB 9131 / NCTC 9757) GN=CV_1720 PE=4 SV=1
Q7NXI3	-0.133313	0.237282	155.333	177.5	Chaperone protein DnaK OS=Chromobacterium violaceum (strain ATCC 12472 / DSM 30191 / JCM 1249 / NBRC 12614 / NCIMB 9131 / NCTC 9757) GN=dnaK PE=3 SV=1
Q7NQX2	-0.223003	0.238689	3.4	4.25	dTDP-6-deoxy-D-glucose-3,5 epimerase OS=Chromobacterium violaceum (strain ATCC 12472 / DSM 30191 / JCM 1249 / NBRC 12614 / NCIMB 9131 / NCTC 9757) GN=rfbC PE=4 SV=1
Q7NUD4	0.182206	0.23897	10.4	8.66667	Probable transmembrane protein OS=Chromobacterium violaceum (strain ATCC 12472 / DSM 30191 / JCM 1249 / NBRC 12614 / NCIMB 9131 / NCTC 9757) GN=CV_2766 PE=4 SV=1
Q7NPY5	-0.131109	0.239329	17.8333	20.3333	Rod shape-determining protein mreB OS=Chromobacterium violaceum (strain ATCC 12472 / DSM 30191 / JCM 1249 / NBRC 12614 / NCIMB 9131 / NCTC 9757) GN=mreB PE=4 SV=1
Q7NVN6	0.182206	0.240112	6.8	5.66667	Sulfate adenylyltransferase subunit 2 OS=Chromobacterium violaceum (strain ATCC 12472 / DSM 30191 / JCM 1249 / NBRC 12614 / NCIMB 9131 / NCTC 9757) GN=cysD PE=3 SV=1
Q7NU90	0.214569	0.240342	49.1667	39.6667	Thioredoxin reductase OS=Chromobacterium violaceum (strain ATCC 12472 / DSM 30191 / JCM 1249 / NBRC 12614 / NCIMB 9131 / NCTC 9757) GN=trxB PE=3 SV=1
Q7NQH1	-0.206002	0.240751	13.8333	17	50S ribosomal protein L15 OS=Chromobacterium violaceum (strain ATCC 12472 / DSM 30191 / JCM 1249 / NBRC 12614 / NCIMB 9131 / NCTC 9757) GN=rplO PE=3 SV=1
Q7NZ91	0.223003	0.240809	5	4	Ubiquinone biosynthesis O-methyltransferase OS=Chromobacterium violaceum (strain ATCC 12472 / DSM 30191 / JCM 1249 / NBRC 12614 / NCIMB 9131 / NCTC 9757) GN=ubiG PE=3 SV=1
Q7NVD7	-0.242793	0.240957	2.66667	3.4	Probable pseudouridylate synthase OS=Chromobacterium violaceum (strain ATCC 12472 / DSM 30191 / JCM 1249 / NBRC 12614 / NCIMB 9131 / NCTC 9757) GN=CV_2406 PE=4 SV=1
Q7P0B4	-0.211176	0.241914	2.83333	3.5	Uncharacterized protein OS=Chromobacterium violaceum (strain ATCC 12472 / DSM 30191 / JCM 1249 / NBRC 12614 / NCIMB 9131 / NCTC 9757) GN=CV_0653 PE=1 SV=1
Q7NQY7	-0.14301	0.242733	7.8	9	Thiol:disulfide interchange protein OS=Chromobacterium violaceum (strain ATCC 12472 / DSM 30191 / JCM 1249 / NBRC 12614 / NCIMB 9131 / NCTC 9757) GN=dsbA PE=3 SV=1
Q7NTK7	-0.328297	0.243057	3.6	5	Cytidylate kinase OS=Chromobacterium violaceum (strain ATCC 12472 / DSM 30191 / JCM 1249 / NBRC 12614 / NCIMB 9131 / NCTC 9757) GN=cmk PE=3 SV=1
Q7NZZ5	-0.136046	0.243057	3.2	3.66667	Uncharacterized protein OS=Chromobacterium violaceum (strain ATCC 12472 / DSM 30191 / JCM 1249 / NBRC 12614 / NCIMB 9131 / NCTC 9757) GN=CV_0774 PE=4 SV=1
Q7NX09	-0.17578	0.243267	65	77.5	Ribonuclease E OS=Chromobacterium violaceum (strain ATCC 12472 / DSM 30191 / JCM 1249 / NBRC 12614 / NCIMB 9131 / NCTC 9757) GN=rne PE=3 SV=1
Q7NX14	-0.269493	0.243858	2.8	3.66667	Serine protease OS=Chromobacterium violaceum (strain ATCC 12472 / DSM 30191 / JCM 1249 / NBRC 12614 / NCIMB 9131 / NCTC 9757) GN=sohB PE=4 SV=1
Q7NS90	-0.161166	0.243869	13.3333	15.6667	Uncharacterized protein OS=Chromobacterium violaceum (strain ATCC 12472 / DSM 30191 / JCM 1249 / NBRC 12614 / NCIMB 9131 / NCTC 9757) GN=CV_3536 PE=4 SV=1
Q7NXI0	0.23624	0.244699	9.5	7.5	Probable outer membrane porin OS=Chromobacterium violaceum (strain ATCC 12472 / DSM 30191 / JCM 1249 / NBRC 12614 / NCIMB 9131 / NCTC 9757) GN=CV_1646 PE=4 SV=1
Q7NT77	-0.125084	0.246614	6	6.8	Peptidyl-prolyl cis-trans isomerase OS=Chromobacterium violaceum (strain ATCC 12472 / DSM 30191 / JCM 1249 / NBRC 12614 / NCIMB 9131 / NCTC 9757) GN=CV_3184 PE=3 SV=1
Q7NWK5	0.170344	0.247704	22.3333	18.8333	Probable ABC transporter, ATP-binding protein OS=Chromobacterium violaceum (strain ATCC 12472 / DSM 30191 / JCM 1249 / NBRC 12614 / NCIMB 9131 / NCTC 9757) GN=CV_1981 PE=4 SV=1
Q7NWR5	0.223003	0.247824	3.33333	2.66667	Alanine racemase OS=Chromobacterium violaceum (strain ATCC 12472 / DSM 30191 / JCM 1249 / NBRC 12614 / NCIMB 9131 / NCTC 9757) GN=alr PE=3 SV=1
Q7P238	-0.195621	0.247946	7.4	9	Probable vgr related protein OS=Chromobacterium violaceum (strain ATCC 12472 / DSM 30191 / JCM 1249 / NBRC 12614 / NCIMB 9131 / NCTC 9757) GN=CV_0023 PE=4 SV=1
Q7NVF7	-0.169792	0.248243	9	10.6667	Peptide chain release factor 3 OS=Chromobacterium violaceum (strain ATCC 12472 / DSM 30191 / JCM 1249 / NBRC 12614 / NCIMB 9131 / NCTC 9757) GN=prfC PE=3 SV=1
Q7NR75	0.204171	0.248716	4.6	3.75	UPF0301 protein CV_3909 OS=Chromobacterium violaceum (strain ATCC 12472 / DSM 30191 / JCM 1249 / NBRC 12614 / NCIMB 9131 / NCTC 9757) GN=CV_3909 PE=3 SV=2
Q7P1K8	0.169792	0.24949	10.6667	9	DNA helicase OS=Chromobacterium violaceum (strain ATCC 12472 / DSM 30191 / JCM 1249 / NBRC 12614 / NCIMB 9131 / NCTC 9757) GN=uvrD PE=4 SV=1
Q7NWU0	-0.0790873	0.249761	8.5	9.2	Single-stranded DNA-binding protein OS=Chromobacterium violaceum (strain ATCC 12472 / DSM 30191 / JCM 1249 / NBRC 12614 / NCIMB 9131 / NCTC 9757) GN=ssb PE=3 SV=1
Q7P0N6	-0.135716	0.249962	3.66667	4.2	Probable NADPH:quinone oxidoreductase OS=Chromobacterium violaceum (strain ATCC 12472 / DSM 30191 / JCM 1249 / NBRC 12614 / NCIMB 9131 / NCTC 9757) GN=CV_0530 PE=4 SV=1
Q7P1R7	-0.174243	0.249962	5.6	6.66667	6-phosphogluconolactonase OS=Chromobacterium violaceum (strain ATCC 12472 / DSM 30191 / JCM 1249 / NBRC 12614 / NCIMB 9131 / NCTC 9757) GN=pgl PE=4 SV=1
Q7NQC8	0.178935	0.250107	10.1667	8.5	Glutamate 5-kinase OS=Chromobacterium violaceum (strain ATCC 12472 / DSM 30191 / JCM 1249 / NBRC 12614 / NCIMB 9131 / NCTC 9757) GN=proB PE=3 SV=1
Q7NTK8	-0.19825	0.250236	132.167	161.167	30S ribosomal protein S1 OS=Chromobacterium violaceum (strain ATCC 12472 / DSM 30191 / JCM 1249 / NBRC 12614 / NCIMB 9131 / NCTC 9757) GN=rpsA PE=3 SV=1
Q7NSQ2	0.182206	0.250414	4	3.33333	Fumarate reductase, subunit B OS=Chromobacterium violaceum (strain ATCC 12472 / DSM 30191 / JCM 1249 / NBRC 12614 / NCIMB 9131 / NCTC 9757) GN=frdB PE=4 SV=1
Q7NYC6	0.133447	0.250719	20	17.5	Threonine--tRNA ligase OS=Chromobacterium violaceum (strain ATCC 12472 / DSM 30191 / JCM 1249 / NBRC 12614 / NCIMB 9131 / NCTC 9757) GN=thrS PE=3 SV=1
Q7NUM8	-0.105294	0.252228	33	36.6667	Valine--tRNA ligase OS=Chromobacterium violaceum (strain ATCC 12472 / DSM 30191 / JCM 1249 / NBRC 12614 / NCIMB 9131 / NCTC 9757) GN=valS PE=3 SV=1
Q7NRH7	-0.365229	0.254084	5.66667	8.16667	Carbamoyl-phosphate synthase small chain OS=Chromobacterium violaceum (strain ATCC 12472 / DSM 30191 / JCM 1249 / NBRC 12614 / NCIMB 9131 / NCTC 9757) GN=carA PE=3 SV=1
Q7NTZ1	0.182206	0.256052	10	8.33333	Uncharacterized protein OS=Chromobacterium violaceum (strain ATCC 12472 / DSM 30191 / JCM 1249 / NBRC 12614 / NCIMB 9131 / NCTC 9757) GN=CV_2912 PE=4 SV=1
Q7NSP0	0.167775	0.256734	7.33333	6.2	Peptidyl-dipeptidase Dcp OS=Chromobacterium violaceum (strain ATCC 12472 / DSM 30191 / JCM 1249 / NBRC 12614 / NCIMB 9131 / NCTC 9757) GN=dcp1 PE=3 SV=1
Q7P133	0.182206	0.25748	2.6	2.16667	Uncharacterized protein OS=Chromobacterium violaceum (strain ATCC 12472 / DSM 30191 / JCM 1249 / NBRC 12614 / NCIMB 9131 / NCTC 9757) GN=CV_0381 PE=4 SV=1
Q7NY43	-0.178935	0.258569	17	20.3333	Probable vgr-related protein OS=Chromobacterium violaceum (strain ATCC 12472 / DSM 30191 / JCM 1249 / NBRC 12614 / NCIMB 9131 / NCTC 9757) GN=CV_1432 PE=4 SV=1
Q7NR76	-0.17578	0.258664	5.2	6.2	Chromosome partition protein Smc OS=Chromobacterium violaceum (strain ATCC 12472 / DSM 30191 / JCM 1249 / NBRC 12614 / NCIMB 9131 / NCTC 9757) GN=smc PE=3 SV=1
Q7NQ17	0.214976	0.25869	6.2	5	Oligopeptide ABC transport system ATP-binding protein OppF OS=Chromobacterium violaceum (strain ATCC 12472 / DSM 30191 / JCM 1249 / NBRC 12614 / NCIMB 9131 / NCTC 9757) GN=oppF PE=4 SV=1
Q7NXJ2	-0.251156	0.259014	2.8	3.6	Deoxyguanosine kinase OS=Chromobacterium violaceum (strain ATCC 12472 / DSM 30191 / JCM 1249 / NBRC 12614 / NCIMB 9131 / NCTC 9757) GN=dgk PE=4 SV=1
Q7NQE5	0.33626	0.259259	2.33333	1.66667	50S ribosomal protein L7/L12 OS=Chromobacterium violaceum (strain ATCC 12472 / DSM 30191 / JCM 1249 / NBRC 12614 / NCIMB 9131 / NCTC 9757) GN=rplL PE=3 SV=1
Q7NR03	-0.148326	0.259269	5	5.8	Uncharacterized protein OS=Chromobacterium violaceum (strain ATCC 12472 / DSM 30191 / JCM 1249 / NBRC 12614 / NCIMB 9131 / NCTC 9757) GN=CV_3982 PE=4 SV=1
Q7NQC5	-0.271762	0.259535	4	5.25	Holliday junction ATP-dependent DNA helicase RuvB OS=Chromobacterium violaceum (strain ATCC 12472 / DSM 30191 / JCM 1249 / NBRC 12614 / NCIMB 9131 / NCTC 9757) GN=ruvB PE=3 SV=1
Q7NV42	-0.138413	0.259806	46	52.8333	Superoxide dismutase OS=Chromobacterium violaceum (strain ATCC 12472 / DSM 30191 / JCM 1249 / NBRC 12614 / NCIMB 9131 / NCTC 9757) GN=sodB1 PE=3 SV=1
Q7NRE9	0.0898914	0.260318	15.5	14.1667	Signal recognition particle protein OS=Chromobacterium violaceum (strain ATCC 12472 / DSM 30191 / JCM 1249 / NBRC 12614 / NCIMB 9131 / NCTC 9757) GN=ffh PE=3 SV=1
Q7NSM3	0.118709	0.262452	20.8333	18.5	Uncharacterized protein OS=Chromobacterium violaceum (strain ATCC 12472 / DSM 30191 / JCM 1249 / NBRC 12614 / NCIMB 9131 / NCTC 9757) GN=CV_3398 PE=4 SV=1
Q7NS49	0.15647	0.263672	11.5	9.83333	4-hydroxy-tetrahydrodipicolinate synthase OS=Chromobacterium violaceum (strain ATCC 12472 / DSM 30191 / JCM 1249 / NBRC 12614 / NCIMB 9131 / NCTC 9757) GN=dapA PE=3 SV=1
Q7NZS4	0.207508	0.26373	8	6.5	Octaprenyl-diphosphate synthase OS=Chromobacterium violaceum (strain ATCC 12472 / DSM 30191 / JCM 1249 / NBRC 12614 / NCIMB 9131 / NCTC 9757) GN=ispB PE=3 SV=1
Q7NR20	-0.106905	0.263966	31	34.5	Probable ClpA/B-type chaperone OS=Chromobacterium violaceum (strain ATCC 12472 / DSM 30191 / JCM 1249 / NBRC 12614 / NCIMB 9131 / NCTC 9757) GN=CV_3965 PE=4 SV=1
Q7NS55	0.112466	0.264092	67.3333	60.1667	Outer membrane protein A OS=Chromobacterium violaceum (strain ATCC 12472 / DSM 30191 / JCM 1249 / NBRC 12614 / NCIMB 9131 / NCTC 9757) GN=rmpM PE=3 SV=1
Q7P145	-0.178136	0.264717	6.83333	8.16667	Aspartate carbamoyltransferase OS=Chromobacterium violaceum (strain ATCC 12472 / DSM 30191 / JCM 1249 / NBRC 12614 / NCIMB 9131 / NCTC 9757) GN=pyrB PE=3 SV=1
Q7NRP1	-0.193398	0.264928	61.6667	74.8333	Probable peroxidase OS=Chromobacterium violaceum (strain ATCC 12472 / DSM 30191 / JCM 1249 / NBRC 12614 / NCIMB 9131 / NCTC 9757) GN=CV_3739 PE=4 SV=1
Q7NQ78	-0.169792	0.268222	4.5	5.33333	Ribosomal RNA small subunit methyltransferase B OS=Chromobacterium violaceum (strain ATCC 12472 / DSM 30191 / JCM 1249 / NBRC 12614 / NCIMB 9131 / NCTC 9757) GN=CV_4262 PE=4 SV=1
Q7NTH1	-0.128438	0.268357	145.833	165.833	Glutamate dehydrogenase OS=Chromobacterium violaceum (strain ATCC 12472 / DSM 30191 / JCM 1249 / NBRC 12614 / NCIMB 9131 / NCTC 9757) GN=gdhA PE=4 SV=1
Q7NPV6	0.113257	0.268407	7	6.25	Cytochrome-c oxidase OS=Chromobacterium violaceum (strain ATCC 12472 / DSM 30191 / JCM 1249 / NBRC 12614 / NCIMB 9131 / NCTC 9757) GN=cyc PE=4 SV=1
Q7NZU2	-0.169792	0.269233	2.25	2.66667	Type 4 fimbrial biogenesis protein PilQ OS=Chromobacterium violaceum (strain ATCC 12472 / DSM 30191 / JCM 1249 / NBRC 12614 / NCIMB 9131 / NCTC 9757) GN=pilQ PE=3 SV=1
Q7P0P2	0.2875	0.269365	1.66667	1.25	Probable zinc metalloprotease OS=Chromobacterium violaceum (strain ATCC 12472 / DSM 30191 / JCM 1249 / NBRC 12614 / NCIMB 9131 / NCTC 9757) GN=CV_0524 PE=3 SV=1
Q7P182	0.166286	0.269489	22.8333	19.3333	Aromatic-amino-acid transaminase OS=Chromobacterium violaceum (strain ATCC 12472 / DSM 30191 / JCM 1249 / NBRC 12614 / NCIMB 9131 / NCTC 9757) GN=tyrB2 PE=4 SV=1
Q7NZL1	-0.160776	0.26992	25.4	29.8333	DNA-directed DNA polymerase OS=Chromobacterium violaceum (strain ATCC 12472 / DSM 30191 / JCM 1249 / NBRC 12614 / NCIMB 9131 / NCTC 9757) GN=dnaE PE=4 SV=1
Q7NVJ5	0.150289	0.270015	8.83333	7.6	Probable membrane lipoprotein OS=Chromobacterium violaceum (strain ATCC 12472 / DSM 30191 / JCM 1249 / NBRC 12614 / NCIMB 9131 / NCTC 9757) GN=CV_2347 PE=4 SV=1
Q7NW10	0.133447	0.270155	4.8	4.2	Phosphoglycolate phosphatase OS=Chromobacterium violaceum (strain ATCC 12472 / DSM 30191 / JCM 1249 / NBRC 12614 / NCIMB 9131 / NCTC 9757) GN=CV_2180 PE=3 SV=1
Q7NUD5	-0.223003	0.271799	2.2	2.75	Probable transmembrane protein OS=Chromobacterium violaceum (strain ATCC 12472 / DSM 30191 / JCM 1249 / NBRC 12614 / NCIMB 9131 / NCTC 9757) GN=CV_2765 PE=4 SV=1
Q7NR05	-0.159748	0.271966	12.5	14.6667	Uncharacterized protein OS=Chromobacterium violaceum (strain ATCC 12472 / DSM 30191 / JCM 1249 / NBRC 12614 / NCIMB 9131 / NCTC 9757) GN=CV_3980 PE=4 SV=1
Q7NTK6	0.146511	0.272369	4.4	3.8	3-phosphoshikimate 1-carboxyvinyltransferase OS=Chromobacterium violaceum (strain ATCC 12472 / DSM 30191 / JCM 1249 / NBRC 12614 / NCIMB 9131 / NCTC 9757) GN=aroA PE=3 SV=1
Q7P0W5	-0.1283	0.273137	12.1667	13.8333	2,3,4,5-tetrahydropyridine-2,6-dicarboxylate N-succinyltransferase OS=Chromobacterium violaceum (strain ATCC 12472 / DSM 30191 / JCM 1249 / NBRC 12614 / NCIMB 9131 / NCTC 9757) GN=dapD PE=3 SV=1
Q7P1B0	0.17578	0.274217	25.8333	21.6667	Probable indolepyruvate ferredoxin oxidoreductase, subunit alpha OS=Chromobacterium violaceum (strain ATCC 12472 / DSM 30191 / JCM 1249 / NBRC 12614 / NCIMB 9131 / NCTC 9757) GN=CV_0303 PE=4 SV=1
Q7NTC9	-0.218551	0.274254	3.75	4.66667	Flagellar motor switch protein OS=Chromobacterium violaceum (strain ATCC 12472 / DSM 30191 / JCM 1249 / NBRC 12614 / NCIMB 9131 / NCTC 9757) GN=fliM PE=4 SV=1
Q7NY28	0.19527	0.275208	15.4	12.6667	Uncharacterized protein OS=Chromobacterium violaceum (strain ATCC 12472 / DSM 30191 / JCM 1249 / NBRC 12614 / NCIMB 9131 / NCTC 9757) GN=CV_1447 PE=4 SV=1
Q7NUE0	-0.162416	0.276094	6.8	8	Acetyl-coenzyme A carboxylase carboxyl transferase subunit beta OS=Chromobacterium violaceum (strain ATCC 12472 / DSM 30191 / JCM 1249 / NBRC 12614 / NCIMB 9131 / NCTC 9757) GN=accD PE=3 SV=1
Q7NZM5	0.133447	0.276327	2.66667	2.33333	Two-component response sensor-transcriptional regulatory protein OS=Chromobacterium violaceum (strain ATCC 12472 / DSM 30191 / JCM 1249 / NBRC 12614 / NCIMB 9131 / NCTC 9757) GN=hydG PE=4 SV=1
Q7NQG9	-0.0776475	0.277369	25.1667	27.2	30S ribosomal protein S5 OS=Chromobacterium violaceum (strain ATCC 12472 / DSM 30191 / JCM 1249 / NBRC 12614 / NCIMB 9131 / NCTC 9757) GN=rpsE PE=3 SV=1
Q7NQ92	0.138749	0.277442	9	7.83333	Orotate phosphoribosyltransferase OS=Chromobacterium violaceum (strain ATCC 12472 / DSM 30191 / JCM 1249 / NBRC 12614 / NCIMB 9131 / NCTC 9757) GN=pyrE PE=3 SV=1
Q7NWG6	-0.154053	0.278269	4.8	5.6	Probable amidophosphoribosyltransferase OS=Chromobacterium violaceum (strain ATCC 12472 / DSM 30191 / JCM 1249 / NBRC 12614 / NCIMB 9131 / NCTC 9757) GN=CV_2023 PE=4 SV=1
Q7NZ40	-0.197701	0.279055	2.66667	3.25	Uncharacterized protein OS=Chromobacterium violaceum (strain ATCC 12472 / DSM 30191 / JCM 1249 / NBRC 12614 / NCIMB 9131 / NCTC 9757) GN=CV_1082 PE=4 SV=1
Q7P0H6	-0.182206	0.279381	4	4.8	Phosphatidylserine decarboxylase proenzyme OS=Chromobacterium violaceum (strain ATCC 12472 / DSM 30191 / JCM 1249 / NBRC 12614 / NCIMB 9131 / NCTC 9757) GN=psd PE=3 SV=1
Q7NPX8	-0.10002	0.280155	12.6667	14	Uncharacterized protein OS=Chromobacterium violaceum (strain ATCC 12472 / DSM 30191 / JCM 1249 / NBRC 12614 / NCIMB 9131 / NCTC 9757) GN=CV_4364 PE=4 SV=1
Q7P1X6	-0.251156	0.280251	2.33333	3	Uncharacterized protein OS=Chromobacterium violaceum (strain ATCC 12472 / DSM 30191 / JCM 1249 / NBRC 12614 / NCIMB 9131 / NCTC 9757) GN=CV_0086 PE=4 SV=1
Q7NV75	-0.182206	0.280504	4	4.8	Uncharacterized protein OS=Chromobacterium violaceum (strain ATCC 12472 / DSM 30191 / JCM 1249 / NBRC 12614 / NCIMB 9131 / NCTC 9757) GN=CV_2469 PE=4 SV=1
Q7NZ24	-0.2875	0.280719	2	2.66667	Dipeptide transport system permease protein OS=Chromobacterium violaceum (strain ATCC 12472 / DSM 30191 / JCM 1249 / NBRC 12614 / NCIMB 9131 / NCTC 9757) GN=dppB PE=3 SV=1
Q7NWA4	0.254074	0.281348	8.16667	6.33333	3-hydroxybutyryl-CoA dehydrogenase OS=Chromobacterium violaceum (strain ATCC 12472 / DSM 30191 / JCM 1249 / NBRC 12614 / NCIMB 9131 / NCTC 9757) GN=paaH PE=4 SV=1
Q7NWP9	0.113257	0.281514	5.6	5	23S rRNA (uracil(1939)-C(5))-methyltransferase RlmD OS=Chromobacterium violaceum (strain ATCC 12472 / DSM 30191 / JCM 1249 / NBRC 12614 / NCIMB 9131 / NCTC 9757) GN=rlmD PE=3 SV=1
Q7NS59	-0.1448	0.281535	6.2	7.16667	4-hydroxy-3-methylbut-2-enyl diphosphate reductase OS=Chromobacterium violaceum (strain ATCC 12472 / DSM 30191 / JCM 1249 / NBRC 12614 / NCIMB 9131 / NCTC 9757) GN=ispH PE=3 SV=1
Q7NU26	-0.105294	0.281692	3	3.33333	Succinylglutamate desuccinylase OS=Chromobacterium violaceum (strain ATCC 12472 / DSM 30191 / JCM 1249 / NBRC 12614 / NCIMB 9131 / NCTC 9757) GN=astE PE=1 SV=1
Q7NPY8	0.080801	0.283175	17.1667	15.8333	Aspartyl/glutamyl-tRNA(Asn/Gln) amidotransferase subunit B OS=Chromobacterium violaceum (strain ATCC 12472 / DSM 30191 / JCM 1249 / NBRC 12614 / NCIMB 9131 / NCTC 9757) GN=gatB PE=3 SV=1
Q7NXD0	-0.166949	0.284607	5.5	6.5	Tryptophanyl-tRNA synthetase OS=Chromobacterium violaceum (strain ATCC 12472 / DSM 30191 / JCM 1249 / NBRC 12614 / NCIMB 9131 / NCTC 9757) GN=trpS1 PE=3 SV=1
Q7NTQ2	-0.117709	0.285414	2	2.25	Probable flagellar motor switch protein OS=Chromobacterium violaceum (strain ATCC 12472 / DSM 30191 / JCM 1249 / NBRC 12614 / NCIMB 9131 / NCTC 9757) GN=CV_3002 PE=4 SV=1
Q7NRW7	-0.213439	0.285557	7	8.66667	DNA mismatch repair protein MutS OS=Chromobacterium violaceum (strain ATCC 12472 / DSM 30191 / JCM 1249 / NBRC 12614 / NCIMB 9131 / NCTC 9757) GN=mutS PE=3 SV=1
Q7NTL3	0.129971	0.285689	6.83333	6	UDP-glucose dehydrogenase OS=Chromobacterium violaceum (strain ATCC 12472 / DSM 30191 / JCM 1249 / NBRC 12614 / NCIMB 9131 / NCTC 9757) GN=ugd PE=3 SV=1
Q7P1T4	-0.125084	0.285811	3	3.4	Uncharacterized protein OS=Chromobacterium violaceum (strain ATCC 12472 / DSM 30191 / JCM 1249 / NBRC 12614 / NCIMB 9131 / NCTC 9757) GN=CV_0129 PE=4 SV=1
Q7P115	-0.223003	0.285811	1.6	2	Probable exbB-like biopolymer transport OS=Chromobacterium violaceum (strain ATCC 12472 / DSM 30191 / JCM 1249 / NBRC 12614 / NCIMB 9131 / NCTC 9757) GN=CV_0399 PE=3 SV=1
Q7NXI1	-0.166949	0.287354	9.16667	10.8333	Chaperone protein DnaJ OS=Chromobacterium violaceum (strain ATCC 12472 / DSM 30191 / JCM 1249 / NBRC 12614 / NCIMB 9131 / NCTC 9757) GN=dnaJ PE=3 SV=1
Q7NYL8	0.251156	0.288066	3	2.33333	Ribonuclease H OS=Chromobacterium violaceum (strain ATCC 12472 / DSM 30191 / JCM 1249 / NBRC 12614 / NCIMB 9131 / NCTC 9757) GN=rnhA PE=3 SV=1
Q7NQL3	-0.218551	0.288508	4.5	5.6	Probable aminotransferase OS=Chromobacterium violaceum (strain ATCC 12472 / DSM 30191 / JCM 1249 / NBRC 12614 / NCIMB 9131 / NCTC 9757) GN=CV_4124 PE=3 SV=1
Q7NW95	-0.233467	0.288733	3.16667	4	Glutamate-ammonia-ligase adenylyltransferase OS=Chromobacterium violaceum (strain ATCC 12472 / DSM 30191 / JCM 1249 / NBRC 12614 / NCIMB 9131 / NCTC 9757) GN=glnE PE=3 SV=1
Q7NUL2	0.134572	0.289446	21.1667	18.5	Probable ABC transporter ATP-binding protein OS=Chromobacterium violaceum (strain ATCC 12472 / DSM 30191 / JCM 1249 / NBRC 12614 / NCIMB 9131 / NCTC 9757) GN=CV_2685 PE=4 SV=1
Q7NXH5	-0.0938725	0.290307	8.8	9.66667	L-threonine 3-dehydrogenase OS=Chromobacterium violaceum (strain ATCC 12472 / DSM 30191 / JCM 1249 / NBRC 12614 / NCIMB 9131 / NCTC 9757) GN=tdh PE=3 SV=1
Q7NSR6	-0.100862	0.290709	18.8333	20.8333	Carboxy-terminal processing protease OS=Chromobacterium violaceum (strain ATCC 12472 / DSM 30191 / JCM 1249 / NBRC 12614 / NCIMB 9131 / NCTC 9757) GN=prc PE=3 SV=1
Q7NXT2	0.242793	0.290908	3.4	2.66667	Uncharacterized protein OS=Chromobacterium violaceum (strain ATCC 12472 / DSM 30191 / JCM 1249 / NBRC 12614 / NCIMB 9131 / NCTC 9757) GN=CV_1544 PE=4 SV=1
Q7NZ89	0.182206	0.291068	3.2	2.66667	Uncharacterized protein OS=Chromobacterium violaceum (strain ATCC 12472 / DSM 30191 / JCM 1249 / NBRC 12614 / NCIMB 9131 / NCTC 9757) GN=CV_1033 PE=4 SV=1
Q7NYD2	0.162416	0.293057	4	3.4	DNA mismatch repair protein MutL OS=Chromobacterium violaceum (strain ATCC 12472 / DSM 30191 / JCM 1249 / NBRC 12614 / NCIMB 9131 / NCTC 9757) GN=mutL PE=3 SV=1
Q7NXX9	0.104377	0.294622	20.1667	18.1667	Arginine N-succinyltransferase OS=Chromobacterium violaceum (strain ATCC 12472 / DSM 30191 / JCM 1249 / NBRC 12614 / NCIMB 9131 / NCTC 9757) GN=aruF PE=4 SV=1
Q7NXT7	0.0861233	0.295974	18.1667	16.6667	Probable amino acid ABC transporter OS=Chromobacterium violaceum (strain ATCC 12472 / DSM 30191 / JCM 1249 / NBRC 12614 / NCIMB 9131 / NCTC 9757) GN=CV_1539 PE=4 SV=1
Q7NQ74	0.117709	0.296224	6.75	6	Uncharacterized protein OS=Chromobacterium violaceum (strain ATCC 12472 / DSM 30191 / JCM 1249 / NBRC 12614 / NCIMB 9131 / NCTC 9757) GN=CV_4266 PE=4 SV=1
Q7MBD4	-0.223003	0.296549	2	2.5	Ribonuclease PH OS=Chromobacterium violaceum (strain ATCC 12472 / DSM 30191 / JCM 1249 / NBRC 12614 / NCIMB 9131 / NCTC 9757) GN=rph PE=3 SV=1
Q7NZN6	0.131253	0.297208	10.8333	9.5	Ferredoxin--NADP reductase OS=Chromobacterium violaceum (strain ATCC 12472 / DSM 30191 / JCM 1249 / NBRC 12614 / NCIMB 9131 / NCTC 9757) GN=fpr PE=4 SV=1
Q7NQ87	-0.0654809	0.297488	21.1667	22.6	DNA-binding stress protein OS=Chromobacterium violaceum (strain ATCC 12472 / DSM 30191 / JCM 1249 / NBRC 12614 / NCIMB 9131 / NCTC 9757) GN=dps PE=3 SV=1
Q7NRW9	-0.122262	0.299612	14.6	16.5	Probable transcriptional regulator arsR family OS=Chromobacterium violaceum (strain ATCC 12472 / DSM 30191 / JCM 1249 / NBRC 12614 / NCIMB 9131 / NCTC 9757) GN=CV_3659 PE=4 SV=1
Q7NWT6	-0.118358	0.300684	11.4	12.8333	UvrABC system protein A OS=Chromobacterium violaceum (strain ATCC 12472 / DSM 30191 / JCM 1249 / NBRC 12614 / NCIMB 9131 / NCTC 9757) GN=uvrA PE=3 SV=1
Q7NS54	0.210588	0.300805	6.66667	5.4	Uncharacterized protein OS=Chromobacterium violaceum (strain ATCC 12472 / DSM 30191 / JCM 1249 / NBRC 12614 / NCIMB 9131 / NCTC 9757) GN=CV_3572 PE=4 SV=1
Q7NTU2	0.182206	0.300964	2	1.66667	Probable transcriptional regulatory, LuxR family OS=Chromobacterium violaceum (strain ATCC 12472 / DSM 30191 / JCM 1249 / NBRC 12614 / NCIMB 9131 / NCTC 9757) GN=CV_2961 PE=4 SV=1
Q7NQF0	-0.0756137	0.301451	137.833	148.667	Elongation factor G OS=Chromobacterium violaceum (strain ATCC 12472 / DSM 30191 / JCM 1249 / NBRC 12614 / NCIMB 9131 / NCTC 9757) GN=fusA PE=3 SV=1
Q7NWM1	0.0965658	0.301581	38	34.5	Arginine--tRNA ligase OS=Chromobacterium violaceum (strain ATCC 12472 / DSM 30191 / JCM 1249 / NBRC 12614 / NCIMB 9131 / NCTC 9757) GN=argS PE=3 SV=1
Q7NWM8	0.092315	0.302047	5.66667	5.16667	Probable protease OS=Chromobacterium violaceum (strain ATCC 12472 / DSM 30191 / JCM 1249 / NBRC 12614 / NCIMB 9131 / NCTC 9757) GN=CV_1955 PE=4 SV=1
Q7NZC5	0.055025	0.302047	9.33333	8.83333	Threonine synthase OS=Chromobacterium violaceum (strain ATCC 12472 / DSM 30191 / JCM 1249 / NBRC 12614 / NCIMB 9131 / NCTC 9757) GN=thrC PE=4 SV=1
Q7NZ54	0.131253	0.302171	10.8333	9.5	Succinate dehydrogenase iron-sulfur subunit OS=Chromobacterium violaceum (strain ATCC 12472 / DSM 30191 / JCM 1249 / NBRC 12614 / NCIMB 9131 / NCTC 9757) GN=sdhB PE=3 SV=1
Q7NR72	-0.16588	0.302422	2.4	2.83333	Ribosome biogenesis GTPase A OS=Chromobacterium violaceum (strain ATCC 12472 / DSM 30191 / JCM 1249 / NBRC 12614 / NCIMB 9131 / NCTC 9757) GN=CV_3912 PE=3 SV=1
Q7NRN7	-0.200544	0.302951	3	3.66667	Enoyl-[acyl-carrier-protein] reductase [NADH] OS=Chromobacterium violaceum (strain ATCC 12472 / DSM 30191 / JCM 1249 / NBRC 12614 / NCIMB 9131 / NCTC 9757) GN=CV_3743 PE=3 SV=1
Q7NVJ1	0.14099	0.303122	3.16667	2.75	Molybdopterin biosynthesis moeA protein OS=Chromobacterium violaceum (strain ATCC 12472 / DSM 30191 / JCM 1249 / NBRC 12614 / NCIMB 9131 / NCTC 9757) GN=moeA PE=4 SV=1
Q7NZ21	-0.108961	0.304287	13.6	15.1667	Dipeptide transport system ATP-binding protein OS=Chromobacterium violaceum (strain ATCC 12472 / DSM 30191 / JCM 1249 / NBRC 12614 / NCIMB 9131 / NCTC 9757) GN=dppF PE=4 SV=1
Q7NVZ7	-0.126672	0.304631	6.16667	7	Outer membrane protein assembly factor BamD OS=Chromobacterium violaceum (strain ATCC 12472 / DSM 30191 / JCM 1249 / NBRC 12614 / NCIMB 9131 / NCTC 9757) GN=comL PE=3 SV=1
Q7NUY8	0.0747129	0.305114	78.6667	73	Trigger factor OS=Chromobacterium violaceum (strain ATCC 12472 / DSM 30191 / JCM 1249 / NBRC 12614 / NCIMB 9131 / NCTC 9757) GN=tig PE=3 SV=1
Q7NXV1	0.182206	0.306819	5.4	4.5	Probable transcriptional regulator, DeoR family OS=Chromobacterium violaceum (strain ATCC 12472 / DSM 30191 / JCM 1249 / NBRC 12614 / NCIMB 9131 / NCTC 9757) GN=CV_1525 PE=4 SV=1
Q7NXQ9	0.182206	0.307232	4	3.33333	Precorrin-8X methylmutase OS=Chromobacterium violaceum (strain ATCC 12472 / DSM 30191 / JCM 1249 / NBRC 12614 / NCIMB 9131 / NCTC 9757) GN=cbiC PE=4 SV=1
Q7NQ09	0.125084	0.307951	2.83333	2.5	Uncharacterized protein OS=Chromobacterium violaceum (strain ATCC 12472 / DSM 30191 / JCM 1249 / NBRC 12614 / NCIMB 9131 / NCTC 9757) GN=CV_4333 PE=4 SV=1
Q7NQ59	-0.10058	0.309732	56.6667	62.6667	Protein translocase subunit SecA OS=Chromobacterium violaceum (strain ATCC 12472 / DSM 30191 / JCM 1249 / NBRC 12614 / NCIMB 9131 / NCTC 9757) GN=secA PE=3 SV=1
Q7NSS7	-0.113257	0.309886	12.5	14	Adenylate kinase OS=Chromobacterium violaceum (strain ATCC 12472 / DSM 30191 / JCM 1249 / NBRC 12614 / NCIMB 9131 / NCTC 9757) GN=adk PE=3 SV=1
Q7NUH8	-0.0546666	0.310059	41.5	43.8333	3-hydroxyacyl-CoA dehydrogenase OS=Chromobacterium violaceum (strain ATCC 12472 / DSM 30191 / JCM 1249 / NBRC 12614 / NCIMB 9131 / NCTC 9757) GN=fadB PE=4 SV=1
Q7NUM9	0.117709	0.31011	2.25	2	Uncharacterized protein OS=Chromobacterium violaceum (strain ATCC 12472 / DSM 30191 / JCM 1249 / NBRC 12614 / NCIMB 9131 / NCTC 9757) GN=CV_2668 PE=4 SV=1
Q7NVE9	-0.110278	0.3105	10	11.1667	Probable cell division ftsk transmembrane protein OS=Chromobacterium violaceum (strain ATCC 12472 / DSM 30191 / JCM 1249 / NBRC 12614 / NCIMB 9131 / NCTC 9757) GN=CV_2394 PE=4 SV=1
Q7NWS4	0.14141	0.310662	4.8	4.16667	Uncharacterized protein OS=Chromobacterium violaceum (strain ATCC 12472 / DSM 30191 / JCM 1249 / NBRC 12614 / NCIMB 9131 / NCTC 9757) GN=CV_1906 PE=4 SV=1
Q7P1M2	-0.113071	0.310862	32	35.8333	Transketolase OS=Chromobacterium violaceum (strain ATCC 12472 / DSM 30191 / JCM 1249 / NBRC 12614 / NCIMB 9131 / NCTC 9757) GN=tktA PE=3 SV=1
Q7NSK7	-0.126672	0.311346	6.16667	7	3-oxoacyl-[acyl-carrier-protein] synthase 3 OS=Chromobacterium violaceum (strain ATCC 12472 / DSM 30191 / JCM 1249 / NBRC 12614 / NCIMB 9131 / NCTC 9757) GN=fabH PE=3 SV=1
Q7NWZ7	-0.163851	0.311896	5.8	6.83333	Sulfate transport system sulfate-binding protein OS=Chromobacterium violaceum (strain ATCC 12472 / DSM 30191 / JCM 1249 / NBRC 12614 / NCIMB 9131 / NCTC 9757) GN=sbp PE=4 SV=1
Q7NR94	-0.135716	0.312083	7.33333	8.4	Probable spore coat polysaccharide biosynthesis protein E OS=Chromobacterium violaceum (strain ATCC 12472 / DSM 30191 / JCM 1249 / NBRC 12614 / NCIMB 9131 / NCTC 9757) GN=CV_3890 PE=1 SV=1
Q7NWN7	0.0763934	0.312655	77	71.3333	Chaperone protein ClpB OS=Chromobacterium violaceum (strain ATCC 12472 / DSM 30191 / JCM 1249 / NBRC 12614 / NCIMB 9131 / NCTC 9757) GN=clpB PE=3 SV=1
Q7NTH0	-0.104294	0.313418	16.6667	18.5	Arginine/ornithine transport system substrate-binding protein (ABC superfamily) OS=Chromobacterium violaceum (strain ATCC 12472 / DSM 30191 / JCM 1249 / NBRC 12614 / NCIMB 9131 / NCTC 9757) GN=aotJ PE=3 SV=1
Q7NZZ7	0.128536	0.313471	4.83333	4.25	Uncharacterized protein OS=Chromobacterium violaceum (strain ATCC 12472 / DSM 30191 / JCM 1249 / NBRC 12614 / NCIMB 9131 / NCTC 9757) GN=CV_0772 PE=4 SV=1
Q7NR83	0.134608	0.313557	8.2	7.16667	UTP--glucose-1-phosphate uridylyltransferase OS=Chromobacterium violaceum (strain ATCC 12472 / DSM 30191 / JCM 1249 / NBRC 12614 / NCIMB 9131 / NCTC 9757) GN=galU PE=3 SV=1
Q7NVF9	0.111155	0.313883	4.75	4.25	Probable transcriptional regulator, TetR family OS=Chromobacterium violaceum (strain ATCC 12472 / DSM 30191 / JCM 1249 / NBRC 12614 / NCIMB 9131 / NCTC 9757) GN=CV_2384 PE=4 SV=1
Q7NQR8	0.182206	0.313945	4	3.33333	Probable cytochrome c5 OS=Chromobacterium violaceum (strain ATCC 12472 / DSM 30191 / JCM 1249 / NBRC 12614 / NCIMB 9131 / NCTC 9757) GN=CV_4069 PE=4 SV=1
Q7NR54	0.0869564	0.313947	4	3.66667	L-aspartate oxidase OS=Chromobacterium violaceum (strain ATCC 12472 / DSM 30191 / JCM 1249 / NBRC 12614 / NCIMB 9131 / NCTC 9757) GN=nadB PE=3 SV=1
Q7NWQ6	-0.146511	0.314417	6.33333	7.33333	Bifunctional protein FolD OS=Chromobacterium violaceum (strain ATCC 12472 / DSM 30191 / JCM 1249 / NBRC 12614 / NCIMB 9131 / NCTC 9757) GN=folD PE=3 SV=1
Q7NS45	0.0967887	0.315115	10.8333	9.83333	Peptidyl-prolyl cis-trans isomerase OS=Chromobacterium violaceum (strain ATCC 12472 / DSM 30191 / JCM 1249 / NBRC 12614 / NCIMB 9131 / NCTC 9757) GN=slyD PE=4 SV=1
Q7NVF3	-0.109931	0.315339	7.16667	8	6,7-dimethyl-8-ribityllumazine synthase OS=Chromobacterium violaceum (strain ATCC 12472 / DSM 30191 / JCM 1249 / NBRC 12614 / NCIMB 9131 / NCTC 9757) GN=ribH PE=3 SV=1
Q7NSW4	0.0644978	0.315874	17.6	16.5	Uncharacterized protein OS=Chromobacterium violaceum (strain ATCC 12472 / DSM 30191 / JCM 1249 / NBRC 12614 / NCIMB 9131 / NCTC 9757) GN=CV_3305 PE=4 SV=1
Q7NQP7	0.14099	0.316826	3.16667	2.75	Transcriptional activator, LuxR/UhpA family of regulators OS=Chromobacterium violaceum (strain ATCC 12472 / DSM 30191 / JCM 1249 / NBRC 12614 / NCIMB 9131 / NCTC 9757) GN=cviR PE=1 SV=1
Q7NQ05	-0.19225	0.317367	2.75	3.33333	UDP-3-O-acyl-N-acetylglucosamine deacetylase OS=Chromobacterium violaceum (strain ATCC 12472 / DSM 30191 / JCM 1249 / NBRC 12614 / NCIMB 9131 / NCTC 9757) GN=lpxC PE=3 SV=1
Q7NQN8	0.0883551	0.317393	21.6667	19.8333	Putrescine-binding periplasmic protein OS=Chromobacterium violaceum (strain ATCC 12472 / DSM 30191 / JCM 1249 / NBRC 12614 / NCIMB 9131 / NCTC 9757) GN=potD PE=3 SV=1
Q7NQH7	-0.091673	0.318917	38.1667	41.8333	DNA-directed RNA polymerase subunit alpha OS=Chromobacterium violaceum (strain ATCC 12472 / DSM 30191 / JCM 1249 / NBRC 12614 / NCIMB 9131 / NCTC 9757) GN=rpoA PE=3 SV=1
Q7NQ64	0.110472	0.319411	14.3333	12.8333	Probable glutamate-cysteine ligase OS=Chromobacterium violaceum (strain ATCC 12472 / DSM 30191 / JCM 1249 / NBRC 12614 / NCIMB 9131 / NCTC 9757) GN=CV_4276 PE=4 SV=1
Q7NXI4	-0.114703	0.319411	12.3333	13.8333	Protein GrpE OS=Chromobacterium violaceum (strain ATCC 12472 / DSM 30191 / JCM 1249 / NBRC 12614 / NCIMB 9131 / NCTC 9757) GN=grpE PE=3 SV=1
Q7P153	-0.139674	0.321066	6.66667	7.66667	Uncharacterized protein OS=Chromobacterium violaceum (strain ATCC 12472 / DSM 30191 / JCM 1249 / NBRC 12614 / NCIMB 9131 / NCTC 9757) GN=CV_0361 PE=4 SV=1
Q7NQT2	-0.132184	0.321404	16.5	18.8333	Ribosome-binding ATPase YchF OS=Chromobacterium violaceum (strain ATCC 12472 / DSM 30191 / JCM 1249 / NBRC 12614 / NCIMB 9131 / NCTC 9757) GN=ychF PE=3 SV=1
Q7NSJ9	-0.154053	0.321665	2	2.33333	Uncharacterized protein OS=Chromobacterium violaceum (strain ATCC 12472 / DSM 30191 / JCM 1249 / NBRC 12614 / NCIMB 9131 / NCTC 9757) GN=CV_3425 PE=4 SV=1
Q7NVG1	0.0769124	0.322714	45	41.6667	Aromatic-amino-acid transaminase OS=Chromobacterium violaceum (strain ATCC 12472 / DSM 30191 / JCM 1249 / NBRC 12614 / NCIMB 9131 / NCTC 9757) GN=tyrB1 PE=3 SV=1
Q7NYJ3	-0.122821	0.324433	8.66667	9.8	Uncharacterized protein OS=Chromobacterium violaceum (strain ATCC 12472 / DSM 30191 / JCM 1249 / NBRC 12614 / NCIMB 9131 / NCTC 9757) GN=CV_1281 PE=4 SV=1
Q7NQB0	0.123536	0.325793	7.16667	6.33333	Chaperone SurA OS=Chromobacterium violaceum (strain ATCC 12472 / DSM 30191 / JCM 1249 / NBRC 12614 / NCIMB 9131 / NCTC 9757) GN=surA PE=3 SV=1
Q7P0W6	-0.120552	0.326589	9.75	11	Probable ABC transport system ATP-binding protein OS=Chromobacterium violaceum (strain ATCC 12472 / DSM 30191 / JCM 1249 / NBRC 12614 / NCIMB 9131 / NCTC 9757) GN=CV_0449 PE=4 SV=1
Q7NQ01	0.108145	0.326812	6.5	5.83333	D-alanine--D-alanine ligase B OS=Chromobacterium violaceum (strain ATCC 12472 / DSM 30191 / JCM 1249 / NBRC 12614 / NCIMB 9131 / NCTC 9757) GN=ddlB PE=3 SV=1
Q7NPW6	-0.218551	0.327246	2.25	2.8	Malonyl-[acyl-carrier protein] O-methyltransferase OS=Chromobacterium violaceum (strain ATCC 12472 / DSM 30191 / JCM 1249 / NBRC 12614 / NCIMB 9131 / NCTC 9757) GN=bioC PE=3 SV=1
Q7NYC5	0.066852	0.328406	11.3333	10.6	Translation initiation factor IF-3 OS=Chromobacterium violaceum (strain ATCC 12472 / DSM 30191 / JCM 1249 / NBRC 12614 / NCIMB 9131 / NCTC 9757) GN=infC PE=3 SV=1
Q7NQ88	0.122982	0.328406	3.16667	2.8	Uncharacterized protein OS=Chromobacterium violaceum (strain ATCC 12472 / DSM 30191 / JCM 1249 / NBRC 12614 / NCIMB 9131 / NCTC 9757) GN=CV_4252 PE=4 SV=1
Q7NZF6	-0.127753	0.329281	3.66667	4.16667	Methylenetetrahydrofolate reductase OS=Chromobacterium violaceum (strain ATCC 12472 / DSM 30191 / JCM 1249 / NBRC 12614 / NCIMB 9131 / NCTC 9757) GN=metF PE=3 SV=1
Q7NZ01	0.0971024	0.33035	18	16.3333	Aconitate hydratase OS=Chromobacterium violaceum (strain ATCC 12472 / DSM 30191 / JCM 1249 / NBRC 12614 / NCIMB 9131 / NCTC 9757) GN=acnA1 PE=3 SV=1
Q7NSP2	0.16897	0.330664	3.75	3.16667	Hydrogen peroxide-inducible genes activator OS=Chromobacterium violaceum (strain ATCC 12472 / DSM 30191 / JCM 1249 / NBRC 12614 / NCIMB 9131 / NCTC 9757) GN=oxyR PE=4 SV=1
Q7NRE3	0.128536	0.330664	4.83333	4.25	Formate dehydrogenase OS=Chromobacterium violaceum (strain ATCC 12472 / DSM 30191 / JCM 1249 / NBRC 12614 / NCIMB 9131 / NCTC 9757) GN=fdnG PE=4 SV=1
Q7NQB7	0.09525	0.33089	4.4	4	Holliday junction ATP-dependent DNA helicase RuvA OS=Chromobacterium violaceum (strain ATCC 12472 / DSM 30191 / JCM 1249 / NBRC 12614 / NCIMB 9131 / NCTC 9757) GN=ruvA PE=3 SV=1
Q7NRJ7	-0.14301	0.33089	7.8	9	NAD(P)H-flavin reductase OS=Chromobacterium violaceum (strain ATCC 12472 / DSM 30191 / JCM 1249 / NBRC 12614 / NCIMB 9131 / NCTC 9757) GN=ubiB PE=4 SV=1
Q7P1N6	-0.0799922	0.331322	4.8	5.2	Pyrroline-5-carboxylate reductase OS=Chromobacterium violaceum (strain ATCC 12472 / DSM 30191 / JCM 1249 / NBRC 12614 / NCIMB 9131 / NCTC 9757) GN=proC PE=3 SV=1
Q7NX85	-0.158124	0.332642	7	8.2	UDP-sugar diphosphatase OS=Chromobacterium violaceum (strain ATCC 12472 / DSM 30191 / JCM 1249 / NBRC 12614 / NCIMB 9131 / NCTC 9757) GN=ushA PE=3 SV=1
Q7NW09	-0.148326	0.332896	5	5.8	Probable dehydrogenase/reductase oxireductase protein OS=Chromobacterium violaceum (strain ATCC 12472 / DSM 30191 / JCM 1249 / NBRC 12614 / NCIMB 9131 / NCTC 9757) GN=CV_2181 PE=3 SV=1
Q7NX02	-0.139674	0.332898	5	5.75	Transcriptional regulator OS=Chromobacterium violaceum (strain ATCC 12472 / DSM 30191 / JCM 1249 / NBRC 12614 / NCIMB 9131 / NCTC 9757) GN=cbl PE=4 SV=1
Q7NVZ1	0.0854178	0.333286	11.8	10.8333	Ribosome-recycling factor OS=Chromobacterium violaceum (strain ATCC 12472 / DSM 30191 / JCM 1249 / NBRC 12614 / NCIMB 9131 / NCTC 9757) GN=frr PE=3 SV=1
Q7M7C0	0.154053	0.333291	1.4	1.2	Biopolymer transport exbD transmembrane protein OS=Chromobacterium violaceum (strain ATCC 12472 / DSM 30191 / JCM 1249 / NBRC 12614 / NCIMB 9131 / NCTC 9757) GN=exbD5 PE=3 SV=1
Q7NWC4	0.111155	0.333291	3.8	3.4	Ribonuclease 3 OS=Chromobacterium violaceum (strain ATCC 12472 / DSM 30191 / JCM 1249 / NBRC 12614 / NCIMB 9131 / NCTC 9757) GN=rnc PE=3 SV=1
Q7NUF2	-0.102214	0.334617	10.8333	12	2-dehydro-3-deoxyphosphooctonate aldolase OS=Chromobacterium violaceum (strain ATCC 12472 / DSM 30191 / JCM 1249 / NBRC 12614 / NCIMB 9131 / NCTC 9757) GN=kdsA PE=3 SV=1
Q7NWQ3	0.154053	0.335206	1.75	1.5	Uncharacterized protein OS=Chromobacterium violaceum (strain ATCC 12472 / DSM 30191 / JCM 1249 / NBRC 12614 / NCIMB 9131 / NCTC 9757) GN=CV_1928 PE=1 SV=1
Q7NYT4	-0.133447	0.33627	4.66667	5.33333	Probable competence protein OS=Chromobacterium violaceum (strain ATCC 12472 / DSM 30191 / JCM 1249 / NBRC 12614 / NCIMB 9131 / NCTC 9757) GN=CV_1188 PE=4 SV=1
Q7P0W1	0.164199	0.336472	2.75	2.33333	Uncharacterized protein OS=Chromobacterium violaceum (strain ATCC 12472 / DSM 30191 / JCM 1249 / NBRC 12614 / NCIMB 9131 / NCTC 9757) GN=CV_0454 PE=4 SV=1
Q7NSR7	0.159748	0.336607	4.4	3.75	Uncharacterized protein OS=Chromobacterium violaceum (strain ATCC 12472 / DSM 30191 / JCM 1249 / NBRC 12614 / NCIMB 9131 / NCTC 9757) GN=CV_3353 PE=4 SV=1
Q7NRD3	-0.0751759	0.336908	10.6667	11.5	Uncharacterized protein OS=Chromobacterium violaceum (strain ATCC 12472 / DSM 30191 / JCM 1249 / NBRC 12614 / NCIMB 9131 / NCTC 9757) GN=CV_3850 PE=4 SV=1
Q7P0T8	-0.083329	0.338597	4.6	5	Arginine biosynthesis bifunctional protein ArgJ OS=Chromobacterium violaceum (strain ATCC 12472 / DSM 30191 / JCM 1249 / NBRC 12614 / NCIMB 9131 / NCTC 9757) GN=argJ PE=3 SV=1
Q7P1J7	-0.182206	0.339078	3.33333	4	Response regulator OmpR OS=Chromobacterium violaceum (strain ATCC 12472 / DSM 30191 / JCM 1249 / NBRC 12614 / NCIMB 9131 / NCTC 9757) GN=ompR PE=4 SV=1
Q7NTD5	-0.0769124	0.339424	4.16667	4.5	Probable transcriptional regulatory protein CV_3123 OS=Chromobacterium violaceum (strain ATCC 12472 / DSM 30191 / JCM 1249 / NBRC 12614 / NCIMB 9131 / NCTC 9757) GN=CV_3123 PE=3 SV=1
Q7NZZ3	-0.117709	0.340069	2.66667	3	Homoserine kinase OS=Chromobacterium violaceum (strain ATCC 12472 / DSM 30191 / JCM 1249 / NBRC 12614 / NCIMB 9131 / NCTC 9757) GN=thrB PE=3 SV=1
Q7M7G2	0.182206	0.340069	2	1.66667	Biopolymer transport protein OS=Chromobacterium violaceum (strain ATCC 12472 / DSM 30191 / JCM 1249 / NBRC 12614 / NCIMB 9131 / NCTC 9757) GN=exbB1 PE=3 SV=1
Q7NVB6	-0.0872869	0.340557	8.4	9.16667	Fructose-1,6-bisphosphatase class 1 OS=Chromobacterium violaceum (strain ATCC 12472 / DSM 30191 / JCM 1249 / NBRC 12614 / NCIMB 9131 / NCTC 9757) GN=fbp PE=3 SV=1
Q7NVZ2	0.0927231	0.340827	13.1667	12	Uridylate kinase OS=Chromobacterium violaceum (strain ATCC 12472 / DSM 30191 / JCM 1249 / NBRC 12614 / NCIMB 9131 / NCTC 9757) GN=pyrH PE=3 SV=1
Q7NX01	0.0895556	0.340833	3.5	3.2	Sulfate/thiosulfate import ATP-binding protein CysA 1 OS=Chromobacterium violaceum (strain ATCC 12472 / DSM 30191 / JCM 1249 / NBRC 12614 / NCIMB 9131 / NCTC 9757) GN=cysA1 PE=3 SV=1
Q7NRX6	0.117709	0.342264	3	2.66667	Glycerophosphodiester phosphodiesterase OS=Chromobacterium violaceum (strain ATCC 12472 / DSM 30191 / JCM 1249 / NBRC 12614 / NCIMB 9131 / NCTC 9757) GN=ugpQ PE=4 SV=1
Q7NUE3	-0.139674	0.342264	3.33333	3.83333	tRNA N6-adenosine threonylcarbamoyltransferase OS=Chromobacterium violaceum (strain ATCC 12472 / DSM 30191 / JCM 1249 / NBRC 12614 / NCIMB 9131 / NCTC 9757) GN=tsaD PE=3 SV=1
Q7NW07	-0.113257	0.342264	1.25	1.4	Protein ApaG OS=Chromobacterium violaceum (strain ATCC 12472 / DSM 30191 / JCM 1249 / NBRC 12614 / NCIMB 9131 / NCTC 9757) GN=apaG PE=3 SV=1
Q7NRT2	0.121667	0.3423	42.1667	37.3333	Purine nucleoside phosphorylase DeoD-type OS=Chromobacterium violaceum (strain ATCC 12472 / DSM 30191 / JCM 1249 / NBRC 12614 / NCIMB 9131 / NCTC 9757) GN=deoD PE=3 SV=1
Q7NZC4	-0.10002	0.343372	6.33333	7	Lipase/esterase OS=Chromobacterium violaceum (strain ATCC 12472 / DSM 30191 / JCM 1249 / NBRC 12614 / NCIMB 9131 / NCTC 9757) GN=apeE PE=4 SV=1
Q7NXL1	0.108145	0.344314	6.5	5.83333	Uncharacterized protein OS=Chromobacterium violaceum (strain ATCC 12472 / DSM 30191 / JCM 1249 / NBRC 12614 / NCIMB 9131 / NCTC 9757) GN=CV_1615 PE=4 SV=1
Q7NZQ1	-0.092315	0.34446	31	34	Probable thiol peroxidase OS=Chromobacterium violaceum (strain ATCC 12472 / DSM 30191 / JCM 1249 / NBRC 12614 / NCIMB 9131 / NCTC 9757) GN=tpx PE=3 SV=1
Q7NQA6	0.0665325	0.344525	9.83333	9.2	Uncharacterized protein OS=Chromobacterium violaceum (strain ATCC 12472 / DSM 30191 / JCM 1249 / NBRC 12614 / NCIMB 9131 / NCTC 9757) GN=CV_4234 PE=4 SV=1
Q7P0A5	0.0644978	0.345189	6.4	6	Ribosomal RNA small subunit methyltransferase G OS=Chromobacterium violaceum (strain ATCC 12472 / DSM 30191 / JCM 1249 / NBRC 12614 / NCIMB 9131 / NCTC 9757) GN=rsmG PE=3 SV=1
Q7NTN4	0.223003	0.345311	3	2.4	Ribokinase OS=Chromobacterium violaceum (strain ATCC 12472 / DSM 30191 / JCM 1249 / NBRC 12614 / NCIMB 9131 / NCTC 9757) GN=rbsK PE=3 SV=1
Q7NW92	-0.121284	0.345545	5.16667	5.83333	Probable tldD protein family OS=Chromobacterium violaceum (strain ATCC 12472 / DSM 30191 / JCM 1249 / NBRC 12614 / NCIMB 9131 / NCTC 9757) GN=CV_2098 PE=4 SV=1
Q7NWF7	-0.0754599	0.346733	3.4	3.66667	Probable NADH-ubiquinone oxidoreductase OS=Chromobacterium violaceum (strain ATCC 12472 / DSM 30191 / JCM 1249 / NBRC 12614 / NCIMB 9131 / NCTC 9757) GN=CV_2033 PE=4 SV=1
Q7NXT5	0.103119	0.34744	8.5	7.66667	Probable 3-oxoacyl-[acyl-carrier-protein] synthase II OS=Chromobacterium violaceum (strain ATCC 12472 / DSM 30191 / JCM 1249 / NBRC 12614 / NCIMB 9131 / NCTC 9757) GN=CV_1541 PE=3 SV=1
Q7NRS9	-0.0824689	0.347702	15.5	16.8333	Deoxyribose-phosphate aldolase OS=Chromobacterium violaceum (strain ATCC 12472 / DSM 30191 / JCM 1249 / NBRC 12614 / NCIMB 9131 / NCTC 9757) GN=deoC PE=3 SV=1
Q7P223	0.117709	0.348784	6	5.33333	Probable histidinol-phosphate aminotransferase OS=Chromobacterium violaceum (strain ATCC 12472 / DSM 30191 / JCM 1249 / NBRC 12614 / NCIMB 9131 / NCTC 9757) GN=CV_0038 PE=3 SV=1
Q7NZZ0	0.0740612	0.349912	9.33333	8.66667	DNA-directed DNA polymerase I OS=Chromobacterium violaceum (strain ATCC 12472 / DSM 30191 / JCM 1249 / NBRC 12614 / NCIMB 9131 / NCTC 9757) GN=polA PE=3 SV=1
Q7NY10	0.0670348	0.350206	74.5	69.6667	Polyribonucleotide nucleotidyltransferase OS=Chromobacterium violaceum (strain ATCC 12472 / DSM 30191 / JCM 1249 / NBRC 12614 / NCIMB 9131 / NCTC 9757) GN=pnp PE=3 SV=1
Q7NVP1	0.114857	0.351609	5.83333	5.2	Phosphoserine aminotransferase OS=Chromobacterium violaceum (strain ATCC 12472 / DSM 30191 / JCM 1249 / NBRC 12614 / NCIMB 9131 / NCTC 9757) GN=serC PE=3 SV=1
Q7NZ62	-0.0799922	0.352095	24	26	Lysine--tRNA ligase OS=Chromobacterium violaceum (strain ATCC 12472 / DSM 30191 / JCM 1249 / NBRC 12614 / NCIMB 9131 / NCTC 9757) GN=lysS PE=3 SV=1
Q7P0R1	-0.0676754	0.352346	26.1667	28	Leucine--tRNA ligase OS=Chromobacterium violaceum (strain ATCC 12472 / DSM 30191 / JCM 1249 / NBRC 12614 / NCIMB 9131 / NCTC 9757) GN=leuS PE=3 SV=1
Q7P0K9	0.117709	0.352426	2.25	2	Probable phosphoenolpyruvate-protein phosphotransferase OS=Chromobacterium violaceum (strain ATCC 12472 / DSM 30191 / JCM 1249 / NBRC 12614 / NCIMB 9131 / NCTC 9757) GN=CV_0558 PE=4 SV=1
Q7NQD7	0.0769124	0.353671	9	8.33333	Signal recognition particle receptor FtsY OS=Chromobacterium violaceum (strain ATCC 12472 / DSM 30191 / JCM 1249 / NBRC 12614 / NCIMB 9131 / NCTC 9757) GN=ftsY PE=3 SV=1
Q7NRF4	0.164199	0.353691	2.75	2.33333	Type 4 fimbrial biogenesis protein OS=Chromobacterium violaceum (strain ATCC 12472 / DSM 30191 / JCM 1249 / NBRC 12614 / NCIMB 9131 / NCTC 9757) GN=pilB PE=4 SV=1
Q7NTI2	0.071928	0.354288	12	11.1667	Tyrosine--tRNA ligase OS=Chromobacterium violaceum (strain ATCC 12472 / DSM 30191 / JCM 1249 / NBRC 12614 / NCIMB 9131 / NCTC 9757) GN=tyrS PE=3 SV=1
Q7NV65	-0.207508	0.354495	4.33333	5.33333	Ferrochelatase OS=Chromobacterium violaceum (strain ATCC 12472 / DSM 30191 / JCM 1249 / NBRC 12614 / NCIMB 9131 / NCTC 9757) GN=hemH PE=3 SV=1
Q7NWI4	0.105294	0.354757	5	4.5	GTP cyclohydrolase-2 OS=Chromobacterium violaceum (strain ATCC 12472 / DSM 30191 / JCM 1249 / NBRC 12614 / NCIMB 9131 / NCTC 9757) GN=ribA PE=3 SV=1
Q7NYY5	-0.0681902	0.355578	73.1667	78.3333	Aldehyde-alcohol dehydrogenase OS=Chromobacterium violaceum (strain ATCC 12472 / DSM 30191 / JCM 1249 / NBRC 12614 / NCIMB 9131 / NCTC 9757) GN=adhE PE=3 SV=1
contaminant_KERATIN18	0.0938725	0.355632	24.1667	22
Q7NQH4	0.105294	0.356424	2.5	2.25	30S ribosomal protein S13 OS=Chromobacterium violaceum (strain ATCC 12472 / DSM 30191 / JCM 1249 / NBRC 12614 / NCIMB 9131 / NCTC 9757) GN=rpsM PE=3 SV=1
Q7NZX2	-0.111847	0.356782	3.8	4.25	Probable asparagine synthase OS=Chromobacterium violaceum (strain ATCC 12472 / DSM 30191 / JCM 1249 / NBRC 12614 / NCIMB 9131 / NCTC 9757) GN=CV_0797 PE=4 SV=1
Q7NVQ8	-0.0769124	0.358114	8.33333	9	Ribonucleoside-diphosphate reductase subunit beta OS=Chromobacterium violaceum (strain ATCC 12472 / DSM 30191 / JCM 1249 / NBRC 12614 / NCIMB 9131 / NCTC 9757) GN=nrdB PE=3 SV=1
Q7NZN8	-0.0754599	0.358825	3.4	3.66667	Uncharacterized protein OS=Chromobacterium violaceum (strain ATCC 12472 / DSM 30191 / JCM 1249 / NBRC 12614 / NCIMB 9131 / NCTC 9757) GN=CV_0884 PE=4 SV=1
Q7NSR0	0.0512609	0.359392	26.6667	25.3333	Probable ABC transporter ATP-binding protein OS=Chromobacterium violaceum (strain ATCC 12472 / DSM 30191 / JCM 1249 / NBRC 12614 / NCIMB 9131 / NCTC 9757) GN=CV_3360 PE=4 SV=1
Q7NWJ8	-0.182206	0.360448	2.33333	2.8	ATP-dependent DNA helicase OS=Chromobacterium violaceum (strain ATCC 12472 / DSM 30191 / JCM 1249 / NBRC 12614 / NCIMB 9131 / NCTC 9757) GN=dinG PE=4 SV=1
Q7NVL7	0.117709	0.360486	1.5	1.33333	Peptide methionine sulfoxide reductase MsrA OS=Chromobacterium violaceum (strain ATCC 12472 / DSM 30191 / JCM 1249 / NBRC 12614 / NCIMB 9131 / NCTC 9757) GN=msrA PE=3 SV=1
Q7NZH2	-0.117709	0.360486	1.33333	1.5	NADH-ubiquinone oxidoreductase, chain J OS=Chromobacterium violaceum (strain ATCC 12472 / DSM 30191 / JCM 1249 / NBRC 12614 / NCIMB 9131 / NCTC 9757) GN=nuoJ PE=3 SV=1
Q7P0L3	-0.0487594	0.360486	3.33333	3.5	Probable carbohydrate-binding protein OS=Chromobacterium violaceum (strain ATCC 12472 / DSM 30191 / JCM 1249 / NBRC 12614 / NCIMB 9131 / NCTC 9757) GN=CV_0554 PE=4 SV=1
Q7NQ65	0.105294	0.360687	8.66667	7.8	Glutathione synthetase OS=Chromobacterium violaceum (strain ATCC 12472 / DSM 30191 / JCM 1249 / NBRC 12614 / NCIMB 9131 / NCTC 9757) GN=gshB PE=3 SV=1
Q7MBG1	0.0909143	0.36086	7.66667	7	Bifunctional protein GlmU OS=Chromobacterium violaceum (strain ATCC 12472 / DSM 30191 / JCM 1249 / NBRC 12614 / NCIMB 9131 / NCTC 9757) GN=glmU PE=3 SV=1
Q7NS96	-0.0487594	0.360963	10	10.5	Protein HflC OS=Chromobacterium violaceum (strain ATCC 12472 / DSM 30191 / JCM 1249 / NBRC 12614 / NCIMB 9131 / NCTC 9757) GN=hflC PE=3 SV=1
Q7NQZ5	-0.0487594	0.362302	2.66667	2.8	Uncharacterized protein OS=Chromobacterium violaceum (strain ATCC 12472 / DSM 30191 / JCM 1249 / NBRC 12614 / NCIMB 9131 / NCTC 9757) GN=CV_3990 PE=4 SV=1
contaminant_KERATIN02	-0.054081	0.363495	182.833	193
Q7NS12	0.1259	0.363815	8.16667	7.2	Phosphoribosylformylglycinamidine cyclo-ligase OS=Chromobacterium violaceum (strain ATCC 12472 / DSM 30191 / JCM 1249 / NBRC 12614 / NCIMB 9131 / NCTC 9757) GN=purM PE=3 SV=1
Q7NS75	0.105294	0.364968	5	4.5	Dihydroorotate oxidase OS=Chromobacterium violaceum (strain ATCC 12472 / DSM 30191 / JCM 1249 / NBRC 12614 / NCIMB 9131 / NCTC 9757) GN=pydA PE=4 SV=1
Q7NZZ1	0.092315	0.365685	5.66667	5.16667	Cytokinin riboside 5'-monophosphate phosphoribohydrolase OS=Chromobacterium violaceum (strain ATCC 12472 / DSM 30191 / JCM 1249 / NBRC 12614 / NCIMB 9131 / NCTC 9757) GN=CV_0778 PE=3 SV=1
Q7P1C4	0.0926003	0.366176	18.8333	17.1667	Glutathione S-transferase family protein OS=Chromobacterium violaceum (strain ATCC 12472 / DSM 30191 / JCM 1249 / NBRC 12614 / NCIMB 9131 / NCTC 9757) GN=gst2 PE=4 SV=1
Q7NSA3	-0.0861667	0.366757	35.1667	38.3333	Ribonuclease R OS=Chromobacterium violaceum (strain ATCC 12472 / DSM 30191 / JCM 1249 / NBRC 12614 / NCIMB 9131 / NCTC 9757) GN=rnr PE=3 SV=1
Q7P058	-0.0519269	0.367662	12.5	13.1667	Probable outer membrane multidrug resistance lipoprotein OS=Chromobacterium violaceum (strain ATCC 12472 / DSM 30191 / JCM 1249 / NBRC 12614 / NCIMB 9131 / NCTC 9757) GN=CV_0710 PE=3 SV=1
Q7P144	-0.0644978	0.368123	4.5	4.8	Aspartate carbamoyltransferase regulatory chain OS=Chromobacterium violaceum (strain ATCC 12472 / DSM 30191 / JCM 1249 / NBRC 12614 / NCIMB 9131 / NCTC 9757) GN=pyrI PE=3 SV=1
Q7NXL2	-0.0530763	0.368123	5.5	5.8	Outer-membrane lipoprotein carrier protein OS=Chromobacterium violaceum (strain ATCC 12472 / DSM 30191 / JCM 1249 / NBRC 12614 / NCIMB 9131 / NCTC 9757) GN=lolA PE=3 SV=1
Q7NUH9	0.0564765	0.368308	15.1667	14.3333	Acetyl-CoA C-acyltransferase OS=Chromobacterium violaceum (strain ATCC 12472 / DSM 30191 / JCM 1249 / NBRC 12614 / NCIMB 9131 / NCTC 9757) GN=fadA PE=3 SV=1
Q7NSG9	-0.0826395	0.368368	19.3333	21	CTP synthase OS=Chromobacterium violaceum (strain ATCC 12472 / DSM 30191 / JCM 1249 / NBRC 12614 / NCIMB 9131 / NCTC 9757) GN=pyrG PE=3 SV=1
Q7NYA9	0.0775093	0.369026	11.1667	10.3333	Uncharacterized protein OS=Chromobacterium violaceum (strain ATCC 12472 / DSM 30191 / JCM 1249 / NBRC 12614 / NCIMB 9131 / NCTC 9757) GN=CV_1365 PE=4 SV=1
Q7P217	-0.120552	0.369668	3.25	3.66667	Serine O-acetyltransferase OS=Chromobacterium violaceum (strain ATCC 12472 / DSM 30191 / JCM 1249 / NBRC 12614 / NCIMB 9131 / NCTC 9757) GN=cysE PE=4 SV=1
Q7P0S3	0.09525	0.370523	5.5	5	Nicotinate-nucleotide--dimethylbenzimidazole phosphoribosyltransferase OS=Chromobacterium violaceum (strain ATCC 12472 / DSM 30191 / JCM 1249 / NBRC 12614 / NCIMB 9131 / NCTC 9757) GN=cobT PE=3 SV=1
Q7NQL0	-0.111155	0.372009	3.4	3.8	Probable dehydrogenase OS=Chromobacterium violaceum (strain ATCC 12472 / DSM 30191 / JCM 1249 / NBRC 12614 / NCIMB 9131 / NCTC 9757) GN=CV_4127 PE=1 SV=1
Q7P0F7	-0.0930316	0.373007	8.2	9	ATP phosphoribosyltransferase OS=Chromobacterium violaceum (strain ATCC 12472 / DSM 30191 / JCM 1249 / NBRC 12614 / NCIMB 9131 / NCTC 9757) GN=hisG PE=3 SV=1
Q7MBD8	-0.0727134	0.373052	8.83333	9.5	Probable transcription regulator protein, Crp/Fnr family OS=Chromobacterium violaceum (strain ATCC 12472 / DSM 30191 / JCM 1249 / NBRC 12614 / NCIMB 9131 / NCTC 9757) GN=CV_3647 PE=4 SV=1
Q7NRL6	0.0627612	0.373289	3.83333	3.6	Uncharacterized protein OS=Chromobacterium violaceum (strain ATCC 12472 / DSM 30191 / JCM 1249 / NBRC 12614 / NCIMB 9131 / NCTC 9757) GN=CV_3764 PE=4 SV=1
Q7P1H9	0.0613302	0.373954	14	13.1667	Protein-L-isoaspartate O-methyltransferase OS=Chromobacterium violaceum (strain ATCC 12472 / DSM 30191 / JCM 1249 / NBRC 12614 / NCIMB 9131 / NCTC 9757) GN=pcm2 PE=3 SV=1
Q7NYA7	-0.0586705	0.37406	7.16667	7.6	PhbF protein OS=Chromobacterium violaceum (strain ATCC 12472 / DSM 30191 / JCM 1249 / NBRC 12614 / NCIMB 9131 / NCTC 9757) GN=phbF PE=4 SV=1
Q7NQ10	-0.117709	0.374144	2.66667	3	Uncharacterized protein OS=Chromobacterium violaceum (strain ATCC 12472 / DSM 30191 / JCM 1249 / NBRC 12614 / NCIMB 9131 / NCTC 9757) GN=CV_4332 PE=4 SV=1
Q7NV18	-0.200544	0.374434	3	3.66667	Diaminopimelate epimerase OS=Chromobacterium violaceum (strain ATCC 12472 / DSM 30191 / JCM 1249 / NBRC 12614 / NCIMB 9131 / NCTC 9757) GN=dapF PE=1 SV=1
Q7P1M1	-0.113257	0.374519	2.5	2.8	Uncharacterized protein OS=Chromobacterium violaceum (strain ATCC 12472 / DSM 30191 / JCM 1249 / NBRC 12614 / NCIMB 9131 / NCTC 9757) GN=CV_0192 PE=4 SV=1
Q7NZI7	0.105294	0.374558	4	3.6	Phosphate import ATP-binding protein PstB OS=Chromobacterium violaceum (strain ATCC 12472 / DSM 30191 / JCM 1249 / NBRC 12614 / NCIMB 9131 / NCTC 9757) GN=pstB PE=3 SV=1
Q7NUJ7	0.117709	0.375316	2.25	2	Uncharacterized protein OS=Chromobacterium violaceum (strain ATCC 12472 / DSM 30191 / JCM 1249 / NBRC 12614 / NCIMB 9131 / NCTC 9757) GN=CV_2700 PE=4 SV=1
Q7NSU2	0.0499788	0.375375	8.2	7.8	Uncharacterized protein OS=Chromobacterium violaceum (strain ATCC 12472 / DSM 30191 / JCM 1249 / NBRC 12614 / NCIMB 9131 / NCTC 9757) GN=CV_3328 PE=4 SV=1
Q7NQF5	-0.0508879	0.379166	44.6667	47	50S ribosomal protein L2 OS=Chromobacterium violaceum (strain ATCC 12472 / DSM 30191 / JCM 1249 / NBRC 12614 / NCIMB 9131 / NCTC 9757) GN=rplB PE=3 SV=1
Q7NU29	0.0769124	0.379413	5.4	5	L-serine dehydratase OS=Chromobacterium violaceum (strain ATCC 12472 / DSM 30191 / JCM 1249 / NBRC 12614 / NCIMB 9131 / NCTC 9757) GN=sdaA1 PE=4 SV=1
Q7NRN6	0.10913	0.380062	4.83333	4.33333	Phosphate acetyltransferase OS=Chromobacterium violaceum (strain ATCC 12472 / DSM 30191 / JCM 1249 / NBRC 12614 / NCIMB 9131 / NCTC 9757) GN=ptb PE=4 SV=1
Q7NWT8	0.071051	0.380636	17	15.8333	Probable outer membrane protein OS=Chromobacterium violaceum (strain ATCC 12472 / DSM 30191 / JCM 1249 / NBRC 12614 / NCIMB 9131 / NCTC 9757) GN=CV_1891 PE=3 SV=1
Q7NWE2	0.117709	0.381339	4.5	4	4-hydroxy-tetrahydrodipicolinate synthase OS=Chromobacterium violaceum (strain ATCC 12472 / DSM 30191 / JCM 1249 / NBRC 12614 / NCIMB 9131 / NCTC 9757) GN=dapA PE=3 SV=1
Q7P1L0	0.0744779	0.381439	24.6	22.8333	Probable 5-methyltetrahydrofolate-homocysteine S-methyltransferase OS=Chromobacterium violaceum (strain ATCC 12472 / DSM 30191 / JCM 1249 / NBRC 12614 / NCIMB 9131 / NCTC 9757) GN=CV_0203 PE=4 SV=1
Q7NRX5	0.0869564	0.382516	2	1.83333	sn-glycerol-3-phosphate import ATP-binding protein UgpC OS=Chromobacterium violaceum (strain ATCC 12472 / DSM 30191 / JCM 1249 / NBRC 12614 / NCIMB 9131 / NCTC 9757) GN=ugpC PE=3 SV=1
Q7P012	0.117709	0.382516	3	2.66667	Oxygen-dependent coproporphyrinogen-III oxidase OS=Chromobacterium violaceum (strain ATCC 12472 / DSM 30191 / JCM 1249 / NBRC 12614 / NCIMB 9131 / NCTC 9757) GN=hemF PE=3 SV=1
Q7NYB6	-0.0891748	0.383218	7.5	8.2	Probable methyl-accepting chemotaxis protein IV OS=Chromobacterium violaceum (strain ATCC 12472 / DSM 30191 / JCM 1249 / NBRC 12614 / NCIMB 9131 / NCTC 9757) GN=CV_1358 PE=4 SV=1
Q7NYZ5	0.0524849	0.383902	14.3333	13.6	Protein-export protein SecB OS=Chromobacterium violaceum (strain ATCC 12472 / DSM 30191 / JCM 1249 / NBRC 12614 / NCIMB 9131 / NCTC 9757) GN=secB PE=3 SV=1
Q7NTS7	-0.070573	0.384374	6.83333	7.33333	Probable oxidoreductase OS=Chromobacterium violaceum (strain ATCC 12472 / DSM 30191 / JCM 1249 / NBRC 12614 / NCIMB 9131 / NCTC 9757) GN=CV_2976 PE=4 SV=1
Q7NYC7	-0.0464906	0.384433	3.5	3.66667	Queuine tRNA-ribosyltransferase OS=Chromobacterium violaceum (strain ATCC 12472 / DSM 30191 / JCM 1249 / NBRC 12614 / NCIMB 9131 / NCTC 9757) GN=tgt PE=3 SV=1
Q7NS51	0.0487594	0.385271	10.5	10	Transcriptional regulator CysB OS=Chromobacterium violaceum (strain ATCC 12472 / DSM 30191 / JCM 1249 / NBRC 12614 / NCIMB 9131 / NCTC 9757) GN=cysB1 PE=4 SV=1
Q7NQU0	-0.0689493	0.385533	2.8	3	Probable L-asparaginase OS=Chromobacterium violaceum (strain ATCC 12472 / DSM 30191 / JCM 1249 / NBRC 12614 / NCIMB 9131 / NCTC 9757) GN=CV_4047 PE=4 SV=1
Q7NWI9	-0.0759379	0.385712	6.33333	6.83333	33 kDa chaperonin OS=Chromobacterium violaceum (strain ATCC 12472 / DSM 30191 / JCM 1249 / NBRC 12614 / NCIMB 9131 / NCTC 9757) GN=hslO PE=3 SV=1
Q7NR02	0.070573	0.385712	7.33333	6.83333	Uncharacterized protein OS=Chromobacterium violaceum (strain ATCC 12472 / DSM 30191 / JCM 1249 / NBRC 12614 / NCIMB 9131 / NCTC 9757) GN=CV_3983 PE=4 SV=1
Q7NS57	-0.0620925	0.386074	26	27.6667	Isoleucine--tRNA ligase OS=Chromobacterium violaceum (strain ATCC 12472 / DSM 30191 / JCM 1249 / NBRC 12614 / NCIMB 9131 / NCTC 9757) GN=ileS PE=3 SV=1
Q7NQE3	-0.0749503	0.386237	53.5	57.6667	50S ribosomal protein L1 OS=Chromobacterium violaceum (strain ATCC 12472 / DSM 30191 / JCM 1249 / NBRC 12614 / NCIMB 9131 / NCTC 9757) GN=rplA PE=3 SV=1
Q7NUA7	-0.0487594	0.386578	10	10.5	Probable peptidase, M24 family protein OS=Chromobacterium violaceum (strain ATCC 12472 / DSM 30191 / JCM 1249 / NBRC 12614 / NCIMB 9131 / NCTC 9757) GN=CV_2796 PE=4 SV=1
Q7NR84	-0.0707813	0.388371	18.1667	19.5	Hypoxanthine phosphoribosyltransferase OS=Chromobacterium violaceum (strain ATCC 12472 / DSM 30191 / JCM 1249 / NBRC 12614 / NCIMB 9131 / NCTC 9757) GN=hpT PE=4 SV=1
Q7NQ40	0.136046	0.388401	7.33333	6.4	Universal stress protein OS=Chromobacterium violaceum (strain ATCC 12472 / DSM 30191 / JCM 1249 / NBRC 12614 / NCIMB 9131 / NCTC 9757) GN=CV_4300 PE=3 SV=1
Q7NY61	-0.136046	0.388407	2.4	2.75	Copper homeostasis protein CutC OS=Chromobacterium violaceum (strain ATCC 12472 / DSM 30191 / JCM 1249 / NBRC 12614 / NCIMB 9131 / NCTC 9757) GN=cutC PE=3 SV=1
Q7NXL8	0.105294	0.388554	3.33333	3	Heat-inducible transcription repressor HrcA OS=Chromobacterium violaceum (strain ATCC 12472 / DSM 30191 / JCM 1249 / NBRC 12614 / NCIMB 9131 / NCTC 9757) GN=hrcA PE=3 SV=2
Q7NSX1	-0.105294	0.389363	9	10	Maltoporin OS=Chromobacterium violaceum (strain ATCC 12472 / DSM 30191 / JCM 1249 / NBRC 12614 / NCIMB 9131 / NCTC 9757) GN=lamB PE=4 SV=1
Q7NZV5	0.0740612	0.389525	5.6	5.2	Phosphoenolpyruvate-protein phosphotransferase OS=Chromobacterium violaceum (strain ATCC 12472 / DSM 30191 / JCM 1249 / NBRC 12614 / NCIMB 9131 / NCTC 9757) GN=CV_0816 PE=3 SV=1
Q7NTW9	-0.0666493	0.389807	14.5	15.5	Peptidylprolyl isomerase OS=Chromobacterium violaceum (strain ATCC 12472 / DSM 30191 / JCM 1249 / NBRC 12614 / NCIMB 9131 / NCTC 9757) GN=CV_2934 PE=4 SV=1
Q7NZK6	0.0356955	0.390077	66.5	64.1667	NADP-dependent malate dehydrogenase OS=Chromobacterium violaceum (strain ATCC 12472 / DSM 30191 / JCM 1249 / NBRC 12614 / NCIMB 9131 / NCTC 9757) GN=maeB PE=3 SV=1
Q7NQH6	-0.0820764	0.390913	79.8333	86.6667	30S ribosomal protein S4 OS=Chromobacterium violaceum (strain ATCC 12472 / DSM 30191 / JCM 1249 / NBRC 12614 / NCIMB 9131 / NCTC 9757) GN=rpsD PE=3 SV=1
contaminant_KERATIN13	0.0385834	0.391264	184.833	177.833
Q7NRK9	0.0714138	0.392239	5.8	5.4	Adenine phosphoribosyltransferase OS=Chromobacterium violaceum (strain ATCC 12472 / DSM 30191 / JCM 1249 / NBRC 12614 / NCIMB 9131 / NCTC 9757) GN=apt PE=3 SV=1
Q7NZV2	-0.0858882	0.393204	7.8	8.5	Probable nucleotide sugar epimerase OS=Chromobacterium violaceum (strain ATCC 12472 / DSM 30191 / JCM 1249 / NBRC 12614 / NCIMB 9131 / NCTC 9757) GN=CV_0819 PE=4 SV=1
Q7NYR7	-0.0512609	0.393828	25.3333	26.6667	Methionine--tRNA ligase OS=Chromobacterium violaceum (strain ATCC 12472 / DSM 30191 / JCM 1249 / NBRC 12614 / NCIMB 9131 / NCTC 9757) GN=metG PE=3 SV=1
Q7P142	0.0512609	0.394035	4	3.8	Probable resistance protein OS=Chromobacterium violaceum (strain ATCC 12472 / DSM 30191 / JCM 1249 / NBRC 12614 / NCIMB 9131 / NCTC 9757) GN=CV_0372 PE=4 SV=1
Q7NZR3	-0.14609	0.39467	3.6	4.16667	Uncharacterized protein OS=Chromobacterium violaceum (strain ATCC 12472 / DSM 30191 / JCM 1249 / NBRC 12614 / NCIMB 9131 / NCTC 9757) GN=CV_0858 PE=4 SV=1
Q7NQS4	-0.117709	0.394724	2	2.25	1-acylglycerol-3-phosphate O-acyltransferase OS=Chromobacterium violaceum (strain ATCC 12472 / DSM 30191 / JCM 1249 / NBRC 12614 / NCIMB 9131 / NCTC 9757) GN=plsC PE=4 SV=1
Q7NQ75	-0.0487594	0.396194	4	4.2	Peptide deformylase OS=Chromobacterium violaceum (strain ATCC 12472 / DSM 30191 / JCM 1249 / NBRC 12614 / NCIMB 9131 / NCTC 9757) GN=def PE=3 SV=1
Q7NVE6	-0.09525	0.39735	3.33333	3.66667	Methionine aminopeptidase OS=Chromobacterium violaceum (strain ATCC 12472 / DSM 30191 / JCM 1249 / NBRC 12614 / NCIMB 9131 / NCTC 9757) GN=map1 PE=3 SV=1
Q7NRZ0	-0.0941548	0.398701	13.8333	15.2	50S ribosomal protein L9 OS=Chromobacterium violaceum (strain ATCC 12472 / DSM 30191 / JCM 1249 / NBRC 12614 / NCIMB 9131 / NCTC 9757) GN=rplI PE=3 SV=1
Q7NXJ3	-0.0644978	0.398986	1.5	1.6	2-amino-4-hydroxy-6-hydroxymethyldihydropteridine OS=Chromobacterium violaceum (strain ATCC 12472 / DSM 30191 / JCM 1249 / NBRC 12614 / NCIMB 9131 / NCTC 9757) GN=folK PE=4 SV=1
Q7NS65	0.0354843	0.399278	28.6667	27.6667	Cysteine synthase OS=Chromobacterium violaceum (strain ATCC 12472 / DSM 30191 / JCM 1249 / NBRC 12614 / NCIMB 9131 / NCTC 9757) GN=cysK PE=3 SV=1
contaminant_KERATIN22	0.0312735	0.400743	129.833	125.833
Q7NR22	-0.0714138	0.401066	4.5	4.83333	Uncharacterized protein OS=Chromobacterium violaceum (strain ATCC 12472 / DSM 30191 / JCM 1249 / NBRC 12614 / NCIMB 9131 / NCTC 9757) GN=CV_3963 PE=4 SV=1
Q7NS53	-0.0740612	0.401308	10.8333	11.6667	Sulfite reductase hemoprotein, beta subunit OS=Chromobacterium violaceum (strain ATCC 12472 / DSM 30191 / JCM 1249 / NBRC 12614 / NCIMB 9131 / NCTC 9757) GN=cysI PE=4 SV=1
contaminant_KERATIN05	-0.0467626	0.402949	27.8333	29.1667
Q7NWE6	0.0578644	0.403188	63.4	59.8333	Phosphoribosylformylglycinamidine synthase OS=Chromobacterium violaceum (strain ATCC 12472 / DSM 30191 / JCM 1249 / NBRC 12614 / NCIMB 9131 / NCTC 9757) GN=purL PE=3 SV=1
Q7NRK0	-0.0563174	0.403603	11.5	12.1667	Ornithine carbamoyltransferase, catabolic OS=Chromobacterium violaceum (strain ATCC 12472 / DSM 30191 / JCM 1249 / NBRC 12614 / NCIMB 9131 / NCTC 9757) GN=arcB PE=3 SV=1
Q7NT95	-0.0790873	0.404051	4.25	4.6	Thiamin-binding periplasmic protein OS=Chromobacterium violaceum (strain ATCC 12472 / DSM 30191 / JCM 1249 / NBRC 12614 / NCIMB 9131 / NCTC 9757) GN=tbpA PE=4 SV=1
Q7NRS5	0.0769124	0.404278	7.2	6.66667	Probable oxidoreductase OS=Chromobacterium violaceum (strain ATCC 12472 / DSM 30191 / JCM 1249 / NBRC 12614 / NCIMB 9131 / NCTC 9757) GN=CV_3705 PE=4 SV=1
Q7NTX0	-0.0821862	0.404278	11.6667	12.6667	Peptidylprolyl isomerase OS=Chromobacterium violaceum (strain ATCC 12472 / DSM 30191 / JCM 1249 / NBRC 12614 / NCIMB 9131 / NCTC 9757) GN=CV_2933 PE=4 SV=1
Q7NYX6	-0.0588033	0.404444	6.6	7	Transcription-repair-coupling factor OS=Chromobacterium violaceum (strain ATCC 12472 / DSM 30191 / JCM 1249 / NBRC 12614 / NCIMB 9131 / NCTC 9757) GN=mfd PE=3 SV=1
Q7NXL7	-0.0644978	0.405166	7.5	8	Peptidoglycan N-acetylmuramoylhydrolase OS=Chromobacterium violaceum (strain ATCC 12472 / DSM 30191 / JCM 1249 / NBRC 12614 / NCIMB 9131 / NCTC 9757) GN=mltB PE=4 SV=1
Q7NYB4	-0.0544538	0.405497	4.16667	4.4	Large-conductance mechanosensitive channel OS=Chromobacterium violaceum (strain ATCC 12472 / DSM 30191 / JCM 1249 / NBRC 12614 / NCIMB 9131 / NCTC 9757) GN=mscL PE=3 SV=1
Q7NZA4	-0.0677798	0.40616	9.5	10.1667	Aspartokinase OS=Chromobacterium violaceum (strain ATCC 12472 / DSM 30191 / JCM 1249 / NBRC 12614 / NCIMB 9131 / NCTC 9757) GN=lysC PE=3 SV=1
Q7NZ60	0.0478258	0.406461	53.5	51	Malate dehydrogenase OS=Chromobacterium violaceum (strain ATCC 12472 / DSM 30191 / JCM 1249 / NBRC 12614 / NCIMB 9131 / NCTC 9757) GN=mdh PE=3 SV=1
Q7NZT7	-0.0588033	0.406687	5.5	5.83333	Peptidoglycan glycosyltransferase OS=Chromobacterium violaceum (strain ATCC 12472 / DSM 30191 / JCM 1249 / NBRC 12614 / NCIMB 9131 / NCTC 9757) GN=mrcA PE=4 SV=1
Q7NTI8	-0.0799922	0.407205	3	3.25	Zinc transport system ATP-binding protein OS=Chromobacterium violaceum (strain ATCC 12472 / DSM 30191 / JCM 1249 / NBRC 12614 / NCIMB 9131 / NCTC 9757) GN=znuC PE=4 SV=1
Q7NYI7	-0.0605863	0.40854	3.2	3.4	Transcriptional repressor NrdR OS=Chromobacterium violaceum (strain ATCC 12472 / DSM 30191 / JCM 1249 / NBRC 12614 / NCIMB 9131 / NCTC 9757) GN=nrdR PE=3 SV=1
Q7NTZ2	0.0869564	0.40854	2.4	2.2	Uncharacterized protein OS=Chromobacterium violaceum (strain ATCC 12472 / DSM 30191 / JCM 1249 / NBRC 12614 / NCIMB 9131 / NCTC 9757) GN=CV_2911 PE=4 SV=1
Q7NSJ3	-0.0740612	0.408712	6.5	7	Aminomethyltransferase OS=Chromobacterium violaceum (strain ATCC 12472 / DSM 30191 / JCM 1249 / NBRC 12614 / NCIMB 9131 / NCTC 9757) GN=gcvT PE=3 SV=1
Q7NZ09	0.0532109	0.409754	6.75	6.4	DNA topoisomerase 4 subunit B OS=Chromobacterium violaceum (strain ATCC 12472 / DSM 30191 / JCM 1249 / NBRC 12614 / NCIMB 9131 / NCTC 9757) GN=parE PE=3 SV=1
Q7NZD4	-0.0644978	0.409854	6.25	6.66667	S-adenosylmethionine:tRNA ribosyltransferase-isomerase OS=Chromobacterium violaceum (strain ATCC 12472 / DSM 30191 / JCM 1249 / NBRC 12614 / NCIMB 9131 / NCTC 9757) GN=queA PE=3 SV=1
Q7NRA1	0.0559925	0.410138	10.4	9.83333	Uncharacterized protein OS=Chromobacterium violaceum (strain ATCC 12472 / DSM 30191 / JCM 1249 / NBRC 12614 / NCIMB 9131 / NCTC 9757) GN=CV_3883 PE=4 SV=1
Q7NVD4	0.0740612	0.411549	3.5	3.25	Uncharacterized protein OS=Chromobacterium violaceum (strain ATCC 12472 / DSM 30191 / JCM 1249 / NBRC 12614 / NCIMB 9131 / NCTC 9757) GN=CV_2409 PE=4 SV=1
Q7NSS9	0.0512609	0.412172	4	3.8	Probable sensory transduction protein OS=Chromobacterium violaceum (strain ATCC 12472 / DSM 30191 / JCM 1249 / NBRC 12614 / NCIMB 9131 / NCTC 9757) GN=CV_3341 PE=4 SV=1
Q7NSN6	0.0644978	0.414302	3.2	3	Transcription elongation factor GreB OS=Chromobacterium violaceum (strain ATCC 12472 / DSM 30191 / JCM 1249 / NBRC 12614 / NCIMB 9131 / NCTC 9757) GN=greB PE=3 SV=1
Q7NRT7	-0.0487594	0.415895	4	4.2	Chemotaxis protein methyltransferase OS=Chromobacterium violaceum (strain ATCC 12472 / DSM 30191 / JCM 1249 / NBRC 12614 / NCIMB 9131 / NCTC 9757) GN=cheR3 PE=4 SV=1
Q7NTX1	-0.0479789	0.415999	10.1667	10.6667	Peptidylprolyl isomerase OS=Chromobacterium violaceum (strain ATCC 12472 / DSM 30191 / JCM 1249 / NBRC 12614 / NCIMB 9131 / NCTC 9757) GN=CV_2932 PE=4 SV=1
Q7NTG2	-0.0479789	0.415999	10.1667	10.6667	D-ala-D-ala-carboxypeptidase OS=Chromobacterium violaceum (strain ATCC 12472 / DSM 30191 / JCM 1249 / NBRC 12614 / NCIMB 9131 / NCTC 9757) GN=dacC PE=3 SV=1
Q7NVY3	0.0407962	0.416361	5	4.8	3-hydroxyacyl-[acyl-carrier-protein] dehydratase FabZ OS=Chromobacterium violaceum (strain ATCC 12472 / DSM 30191 / JCM 1249 / NBRC 12614 / NCIMB 9131 / NCTC 9757) GN=fabZ PE=3 SV=1
Q7NXY0	0.0441782	0.417205	30.8333	29.5	Acetylornithine aminotransferase OS=Chromobacterium violaceum (strain ATCC 12472 / DSM 30191 / JCM 1249 / NBRC 12614 / NCIMB 9131 / NCTC 9757) GN=aruC PE=3 SV=1
Q7NR01	0.0740612	0.417246	3.5	3.25	Uncharacterized protein OS=Chromobacterium violaceum (strain ATCC 12472 / DSM 30191 / JCM 1249 / NBRC 12614 / NCIMB 9131 / NCTC 9757) GN=CV_3984 PE=4 SV=1
Q7NRG5	0.0491592	0.417336	20.8333	19.8333	Probable acyl-CoA dehydrogenase OS=Chromobacterium violaceum (strain ATCC 12472 / DSM 30191 / JCM 1249 / NBRC 12614 / NCIMB 9131 / NCTC 9757) GN=CV_3816 PE=3 SV=1
Q7P1R4	0.0540331	0.417849	9.5	9	Glucose-6-phosphate isomerase 1 OS=Chromobacterium violaceum (strain ATCC 12472 / DSM 30191 / JCM 1249 / NBRC 12614 / NCIMB 9131 / NCTC 9757) GN=pgi1 PE=3 SV=1
Q7NZ42	0.0360172	0.418318	18.8333	18.1667	Probable methyl-accepting chemotaxis protein OS=Chromobacterium violaceum (strain ATCC 12472 / DSM 30191 / JCM 1249 / NBRC 12614 / NCIMB 9131 / NCTC 9757) GN=CV_1080 PE=4 SV=1
Q7NQX4	0.14301	0.418711	3	2.6	dTDP-4-dehydrorhamnose reductase OS=Chromobacterium violaceum (strain ATCC 12472 / DSM 30191 / JCM 1249 / NBRC 12614 / NCIMB 9131 / NCTC 9757) GN=rfbD PE=4 SV=1
Q7NRV4	0.0627612	0.418816	3.83333	3.6	Probable acetyl-CoA synthetase OS=Chromobacterium violaceum (strain ATCC 12472 / DSM 30191 / JCM 1249 / NBRC 12614 / NCIMB 9131 / NCTC 9757) GN=CV_3676 PE=4 SV=1
Q7NZZ6	0.0534549	0.418978	16	15.1667	Capsule polysaccharide export system periplasmic protein OS=Chromobacterium violaceum (strain ATCC 12472 / DSM 30191 / JCM 1249 / NBRC 12614 / NCIMB 9131 / NCTC 9757) GN=kpsD PE=4 SV=1
Q7NU88	-0.0346637	0.419336	8.5	8.8	Bacterioferritin comigratory protein OS=Chromobacterium violaceum (strain ATCC 12472 / DSM 30191 / JCM 1249 / NBRC 12614 / NCIMB 9131 / NCTC 9757) GN=bcp PE=4 SV=1
Q7P1U1	0.0407962	0.419891	3.75	3.6	Ribosomal RNA small subunit methyltransferase A OS=Chromobacterium violaceum (strain ATCC 12472 / DSM 30191 / JCM 1249 / NBRC 12614 / NCIMB 9131 / NCTC 9757) GN=rsmA PE=3 SV=1
Q7NVM1	0.056054	0.419891	2.75	2.6	DNA repair protein RecN OS=Chromobacterium violaceum (strain ATCC 12472 / DSM 30191 / JCM 1249 / NBRC 12614 / NCIMB 9131 / NCTC 9757) GN=recN PE=3 SV=1
Q7NQX1	0.0304576	0.420451	194.333	188.5	60 kDa chaperonin 2 OS=Chromobacterium violaceum (strain ATCC 12472 / DSM 30191 / JCM 1249 / NBRC 12614 / NCIMB 9131 / NCTC 9757) GN=groL2 PE=3 SV=1
Q7NXX6	0.0237016	0.420777	21.3333	20.8333	N-succinylarginine dihydrolase OS=Chromobacterium violaceum (strain ATCC 12472 / DSM 30191 / JCM 1249 / NBRC 12614 / NCIMB 9131 / NCTC 9757) GN=astB PE=3 SV=1
Q7NT31	-0.0251427	0.421377	26.1667	26.8333	60 kDa chaperonin 1 OS=Chromobacterium violaceum (strain ATCC 12472 / DSM 30191 / JCM 1249 / NBRC 12614 / NCIMB 9131 / NCTC 9757) GN=groL1 PE=3 SV=1
Q7NRL1	0.0487594	0.421687	4.2	4	Guanylate kinase OS=Chromobacterium violaceum (strain ATCC 12472 / DSM 30191 / JCM 1249 / NBRC 12614 / NCIMB 9131 / NCTC 9757) GN=gmk PE=3 SV=1
Q7NYL0	-0.0487594	0.422836	1.66667	1.75	Bifunctional pyrazinamidase/nicotinamidase OS=Chromobacterium violaceum (strain ATCC 12472 / DSM 30191 / JCM 1249 / NBRC 12614 / NCIMB 9131 / NCTC 9757) GN=pncA PE=4 SV=1
Q7NSU0	0.0464906	0.423235	4.4	4.2	Lipopolysaccharide export system protein LptA OS=Chromobacterium violaceum (strain ATCC 12472 / DSM 30191 / JCM 1249 / NBRC 12614 / NCIMB 9131 / NCTC 9757) GN=lptA PE=3 SV=1
Q7P245	-0.0714138	0.423322	9	9.66667	Probable vgr related protein OS=Chromobacterium violaceum (strain ATCC 12472 / DSM 30191 / JCM 1249 / NBRC 12614 / NCIMB 9131 / NCTC 9757) GN=CV_0016 PE=4 SV=1
Q7NQS9	-0.0425327	0.423768	26.8333	28	Ribose-phosphate pyrophosphokinase OS=Chromobacterium violaceum (strain ATCC 12472 / DSM 30191 / JCM 1249 / NBRC 12614 / NCIMB 9131 / NCTC 9757) GN=prs PE=3 SV=1
Q7NW93	-0.0512609	0.424224	6.33333	6.66667	Probable nitrilase OS=Chromobacterium violaceum (strain ATCC 12472 / DSM 30191 / JCM 1249 / NBRC 12614 / NCIMB 9131 / NCTC 9757) GN=CV_2097 PE=4 SV=1
Q7NVN8	-0.0821862	0.424429	3.5	3.8	Microcin C7 self-immunity protein mccF OS=Chromobacterium violaceum (strain ATCC 12472 / DSM 30191 / JCM 1249 / NBRC 12614 / NCIMB 9131 / NCTC 9757) GN=mccF PE=4 SV=1
Q7P257	-0.0327691	0.425512	25	25.8333	DNA gyrase subunit B OS=Chromobacterium violaceum (strain ATCC 12472 / DSM 30191 / JCM 1249 / NBRC 12614 / NCIMB 9131 / NCTC 9757) GN=gyrB PE=3 SV=1
Q7NZR9	0.0499788	0.425756	6.83333	6.5	Subunit of the lysine/arginine/ornithine transporter (ABC superfamily) OS=Chromobacterium violaceum (strain ATCC 12472 / DSM 30191 / JCM 1249 / NBRC 12614 / NCIMB 9131 / NCTC 9757) GN=argT PE=3 SV=1
Q7NZR4	-0.0407962	0.426427	2.4	2.5	Uncharacterized protein OS=Chromobacterium violaceum (strain ATCC 12472 / DSM 30191 / JCM 1249 / NBRC 12614 / NCIMB 9131 / NCTC 9757) GN=CV_0857 PE=4 SV=1
Q7P1V0	-0.0605863	0.426685	5.33333	5.66667	Glycerol-3-phosphate regulon repressor OS=Chromobacterium violaceum (strain ATCC 12472 / DSM 30191 / JCM 1249 / NBRC 12614 / NCIMB 9131 / NCTC 9757) GN=glpR1 PE=4 SV=1
Q7NX16	0.0464906	0.427159	18.3333	17.5	Putative NADH dehydrogenase/NAD(P)H nitroreductase CV_1813 OS=Chromobacterium violaceum (strain ATCC 12472 / DSM 30191 / JCM 1249 / NBRC 12614 / NCIMB 9131 / NCTC 9757) GN=CV_1813 PE=3 SV=1
Q7NX42	0.0512609	0.428038	4	3.8	ADPribose diphosphatase OS=Chromobacterium violaceum (strain ATCC 12472 / DSM 30191 / JCM 1249 / NBRC 12614 / NCIMB 9131 / NCTC 9757) GN=mutT PE=4 SV=1
Q7NVI2	0.0571223	0.429157	3	2.83333	GTP cyclohydrolase I OS=Chromobacterium violaceum (strain ATCC 12472 / DSM 30191 / JCM 1249 / NBRC 12614 / NCIMB 9131 / NCTC 9757) GN=mtrA PE=4 SV=1
Q7NSW8	0.0372479	0.43191	13.6667	13.1667	Uncharacterized protein OS=Chromobacterium violaceum (strain ATCC 12472 / DSM 30191 / JCM 1249 / NBRC 12614 / NCIMB 9131 / NCTC 9757) GN=CV_3301 PE=4 SV=1
Q7P0A9	-0.028692	0.43191	17.1667	17.6667	Uncharacterized protein OS=Chromobacterium violaceum (strain ATCC 12472 / DSM 30191 / JCM 1249 / NBRC 12614 / NCIMB 9131 / NCTC 9757) GN=CV_0658 PE=4 SV=1
Q7NSH7	0.0359093	0.432186	14.1667	13.6667	Protein phosphatase CheZ OS=Chromobacterium violaceum (strain ATCC 12472 / DSM 30191 / JCM 1249 / NBRC 12614 / NCIMB 9131 / NCTC 9757) GN=cheZ PE=3 SV=1
Q7NRG3	-0.0540331	0.43274	12	12.6667	Probable electron transfer flavoprotein, beta subunit OS=Chromobacterium violaceum (strain ATCC 12472 / DSM 30191 / JCM 1249 / NBRC 12614 / NCIMB 9131 / NCTC 9757) GN=CV_3818 PE=4 SV=1
Q7NRS1	-0.0265629	0.433499	49.5	50.8333	Phosphoenolpyruvate synthase OS=Chromobacterium violaceum (strain ATCC 12472 / DSM 30191 / JCM 1249 / NBRC 12614 / NCIMB 9131 / NCTC 9757) GN=ppsA PE=3 SV=1
Q7P114	0.0689493	0.433516	2.5	2.33333	Uncharacterized protein OS=Chromobacterium violaceum (strain ATCC 12472 / DSM 30191 / JCM 1249 / NBRC 12614 / NCIMB 9131 / NCTC 9757) GN=CV_0400 PE=4 SV=1
Q7NQ04	0.0444237	0.434571	7.66667	7.33333	Cell division protein FtsZ OS=Chromobacterium violaceum (strain ATCC 12472 / DSM 30191 / JCM 1249 / NBRC 12614 / NCIMB 9131 / NCTC 9757) GN=ftsZ PE=3 SV=1
Q7NQR9	-0.0689493	0.435049	3.5	3.75	ATP-dependent DNA helicase Rep OS=Chromobacterium violaceum (strain ATCC 12472 / DSM 30191 / JCM 1249 / NBRC 12614 / NCIMB 9131 / NCTC 9757) GN=rep PE=3 SV=1
Q7NXV0	0.0367088	0.437415	10.1667	9.8	Uncharacterized protein OS=Chromobacterium violaceum (strain ATCC 12472 / DSM 30191 / JCM 1249 / NBRC 12614 / NCIMB 9131 / NCTC 9757) GN=CV_1526 PE=4 SV=1
Q7P1U9	0.0799922	0.437577	2.6	2.4	Probable aspartate/glutamate racemace protein OS=Chromobacterium violaceum (strain ATCC 12472 / DSM 30191 / JCM 1249 / NBRC 12614 / NCIMB 9131 / NCTC 9757) GN=CV_0113 PE=4 SV=1
Q7NV13	0.0588033	0.437685	2.33333	2.2	Molybdopterin-guanine dinucleotide biosynthesis protein B OS=Chromobacterium violaceum (strain ATCC 12472 / DSM 30191 / JCM 1249 / NBRC 12614 / NCIMB 9131 / NCTC 9757) GN=mobB PE=4 SV=1
Q7NS62	-0.0588033	0.437685	2.2	2.33333	Exodeoxyribonuclease 7 large subunit OS=Chromobacterium violaceum (strain ATCC 12472 / DSM 30191 / JCM 1249 / NBRC 12614 / NCIMB 9131 / NCTC 9757) GN=xseA PE=3 SV=1
Q7NTX5	0.0356955	0.438983	9.5	9.16667	Probable stomatin/Mec-2 family protein OS=Chromobacterium violaceum (strain ATCC 12472 / DSM 30191 / JCM 1249 / NBRC 12614 / NCIMB 9131 / NCTC 9757) GN=CV_2928 PE=4 SV=1
Q7NPW9	-0.0289692	0.439308	3.4	3.5	Probable glutathione transferase OS=Chromobacterium violaceum (strain ATCC 12472 / DSM 30191 / JCM 1249 / NBRC 12614 / NCIMB 9131 / NCTC 9757) GN=CV_4373 PE=3 SV=1
Q7NS98	-0.0256262	0.439392	25.6667	26.3333	Adenylosuccinate synthetase 2 OS=Chromobacterium violaceum (strain ATCC 12472 / DSM 30191 / JCM 1249 / NBRC 12614 / NCIMB 9131 / NCTC 9757) GN=purA2 PE=3 SV=1
Q7NRG7	0.0344644	0.439429	9.83333	9.5	Probable type II secretion system protein OS=Chromobacterium violaceum (strain ATCC 12472 / DSM 30191 / JCM 1249 / NBRC 12614 / NCIMB 9131 / NCTC 9757) GN=CV_3814 PE=3 SV=1
Q7NZ18	-0.0298341	0.440508	2.75	2.83333	Probable oxidoreductase OS=Chromobacterium violaceum (strain ATCC 12472 / DSM 30191 / JCM 1249 / NBRC 12614 / NCIMB 9131 / NCTC 9757) GN=CV_1104 PE=4 SV=1
Q7NQE4	-0.09525	0.440982	10	11	50S ribosomal protein L10 OS=Chromobacterium violaceum (strain ATCC 12472 / DSM 30191 / JCM 1249 / NBRC 12614 / NCIMB 9131 / NCTC 9757) GN=rplJ PE=3 SV=1
Q7NZE2	0.0199727	0.4415	109.5	107.333	Probable phosphoenolpyruvate-protein phosphotransferase OS=Chromobacterium violaceum (strain ATCC 12472 / DSM 30191 / JCM 1249 / NBRC 12614 / NCIMB 9131 / NCTC 9757) GN=CV_0980 PE=4 SV=1
Q7NXJ0	-0.0407962	0.441714	4	4.16667	Pantothenate synthetase OS=Chromobacterium violaceum (strain ATCC 12472 / DSM 30191 / JCM 1249 / NBRC 12614 / NCIMB 9131 / NCTC 9757) GN=panC PE=3 SV=1
Q7P1R9	-0.0386901	0.442664	25.3333	26.3333	Phosphogluconate dehydratase OS=Chromobacterium violaceum (strain ATCC 12472 / DSM 30191 / JCM 1249 / NBRC 12614 / NCIMB 9131 / NCTC 9757) GN=edd PE=4 SV=1
Q7NX63	-0.0481717	0.443086	5.4	5.66667	Probable isovaleryl-CoA dehydrogenase OS=Chromobacterium violaceum (strain ATCC 12472 / DSM 30191 / JCM 1249 / NBRC 12614 / NCIMB 9131 / NCTC 9757) GN=CV_1766 PE=3 SV=1
Q7NQS6	-0.0232422	0.443759	14.1667	14.5	Uncharacterized protein OS=Chromobacterium violaceum (strain ATCC 12472 / DSM 30191 / JCM 1249 / NBRC 12614 / NCIMB 9131 / NCTC 9757) GN=CV_4061 PE=4 SV=1
Q7NRS0	-0.0425327	0.44462	3.83333	4	Putative phosphoenolpyruvate synthase regulatory protein OS=Chromobacterium violaceum (strain ATCC 12472 / DSM 30191 / JCM 1249 / NBRC 12614 / NCIMB 9131 / NCTC 9757) GN=CV_3710 PE=3 SV=1
Q7NQF8	-0.0266514	0.444923	30.8333	31.6667	30S ribosomal protein S3 OS=Chromobacterium violaceum (strain ATCC 12472 / DSM 30191 / JCM 1249 / NBRC 12614 / NCIMB 9131 / NCTC 9757) GN=rpsC PE=3 SV=1
Q7NQC7	0.0441433	0.445004	5.4	5.16667	Putrescine-binding periplasmic protein OS=Chromobacterium violaceum (strain ATCC 12472 / DSM 30191 / JCM 1249 / NBRC 12614 / NCIMB 9131 / NCTC 9757) GN=potF1 PE=3 SV=1
Q7NS72	0.0281531	0.445164	7.2	7	Deoxycytidine triphosphate deaminase OS=Chromobacterium violaceum (strain ATCC 12472 / DSM 30191 / JCM 1249 / NBRC 12614 / NCIMB 9131 / NCTC 9757) GN=dcd PE=3 SV=1
Q7NRY7	-0.0407962	0.44605	4.8	5	30S ribosomal protein S6 OS=Chromobacterium violaceum (strain ATCC 12472 / DSM 30191 / JCM 1249 / NBRC 12614 / NCIMB 9131 / NCTC 9757) GN=rpsF PE=3 SV=1
Q7NQF3	0.0286137	0.446114	41.3333	40.1667	50S ribosomal protein L4 OS=Chromobacterium violaceum (strain ATCC 12472 / DSM 30191 / JCM 1249 / NBRC 12614 / NCIMB 9131 / NCTC 9757) GN=rplD PE=3 SV=1
Q7NQG6	-0.0644978	0.44644	2.25	2.4	30S ribosomal protein S8 OS=Chromobacterium violaceum (strain ATCC 12472 / DSM 30191 / JCM 1249 / NBRC 12614 / NCIMB 9131 / NCTC 9757) GN=rpsH PE=3 SV=1
P60012	0.0487594	0.446892	5.6	5.33333	Cell division protein ZapD OS=Chromobacterium violaceum (strain ATCC 12472 / DSM 30191 / JCM 1249 / NBRC 12614 / NCIMB 9131 / NCTC 9757) GN=zapD PE=3 SV=1
Q7NSS2	-0.0281531	0.447165	3.5	3.6	Probable exbB-like biopolymer transport OS=Chromobacterium violaceum (strain ATCC 12472 / DSM 30191 / JCM 1249 / NBRC 12614 / NCIMB 9131 / NCTC 9757) GN=CV_3348 PE=3 SV=1
contaminant_KERATIN17	0.0279283	0.447431	42.3333	41.1667
Q7NUY9	0.038258	0.448652	14.2	13.6667	ATP-dependent Clp protease proteolytic subunit OS=Chromobacterium violaceum (strain ATCC 12472 / DSM 30191 / JCM 1249 / NBRC 12614 / NCIMB 9131 / NCTC 9757) GN=clpP PE=3 SV=1
Q7P0P0	-0.0163033	0.44939	101.333	103	Pyruvate dehydrogenase E1 component OS=Chromobacterium violaceum (strain ATCC 12472 / DSM 30191 / JCM 1249 / NBRC 12614 / NCIMB 9131 / NCTC 9757) GN=aceE PE=4 SV=1
Q7NTC4	0.0407962	0.449624	3.33333	3.2	Flagellar motor switch protein OS=Chromobacterium violaceum (strain ATCC 12472 / DSM 30191 / JCM 1249 / NBRC 12614 / NCIMB 9131 / NCTC 9757) GN=fliG1 PE=4 SV=1
Q7NQN5	0.0571223	0.449919	3	2.83333	Spermidine/putrescine import ATP-binding protein PotA OS=Chromobacterium violaceum (strain ATCC 12472 / DSM 30191 / JCM 1249 / NBRC 12614 / NCIMB 9131 / NCTC 9757) GN=potA PE=3 SV=1
Q7NZF1	0.0238904	0.449929	21.1667	20.6667	Probable fumarylacetoacetate hydrolase OS=Chromobacterium violaceum (strain ATCC 12472 / DSM 30191 / JCM 1249 / NBRC 12614 / NCIMB 9131 / NCTC 9757) GN=CV_0971 PE=4 SV=1
Q7NTA4	0.0487594	0.450069	1.75	1.66667	Uncharacterized protein OS=Chromobacterium violaceum (strain ATCC 12472 / DSM 30191 / JCM 1249 / NBRC 12614 / NCIMB 9131 / NCTC 9757) GN=CV_3155 PE=4 SV=1
Q7NPZ9	-0.0253018	0.450488	6.5	6.66667	UDP-N-acetylglucosamine--N-acetylmuramyl-(pentapeptide) pyrophosphoryl-undecaprenol N-acetylglucosamine transferase OS=Chromobacterium violaceum (strain ATCC 12472 / DSM 30191 / JCM 1249 / NBRC 12614 / NCIMB 9131 / NCTC 9757) GN=murG PE=3 SV=1
Q7NVY6	0.0206063	0.450808	32.6667	32	Outer membrane protein assembly factor BamA OS=Chromobacterium violaceum (strain ATCC 12472 / DSM 30191 / JCM 1249 / NBRC 12614 / NCIMB 9131 / NCTC 9757) GN=bamA PE=3 SV=1
Q7NTF0	-0.0350692	0.450964	9.33333	9.66667	Probable two-component response regulator OS=Chromobacterium violaceum (strain ATCC 12472 / DSM 30191 / JCM 1249 / NBRC 12614 / NCIMB 9131 / NCTC 9757) GN=CV_3107 PE=4 SV=1
Q7NY96	-0.0201899	0.452092	16.3333	16.6667	Elongation factor P OS=Chromobacterium violaceum (strain ATCC 12472 / DSM 30191 / JCM 1249 / NBRC 12614 / NCIMB 9131 / NCTC 9757) GN=efp PE=3 SV=1
Q7NVN1	0.0464906	0.45225	5.5	5.25	Phosphoenolpyruvate-protein phosphotransferase OS=Chromobacterium violaceum (strain ATCC 12472 / DSM 30191 / JCM 1249 / NBRC 12614 / NCIMB 9131 / NCTC 9757) GN=ptsA PE=4 SV=1
Q7NVY2	0.0338801	0.452282	5	4.83333	Acyl-[acyl-carrier-protein]--UDP-N-acetylglucosamine O-acyltransferase OS=Chromobacterium violaceum (strain ATCC 12472 / DSM 30191 / JCM 1249 / NBRC 12614 / NCIMB 9131 / NCTC 9757) GN=lpxA PE=3 SV=1
Q7NRY0	-0.0512609	0.452594	3.8	4	Coproporphyrinogen-III oxidase OS=Chromobacterium violaceum (strain ATCC 12472 / DSM 30191 / JCM 1249 / NBRC 12614 / NCIMB 9131 / NCTC 9757) GN=hemN PE=3 SV=1
Q7NYR9	-0.0444237	0.452733	7.33333	7.66667	Iron-sulfur cluster carrier protein OS=Chromobacterium violaceum (strain ATCC 12472 / DSM 30191 / JCM 1249 / NBRC 12614 / NCIMB 9131 / NCTC 9757) GN=mrp PE=3 SV=1
Q7NQK8	0.0279562	0.453041	9.66667	9.4	UDPglucose 6-dehydrogenase OS=Chromobacterium violaceum (strain ATCC 12472 / DSM 30191 / JCM 1249 / NBRC 12614 / NCIMB 9131 / NCTC 9757) GN=udg PE=3 SV=1
Q7NY14	0.0202582	0.453255	49.8333	48.8333	Transcription termination/antitermination protein NusA OS=Chromobacterium violaceum (strain ATCC 12472 / DSM 30191 / JCM 1249 / NBRC 12614 / NCIMB 9131 / NCTC 9757) GN=nusA PE=3 SV=1
Q7MBF3	0.0281531	0.45343	4.8	4.66667	Probable Dioxygenase related to 2-nitropropane dioxygenase OS=Chromobacterium violaceum (strain ATCC 12472 / DSM 30191 / JCM 1249 / NBRC 12614 / NCIMB 9131 / NCTC 9757) GN=CV_2360 PE=4 SV=1
Q7NV68	0.0588033	0.453492	2.33333	2.2	Probable signal peptide protein OS=Chromobacterium violaceum (strain ATCC 12472 / DSM 30191 / JCM 1249 / NBRC 12614 / NCIMB 9131 / NCTC 9757) GN=CV_2476 PE=4 SV=1
Q7NTS2	0.0689493	0.453768	3	2.8	Probable cystine transport ATP-binding protein OS=Chromobacterium violaceum (strain ATCC 12472 / DSM 30191 / JCM 1249 / NBRC 12614 / NCIMB 9131 / NCTC 9757) GN=CV_2981 PE=4 SV=1
P60091	0.0377165	0.455989	9	8.66667	Ribosomal protein L11 methyltransferase OS=Chromobacterium violaceum (strain ATCC 12472 / DSM 30191 / JCM 1249 / NBRC 12614 / NCIMB 9131 / NCTC 9757) GN=prmA PE=3 SV=1
Q7NY44	-0.0302862	0.457861	32.5	33.5	Probable Rhs-family protein OS=Chromobacterium violaceum (strain ATCC 12472 / DSM 30191 / JCM 1249 / NBRC 12614 / NCIMB 9131 / NCTC 9757) GN=CV_1431 PE=4 SV=1
Q7NS09	-0.0307522	0.457886	5.33333	5.5	Probable sun-like protein OS=Chromobacterium violaceum (strain ATCC 12472 / DSM 30191 / JCM 1249 / NBRC 12614 / NCIMB 9131 / NCTC 9757) GN=CV_3618 PE=4 SV=1
Q7NYV1	0.0487594	0.458875	4.2	4	Cbb3-type cytochrome c oxidase subunit OS=Chromobacterium violaceum (strain ATCC 12472 / DSM 30191 / JCM 1249 / NBRC 12614 / NCIMB 9131 / NCTC 9757) GN=CV_1171 PE=3 SV=1
Q7NV17	0.0186803	0.459005	9	8.83333	Uncharacterized protein OS=Chromobacterium violaceum (strain ATCC 12472 / DSM 30191 / JCM 1249 / NBRC 12614 / NCIMB 9131 / NCTC 9757) GN=CV_2529 PE=4 SV=1
Q7NY13	-0.0273817	0.459963	84	86.3333	Translation initiation factor IF-2 OS=Chromobacterium violaceum (strain ATCC 12472 / DSM 30191 / JCM 1249 / NBRC 12614 / NCIMB 9131 / NCTC 9757) GN=infB PE=3 SV=1
Q7NZH5	-0.0133074	0.460172	62.1667	63	NADH-quinone oxidoreductase OS=Chromobacterium violaceum (strain ATCC 12472 / DSM 30191 / JCM 1249 / NBRC 12614 / NCIMB 9131 / NCTC 9757) GN=nuoG PE=3 SV=1
Q7NZC7	-0.0240823	0.461044	6.83333	7	Probable aspartate transaminase OS=Chromobacterium violaceum (strain ATCC 12472 / DSM 30191 / JCM 1249 / NBRC 12614 / NCIMB 9131 / NCTC 9757) GN=CV_0995 PE=4 SV=1
Q7NZM7	0.0253018	0.461751	8	7.8	Outer membrane protein OprC complement OS=Chromobacterium violaceum (strain ATCC 12472 / DSM 30191 / JCM 1249 / NBRC 12614 / NCIMB 9131 / NCTC 9757) GN=oprC PE=3 SV=1
Q7NQ77	-0.0298341	0.461758	2.75	2.83333	Protease HtpX homolog OS=Chromobacterium violaceum (strain ATCC 12472 / DSM 30191 / JCM 1249 / NBRC 12614 / NCIMB 9131 / NCTC 9757) GN=htpX PE=3 SV=1
Q7NQN3	0.0289692	0.462343	3.5	3.4	3-octaprenyl-4-hydroxybenzoate carboxy-lyase OS=Chromobacterium violaceum (strain ATCC 12472 / DSM 30191 / JCM 1249 / NBRC 12614 / NCIMB 9131 / NCTC 9757) GN=ubiD PE=3 SV=1
Q7NWA6	-0.0391959	0.465927	4.16667	4.33333	Acyl-CoA dehydrogenase OS=Chromobacterium violaceum (strain ATCC 12472 / DSM 30191 / JCM 1249 / NBRC 12614 / NCIMB 9131 / NCTC 9757) GN=caiA PE=3 SV=1
Q7NYX3	-0.0363447	0.466047	2.25	2.33333	23S rRNA (guanosine-2'-O-)-methyltransferase RlmB OS=Chromobacterium violaceum (strain ATCC 12472 / DSM 30191 / JCM 1249 / NBRC 12614 / NCIMB 9131 / NCTC 9757) GN=rlmB PE=3 SV=1
Q7NSP8	0.0127542	0.467502	18.4	18.1667	Inorganic pyrophosphatase OS=Chromobacterium violaceum (strain ATCC 12472 / DSM 30191 / JCM 1249 / NBRC 12614 / NCIMB 9131 / NCTC 9757) GN=ppa PE=3 SV=1
Q7NSK8	-0.0235156	0.470516	7	7.16667	Malonyl CoA-acyl carrier protein transacylase OS=Chromobacterium violaceum (strain ATCC 12472 / DSM 30191 / JCM 1249 / NBRC 12614 / NCIMB 9131 / NCTC 9757) GN=fabD PE=3 SV=1
Q7NYS5	0.0281531	0.470914	6	5.83333	Probable ABC-type proline/glycine betaine transport systems, ATPase component OS=Chromobacterium violaceum (strain ATCC 12472 / DSM 30191 / JCM 1249 / NBRC 12614 / NCIMB 9131 / NCTC 9757) GN=CV_1197 PE=4 SV=1
Q7NS50	0.0151422	0.471535	22.1667	21.8333	Probable ABC transporter ATP-binding protein OS=Chromobacterium violaceum (strain ATCC 12472 / DSM 30191 / JCM 1249 / NBRC 12614 / NCIMB 9131 / NCTC 9757) GN=CV_3577 PE=4 SV=1
Q7P203	-0.0154944	0.472396	3.2	3.25	Pyridoxine/pyridoxamine 5'-phosphate oxidase OS=Chromobacterium violaceum (strain ATCC 12472 / DSM 30191 / JCM 1249 / NBRC 12614 / NCIMB 9131 / NCTC 9757) GN=pdxH PE=3 SV=1
Q7NRY3	-0.0137846	0.472688	12	12.1667	Myo-inositol-1(Or 4)-monophosphatase OS=Chromobacterium violaceum (strain ATCC 12472 / DSM 30191 / JCM 1249 / NBRC 12614 / NCIMB 9131 / NCTC 9757) GN=suhB PE=4 SV=1
Q7NVD3	0.00933996	0.473217	35.8333	35.5	GTP-binding protein TypA OS=Chromobacterium violaceum (strain ATCC 12472 / DSM 30191 / JCM 1249 / NBRC 12614 / NCIMB 9131 / NCTC 9757) GN=typA PE=4 SV=1
Q7NSG2	0.0183376	0.476821	1.83333	1.8	SsrA-binding protein OS=Chromobacterium violaceum (strain ATCC 12472 / DSM 30191 / JCM 1249 / NBRC 12614 / NCIMB 9131 / NCTC 9757) GN=smpB PE=3 SV=1
Q7NWE3	-0.00947276	0.478062	10.5	10.6	UPF0234 protein CV_2047 OS=Chromobacterium violaceum (strain ATCC 12472 / DSM 30191 / JCM 1249 / NBRC 12614 / NCIMB 9131 / NCTC 9757) GN=CV_2047 PE=3 SV=1
Q7NYB0	0.0183376	0.479364	1.83333	1.8	Uncharacterized protein OS=Chromobacterium violaceum (strain ATCC 12472 / DSM 30191 / JCM 1249 / NBRC 12614 / NCIMB 9131 / NCTC 9757) GN=CV_1364 PE=4 SV=1
Q7NSP4	-0.0116887	0.480033	14.1667	14.3333	Site-determining protein OS=Chromobacterium violaceum (strain ATCC 12472 / DSM 30191 / JCM 1249 / NBRC 12614 / NCIMB 9131 / NCTC 9757) GN=minD PE=3 SV=1
Q7P0N8	0.00607521	0.480179	27.5	27.3333	Dihydrolipoyl dehydrogenase OS=Chromobacterium violaceum (strain ATCC 12472 / DSM 30191 / JCM 1249 / NBRC 12614 / NCIMB 9131 / NCTC 9757) GN=lpdA1 PE=4 SV=1
Q7NYJ7	-0.0152578	0.480358	4.33333	4.4	Dihydroxy-acid dehydratase OS=Chromobacterium violaceum (strain ATCC 12472 / DSM 30191 / JCM 1249 / NBRC 12614 / NCIMB 9131 / NCTC 9757) GN=ilvD PE=3 SV=1
Q7NTF9	0.0134145	0.480719	6.25	6.16667	Lipoyl synthase OS=Chromobacterium violaceum (strain ATCC 12472 / DSM 30191 / JCM 1249 / NBRC 12614 / NCIMB 9131 / NCTC 9757) GN=lipA PE=3 SV=1
Q7P1X2	-0.0180071	0.481736	5.5	5.6	Probable sugar hydrolase OS=Chromobacterium violaceum (strain ATCC 12472 / DSM 30191 / JCM 1249 / NBRC 12614 / NCIMB 9131 / NCTC 9757) GN=CV_0090 PE=4 SV=1
Q7NZP6	-0.00668476	0.482681	49.6667	50	Oligopeptidase A OS=Chromobacterium violaceum (strain ATCC 12472 / DSM 30191 / JCM 1249 / NBRC 12614 / NCIMB 9131 / NCTC 9757) GN=prlC PE=3 SV=1
Q7NS84	0.00729469	0.486304	18.3333	18.2	Nucleoside diphosphate kinase OS=Chromobacterium violaceum (strain ATCC 12472 / DSM 30191 / JCM 1249 / NBRC 12614 / NCIMB 9131 / NCTC 9757) GN=ndk PE=3 SV=1
Q7NVD1	-0.00956341	0.486487	5.2	5.25	Ribonucleoside-triphosphate reductase OS=Chromobacterium violaceum (strain ATCC 12472 / DSM 30191 / JCM 1249 / NBRC 12614 / NCIMB 9131 / NCTC 9757) GN=nrdD PE=4 SV=1
Q7NQG4	-0.00513815	0.488507	32.3333	32.5	50S ribosomal protein L5 OS=Chromobacterium violaceum (strain ATCC 12472 / DSM 30191 / JCM 1249 / NBRC 12614 / NCIMB 9131 / NCTC 9757) GN=rplE PE=3 SV=1
Q7NQV6	-0.0122623	0.48958	6.75	6.83333	N-acetylneuraminic acid synthase OS=Chromobacterium violaceum (strain ATCC 12472 / DSM 30191 / JCM 1249 / NBRC 12614 / NCIMB 9131 / NCTC 9757) GN=neuB PE=4 SV=1
Q7NYA8	0.00412963	0.490272	32.3333	32.2	Probable phasin OS=Chromobacterium violaceum (strain ATCC 12472 / DSM 30191 / JCM 1249 / NBRC 12614 / NCIMB 9131 / NCTC 9757) GN=CV_1366 PE=4 SV=1
Q9ZHI1	0.00516471	0.490756	32.3333	32.1667	Acetyl-CoA acetyltransferase OS=Chromobacterium violaceum (strain ATCC 12472 / DSM 30191 / JCM 1249 / NBRC 12614 / NCIMB 9131 / NCTC 9757) GN=phaA PE=3 SV=2
contaminant_KERATIN21	-0.00550618	0.491214	30.1667	30.3333
Q7NVN9	-0.00691607	0.491967	4.8	4.83333	Uncharacterized protein OS=Chromobacterium violaceum (strain ATCC 12472 / DSM 30191 / JCM 1249 / NBRC 12614 / NCIMB 9131 / NCTC 9757) GN=CV_2303 PE=4 SV=1
Q7NQ31	0.00904412	0.492608	7.4	7.33333	Probable L-allo-threonine aldolase OS=Chromobacterium violaceum (strain ATCC 12472 / DSM 30191 / JCM 1249 / NBRC 12614 / NCIMB 9131 / NCTC 9757) GN=CV_4309 PE=4 SV=1
Q7P211	-0.00642683	0.493935	5.16667	5.2	Protein porphyrin biosynthesis OS=Chromobacterium violaceum (strain ATCC 12472 / DSM 30191 / JCM 1249 / NBRC 12614 / NCIMB 9131 / NCTC 9757) GN=hemY PE=4 SV=1
Q7P002	0	0.5	3	3	Multidrug resistance secretion protein OS=Chromobacterium violaceum (strain ATCC 12472 / DSM 30191 / JCM 1249 / NBRC 12614 / NCIMB 9131 / NCTC 9757) GN=emrA PE=4 SV=1
Q7P092	0	0.5	2.4	2.4	Glucitol operon repressor OS=Chromobacterium violaceum (strain ATCC 12472 / DSM 30191 / JCM 1249 / NBRC 12614 / NCIMB 9131 / NCTC 9757) GN=srlR PE=4 SV=1
Q7NV46	0	0.5	3	3	Uncharacterized protein OS=Chromobacterium violaceum (strain ATCC 12472 / DSM 30191 / JCM 1249 / NBRC 12614 / NCIMB 9131 / NCTC 9757) GN=CV_2499 PE=4 SV=1
Q7NZJ6	0	0.5	2	2	Non-canonical purine NTP pyrophosphatase OS=Chromobacterium violaceum (strain ATCC 12472 / DSM 30191 / JCM 1249 / NBRC 12614 / NCIMB 9131 / NCTC 9757) GN=CV_0926 PE=3 SV=1
Q7NWD2	0	0.5	4.2	4.2	RNA polymerase sigma factor OS=Chromobacterium violaceum (strain ATCC 12472 / DSM 30191 / JCM 1249 / NBRC 12614 / NCIMB 9131 / NCTC 9757) GN=rpoE PE=3 SV=1
Q7NX83	0	0.5	19.8333	19.8333	Pyrophosphate--fructose 6-phosphate 1-phosphotransferase OS=Chromobacterium violaceum (strain ATCC 12472 / DSM 30191 / JCM 1249 / NBRC 12614 / NCIMB 9131 / NCTC 9757) GN=pfkA PE=3 SV=1
Q7NQA1	0	0.5	2	2	Probable amidase from nicotinamidase family OS=Chromobacterium violaceum (strain ATCC 12472 / DSM 30191 / JCM 1249 / NBRC 12614 / NCIMB 9131 / NCTC 9757) GN=CV_4239 PE=4 SV=1
Q7NWQ4	0	0.5	1	1	Uncharacterized protein OS=Chromobacterium violaceum (strain ATCC 12472 / DSM 30191 / JCM 1249 / NBRC 12614 / NCIMB 9131 / NCTC 9757) GN=CV_1927 PE=4 SV=1
Q7NVP4	0	0.5	25	25	DNA gyrase subunit A OS=Chromobacterium violaceum (strain ATCC 12472 / DSM 30191 / JCM 1249 / NBRC 12614 / NCIMB 9131 / NCTC 9757) GN=gyrA PE=3 SV=1
Q7NQ79	0	0.5	2	2	Uncharacterized protein OS=Chromobacterium violaceum (strain ATCC 12472 / DSM 30191 / JCM 1249 / NBRC 12614 / NCIMB 9131 / NCTC 9757) GN=CV_4261 PE=4 SV=1
Q7NQY1	0	0.5	2	2	Stringent starvation protein B OS=Chromobacterium violaceum (strain ATCC 12472 / DSM 30191 / JCM 1249 / NBRC 12614 / NCIMB 9131 / NCTC 9757) GN=sspB PE=4 SV=1
Q7NVZ4	0	0.5	46	46	30S ribosomal protein S2 OS=Chromobacterium violaceum (strain ATCC 12472 / DSM 30191 / JCM 1249 / NBRC 12614 / NCIMB 9131 / NCTC 9757) GN=rpsB PE=3 SV=1
Q7NSH0	0	0.5	1	1	50S ribosomal protein L28 OS=Chromobacterium violaceum (strain ATCC 12472 / DSM 30191 / JCM 1249 / NBRC 12614 / NCIMB 9131 / NCTC 9757) GN=rpmB PE=3 SV=1
Q7NVI7	0	0.5	4.33333	4.33333	Chorismate mutase/prephenate dehydratase OS=Chromobacterium violaceum (strain ATCC 12472 / DSM 30191 / JCM 1249 / NBRC 12614 / NCIMB 9131 / NCTC 9757) GN=pheA PE=4 SV=1
Q7NUI6	0	0.5	6.4	6.4	Indole-3-glycerol phosphate synthase OS=Chromobacterium violaceum (strain ATCC 12472 / DSM 30191 / JCM 1249 / NBRC 12614 / NCIMB 9131 / NCTC 9757) GN=trpC PE=3 SV=1
Q7NVP5	0	0.5	15.5	15.5	Lipoprotein OS=Chromobacterium violaceum (strain ATCC 12472 / DSM 30191 / JCM 1249 / NBRC 12614 / NCIMB 9131 / NCTC 9757) GN=CV_2297 PE=3 SV=1
Q7NQT1	0	0.5	2	2	Peptidyl-tRNA hydrolase OS=Chromobacterium violaceum (strain ATCC 12472 / DSM 30191 / JCM 1249 / NBRC 12614 / NCIMB 9131 / NCTC 9757) GN=pth PE=3 SV=1
Q7NZ19	0	0.5	3.4	3.4	Phosphopantetheine adenylyltransferase OS=Chromobacterium violaceum (strain ATCC 12472 / DSM 30191 / JCM 1249 / NBRC 12614 / NCIMB 9131 / NCTC 9757) GN=coaD PE=3 SV=1
Q7P1A6	0	0.5	1.33333	1.33333	Probable ABC transporter, ATP-binding/permease fusion OS=Chromobacterium violaceum (strain ATCC 12472 / DSM 30191 / JCM 1249 / NBRC 12614 / NCIMB 9131 / NCTC 9757) GN=CV_0307 PE=4 SV=1
Q7NQA8	0	0.5	2.6	2.6	Uncharacterized protein OS=Chromobacterium violaceum (strain ATCC 12472 / DSM 30191 / JCM 1249 / NBRC 12614 / NCIMB 9131 / NCTC 9757) GN=CV_4232 PE=4 SV=1
Q7NX48	0	0.5	4	4	Uncharacterized protein OS=Chromobacterium violaceum (strain ATCC 12472 / DSM 30191 / JCM 1249 / NBRC 12614 / NCIMB 9131 / NCTC 9757) GN=CV_1781 PE=4 SV=1
Q7NQF7	0	0.5	1.33333	1.33333	50S ribosomal protein L22 OS=Chromobacterium violaceum (strain ATCC 12472 / DSM 30191 / JCM 1249 / NBRC 12614 / NCIMB 9131 / NCTC 9757) GN=rplV PE=3 SV=1
Q7P008	0	0.5	2	2	Probable two-component response regulator OS=Chromobacterium violaceum (strain ATCC 12472 / DSM 30191 / JCM 1249 / NBRC 12614 / NCIMB 9131 / NCTC 9757) GN=CV_0761 PE=4 SV=1
Q7P0X2	0	0.5	1	1	Alkylphosphonate uptake protein OS=Chromobacterium violaceum (strain ATCC 12472 / DSM 30191 / JCM 1249 / NBRC 12614 / NCIMB 9131 / NCTC 9757) GN=phnA PE=4 SV=1
Q7NST9	0	0.5	4.5	4.5	Probable ABC transporter, ATP-binding protein OS=Chromobacterium violaceum (strain ATCC 12472 / DSM 30191 / JCM 1249 / NBRC 12614 / NCIMB 9131 / NCTC 9757) GN=CV_3331 PE=4 SV=1
Q7NSI6	0	0.5	1.33333	1.33333	Probable methyl-accepting chemotaxis protein OS=Chromobacterium violaceum (strain ATCC 12472 / DSM 30191 / JCM 1249 / NBRC 12614 / NCIMB 9131 / NCTC 9757) GN=CV_3438 PE=4 SV=1
Q7P0I9	0	0.5	3	3	Probable guanine deaminase OS=Chromobacterium violaceum (strain ATCC 12472 / DSM 30191 / JCM 1249 / NBRC 12614 / NCIMB 9131 / NCTC 9757) GN=CV_0578 PE=4 SV=1
Q7NR63	0	0.5	3.5	3.5	Acetylglutamate kinase OS=Chromobacterium violaceum (strain ATCC 12472 / DSM 30191 / JCM 1249 / NBRC 12614 / NCIMB 9131 / NCTC 9757) GN=argB PE=3 SV=1
contaminant_KERATIN03	0	0.5	175.667	175.667
Q7NSB0	0	0.5	1	1	Phosphoserine phosphatase OS=Chromobacterium violaceum (strain ATCC 12472 / DSM 30191 / JCM 1249 / NBRC 12614 / NCIMB 9131 / NCTC 9757) GN=serB PE=4 SV=1
Q7NSC6	0	0.5	1	1	Oxygen-insensitive NADPH nitroreductase OS=Chromobacterium violaceum (strain ATCC 12472 / DSM 30191 / JCM 1249 / NBRC 12614 / NCIMB 9131 / NCTC 9757) GN=nfsA PE=4 SV=1
Q7P255	0	0.5	13.3333	13.3333	Probable site-specific DNA-methyltransferase, cytosine-specific OS=Chromobacterium violaceum (strain ATCC 12472 / DSM 30191 / JCM 1249 / NBRC 12614 / NCIMB 9131 / NCTC 9757) GN=CV_0006 PE=4 SV=1
#These identifications were filtered out by the L-stringency and so deserve further experimentation to verify if they are indeed differentially expressed	#DIV/0!
Q9S3V1	0.668627	0.000401966	6.83333	3.5	Probable L-tryptophan oxidase VioA OS=Chromobacterium violaceum (strain ATCC 12472 / DSM 30191 / JCM 1249 / NBRC 12614 / NCIMB 9131 / NCTC 9757) GN=vioA PE=1 SV=2
Q7NSZ5	0.667408	0.00085904	5.2	2.66667	Uncharacterized protein OS=Chromobacterium violaceum (strain ATCC 12472 / DSM 30191 / JCM 1249 / NBRC 12614 / NCIMB 9131 / NCTC 9757) GN=CV_3270 PE=1 SV=1
Q7NU99	0.883644	0.000890466	7.66667	3.16667	Probable diaminobutyrate-pyruvate transaminase OS=Chromobacterium violaceum (strain ATCC 12472 / DSM 30191 / JCM 1249 / NBRC 12614 / NCIMB 9131 / NCTC 9757) GN=CV_2804 PE=3 SV=1
Q7NZ11	0.4517	0.00170383	7.33333	4.66667	CDPdiacylglycerol-serine O-phosphatidyltransferase OS=Chromobacterium violaceum (strain ATCC 12472 / DSM 30191 / JCM 1249 / NBRC 12614 / NCIMB 9131 / NCTC 9757) GN=pssA PE=4 SV=1
Q7NRV0	0.837199	0.00193352	5.2	2.25	Protein-L-isoaspartate O-methyltransferase OS=Chromobacterium violaceum (strain ATCC 12472 / DSM 30191 / JCM 1249 / NBRC 12614 / NCIMB 9131 / NCTC 9757) GN=pcm PE=3 SV=1
Q7NZ31	-0.459663	0.00208947	4.16667	6.6	Co-chaperone protein HscB homolog OS=Chromobacterium violaceum (strain ATCC 12472 / DSM 30191 / JCM 1249 / NBRC 12614 / NCIMB 9131 / NCTC 9757) GN=hscB PE=3 SV=2
Q7NZT4	1.5359	0.00216891	6.2	1.33333	Uncharacterized protein OS=Chromobacterium violaceum (strain ATCC 12472 / DSM 30191 / JCM 1249 / NBRC 12614 / NCIMB 9131 / NCTC 9757) GN=CV_0837 PE=4 SV=1
Q7NPS9	-1.09792	0.00263805	1.8	5.4	Probable carbonic anhydrase, family 3 OS=Chromobacterium violaceum (strain ATCC 12472 / DSM 30191 / JCM 1249 / NBRC 12614 / NCIMB 9131 / NCTC 9757) GN=CV_0875 PE=4 SV=1
Q7NZL0	0.587415	0.00279398	3	1.66667	Uncharacterized protein OS=Chromobacterium violaceum (strain ATCC 12472 / DSM 30191 / JCM 1249 / NBRC 12614 / NCIMB 9131 / NCTC 9757) GN=CV_0912 PE=4 SV=1
Q7P0M6	0.874916	0.00280671	5.4	2.25	Uncharacterized protein OS=Chromobacterium violaceum (strain ATCC 12472 / DSM 30191 / JCM 1249 / NBRC 12614 / NCIMB 9131 / NCTC 9757) GN=CV_0540 PE=4 SV=1
Q7NYF7	-1.223	0.00291034	1.66667	5.66667	Uncharacterized protein OS=Chromobacterium violaceum (strain ATCC 12472 / DSM 30191 / JCM 1249 / NBRC 12614 / NCIMB 9131 / NCTC 9757) GN=CV_1317 PE=4 SV=1
Q7P1A7	0.622136	0.0034389	6.83333	3.66667	Probable HlyD family secretion protein OS=Chromobacterium violaceum (strain ATCC 12472 / DSM 30191 / JCM 1249 / NBRC 12614 / NCIMB 9131 / NCTC 9757) GN=CV_0306 PE=4 SV=1
Q7NXA0	-0.915712	0.0035388	1	2.5	Uncharacterized protein OS=Chromobacterium violaceum (strain ATCC 12472 / DSM 30191 / JCM 1249 / NBRC 12614 / NCIMB 9131 / NCTC 9757) GN=CV_1727 PE=4 SV=1
Q7NYT9	0.549699	0.00449426	5.2	3	Uncharacterized protein OS=Chromobacterium violaceum (strain ATCC 12472 / DSM 30191 / JCM 1249 / NBRC 12614 / NCIMB 9131 / NCTC 9757) GN=CV_1183 PE=4 SV=1
Q7NR41	0.579452	0.00529659	5	2.8	Probable ATP-binding component of ABC transporter OS=Chromobacterium violaceum (strain ATCC 12472 / DSM 30191 / JCM 1249 / NBRC 12614 / NCIMB 9131 / NCTC 9757) GN=CV_3943 PE=4 SV=1
Q7NYK2	0.668627	0.00547521	6.83333	3.5	Beta-glucosidase OS=Chromobacterium violaceum (strain ATCC 12472 / DSM 30191 / JCM 1249 / NBRC 12614 / NCIMB 9131 / NCTC 9757) GN=bglB PE=3 SV=1
Q7NWA2	0.443104	0.00563092	7.16667	4.6	Acetyl-CoA C-acetyltransferase OS=Chromobacterium violaceum (strain ATCC 12472 / DSM 30191 / JCM 1249 / NBRC 12614 / NCIMB 9131 / NCTC 9757) GN=atoB PE=3 SV=1
Q7NYZ3	0.984661	0.0066769	3.75	1.4	Glycerol-3-phosphate dehydrogenase [NAD(P)+] OS=Chromobacterium violaceum (strain ATCC 12472 / DSM 30191 / JCM 1249 / NBRC 12614 / NCIMB 9131 / NCTC 9757) GN=gpsA PE=3 SV=1
Q7NX34	-0.377392	0.00688824	4.25	6.2	4-hydroxy-tetrahydrodipicolinate reductase OS=Chromobacterium violaceum (strain ATCC 12472 / DSM 30191 / JCM 1249 / NBRC 12614 / NCIMB 9131 / NCTC 9757) GN=dapB PE=3 SV=1
Q7P1X5	0.874916	0.0075895	3.2	1.33333	Probable metallo-beta-lactamase OS=Chromobacterium violaceum (strain ATCC 12472 / DSM 30191 / JCM 1249 / NBRC 12614 / NCIMB 9131 / NCTC 9757) GN=CV_0087 PE=4 SV=1
Q7NWD6	0.828756	0.00782204	5.5	2.4	Aconitate hydratase OS=Chromobacterium violaceum (strain ATCC 12472 / DSM 30191 / JCM 1249 / NBRC 12614 / NCIMB 9131 / NCTC 9757) GN=acnA2 PE=4 SV=1
Q7NRU9	0.650177	0.0079003	4.6	2.4	Probable lipoprotein nlpD OS=Chromobacterium violaceum (strain ATCC 12472 / DSM 30191 / JCM 1249 / NBRC 12614 / NCIMB 9131 / NCTC 9757) GN=CV_3681 PE=4 SV=1
Q7NS56	-0.8388	0.00790889	1.8	4.16667	Riboflavin biosynthesis protein OS=Chromobacterium violaceum (strain ATCC 12472 / DSM 30191 / JCM 1249 / NBRC 12614 / NCIMB 9131 / NCTC 9757) GN=ribF PE=3 SV=1
Q7NZS1	0.340711	0.00801969	7.5	5.33333	GTPase Obg OS=Chromobacterium violaceum (strain ATCC 12472 / DSM 30191 / JCM 1249 / NBRC 12614 / NCIMB 9131 / NCTC 9757) GN=obg PE=3 SV=1
Q7NVL9	-0.587415	0.00806504	1.66667	3	Probable transcriptional regulatory protein, LuxR family OS=Chromobacterium violaceum (strain ATCC 12472 / DSM 30191 / JCM 1249 / NBRC 12614 / NCIMB 9131 / NCTC 9757) GN=CV_2323 PE=4 SV=1
Q7NQV8	-0.510503	0.0083234	2.2	3.66667	N-acylneuraminate cytidylyltransferase OS=Chromobacterium violaceum (strain ATCC 12472 / DSM 30191 / JCM 1249 / NBRC 12614 / NCIMB 9131 / NCTC 9757) GN=neuA PE=4 SV=1
Q7P1R6	-0.937677	0.00833102	3	7.66667	Glucokinase OS=Chromobacterium violaceum (strain ATCC 12472 / DSM 30191 / JCM 1249 / NBRC 12614 / NCIMB 9131 / NCTC 9757) GN=glk PE=3 SV=2
Q7NRQ4	0.725479	0.00891769	6.2	3	Molybdate-binding periplasmic protein OS=Chromobacterium violaceum (strain ATCC 12472 / DSM 30191 / JCM 1249 / NBRC 12614 / NCIMB 9131 / NCTC 9757) GN=modA PE=4 SV=1
Q7P0F0	-0.893253	0.00923436	3	7.33333	1-(5-phosphoribosyl)-5-[(5-phosphoribosylamino)methylideneamino] imidazole-4-carboxamide isomerase OS=Chromobacterium violaceum (strain ATCC 12472 / DSM 30191 / JCM 1249 / NBRC 12614 / NCIMB 9131 / NCTC 9757) GN=hisA PE=3 SV=1
Q7NWD9	1.02463	0.00950672	7.66667	2.75	Probable zinc-containing alcohol dehydrogenase OS=Chromobacterium violaceum (strain ATCC 12472 / DSM 30191 / JCM 1249 / NBRC 12614 / NCIMB 9131 / NCTC 9757) GN=CV_2051 PE=3 SV=1
Q7NXJ9	0.579452	0.00993874	8.33333	4.66667	Acriflavin resistance protein E OS=Chromobacterium violaceum (strain ATCC 12472 / DSM 30191 / JCM 1249 / NBRC 12614 / NCIMB 9131 / NCTC 9757) GN=acrE PE=4 SV=1
Q7MBE2	0.664556	0.0100488	2.33333	1.2	tRNA dimethylallyltransferase OS=Chromobacterium violaceum (strain ATCC 12472 / DSM 30191 / JCM 1249 / NBRC 12614 / NCIMB 9131 / NCTC 9757) GN=miaA PE=3 SV=1
Q7P104	0.804557	0.0136458	8.5	3.8	Probable bacteriophage tail core protein OS=Chromobacterium violaceum (strain ATCC 12472 / DSM 30191 / JCM 1249 / NBRC 12614 / NCIMB 9131 / NCTC 9757) GN=CV_0410 PE=4 SV=1
Q7NV49	-0.359025	0.0142387	5.16667	7.4	Nucleoside diphosphate kinase regulator OS=Chromobacterium violaceum (strain ATCC 12472 / DSM 30191 / JCM 1249 / NBRC 12614 / NCIMB 9131 / NCTC 9757) GN=rnk PE=4 SV=1
Q7NXH8	0.579452	0.0147583	8.33333	4.66667	Delta-aminolevulinic acid dehydratase OS=Chromobacterium violaceum (strain ATCC 12472 / DSM 30191 / JCM 1249 / NBRC 12614 / NCIMB 9131 / NCTC 9757) GN=hemB PE=3 SV=1
Q7NQS8	-0.570185	0.0165716	2.16667	3.83333	4-diphosphocytidyl-2-C-methyl-D-erythritol kinase OS=Chromobacterium violaceum (strain ATCC 12472 / DSM 30191 / JCM 1249 / NBRC 12614 / NCIMB 9131 / NCTC 9757) GN=ispE PE=3 SV=1
Q7P0X9	0.937677	0.0169275	4.6	1.8	Acrab operon repressor OS=Chromobacterium violaceum (strain ATCC 12472 / DSM 30191 / JCM 1249 / NBRC 12614 / NCIMB 9131 / NCTC 9757) GN=acrR PE=4 SV=1
Q7NQ93	-0.315653	0.0169506	3.5	4.8	Exodeoxyribonuclease III OS=Chromobacterium violaceum (strain ATCC 12472 / DSM 30191 / JCM 1249 / NBRC 12614 / NCIMB 9131 / NCTC 9757) GN=exoA PE=4 SV=1
Q7NUH5	-0.730426	0.017491	2.6	5.4	Probable acyl-CoA dehydrogenase OS=Chromobacterium violaceum (strain ATCC 12472 / DSM 30191 / JCM 1249 / NBRC 12614 / NCIMB 9131 / NCTC 9757) GN=CV_2723 PE=4 SV=1
Q7NX65	1.16242	0.0179012	5.33333	1.66667	Probable propionyl-CoA carboxylase (Beta subunit) OS=Chromobacterium violaceum (strain ATCC 12472 / DSM 30191 / JCM 1249 / NBRC 12614 / NCIMB 9131 / NCTC 9757) GN=CV_1764 PE=4 SV=1
Q7NSF9	0.543272	0.0190855	6.2	3.6	Transmembrane protein OS=Chromobacterium violaceum (strain ATCC 12472 / DSM 30191 / JCM 1249 / NBRC 12614 / NCIMB 9131 / NCTC 9757) GN=elaB PE=4 SV=1
Q7NR00	-0.530293	0.019661	2	3.4	Uncharacterized protein OS=Chromobacterium violaceum (strain ATCC 12472 / DSM 30191 / JCM 1249 / NBRC 12614 / NCIMB 9131 / NCTC 9757) GN=CV_3985 PE=4 SV=1
Q7NYJ0	0.810418	0.0216092	6	2.66667	Probable hydrolase OS=Chromobacterium violaceum (strain ATCC 12472 / DSM 30191 / JCM 1249 / NBRC 12614 / NCIMB 9131 / NCTC 9757) GN=CV_1284 PE=4 SV=1
Q7NZK3	0.915712	0.0217682	6	2.4	Probable C4-dicarboxylate-binding periplasmic protein OS=Chromobacterium violaceum (strain ATCC 12472 / DSM 30191 / JCM 1249 / NBRC 12614 / NCIMB 9131 / NCTC 9757) GN=CV_0919 PE=4 SV=1
Q7P030	-0.441554	0.0219123	1.5	2.33333	Probable esterase OS=Chromobacterium violaceum (strain ATCC 12472 / DSM 30191 / JCM 1249 / NBRC 12614 / NCIMB 9131 / NCTC 9757) GN=CV_0739 PE=4 SV=1
Q7NUF4	0.923675	0.0229738	4.2	1.66667	Probable glutathione S-transferase family protein OS=Chromobacterium violaceum (strain ATCC 12472 / DSM 30191 / JCM 1249 / NBRC 12614 / NCIMB 9131 / NCTC 9757) GN=CV_2745 PE=3 SV=1
Q7P0X8	-0.362676	0.0246661	5.33333	7.66667	Probable ABC transporter ATP-binding protein OS=Chromobacterium violaceum (strain ATCC 12472 / DSM 30191 / JCM 1249 / NBRC 12614 / NCIMB 9131 / NCTC 9757) GN=CV_0437 PE=4 SV=1
Reverse_Q7NZH5	0.692709	0.0249126	2	1
Q7NRT4	-0.921407	0.0259222	1.75	4.4	30S ribosomal protein S9 OS=Chromobacterium violaceum (strain ATCC 12472 / DSM 30191 / JCM 1249 / NBRC 12614 / NCIMB 9131 / NCTC 9757) GN=rpsI PE=3 SV=1
Q7NSZ2	0.447742	0.0260214	7.2	4.6	Uncharacterized protein OS=Chromobacterium violaceum (strain ATCC 12472 / DSM 30191 / JCM 1249 / NBRC 12614 / NCIMB 9131 / NCTC 9757) GN=CV_3277 PE=4 SV=1
Q7NRV1	-0.559262	0.0260907	1	1.75	5'-nucleotidase SurE OS=Chromobacterium violaceum (strain ATCC 12472 / DSM 30191 / JCM 1249 / NBRC 12614 / NCIMB 9131 / NCTC 9757) GN=surE PE=3 SV=1
Q7NV30	-0.787959	0.0264539	1	2.2	Probable colicin V production protein OS=Chromobacterium violaceum (strain ATCC 12472 / DSM 30191 / JCM 1249 / NBRC 12614 / NCIMB 9131 / NCTC 9757) GN=CV_2516 PE=4 SV=1
Q7NRN0	-0.7125	0.0266371	1.66667	3.4	NADPH-dependent 7-cyano-7-deazaguanine reductase OS=Chromobacterium violaceum (strain ATCC 12472 / DSM 30191 / JCM 1249 / NBRC 12614 / NCIMB 9131 / NCTC 9757) GN=queF PE=3 SV=1
Q7P1N9	-1.04916	0.0270315	1.75	5	RNA polymerase-binding transcription factor DksA OS=Chromobacterium violaceum (strain ATCC 12472 / DSM 30191 / JCM 1249 / NBRC 12614 / NCIMB 9131 / NCTC 9757) GN=dksA PE=3 SV=1
Q7P1A3	0.597459	0.0270685	5	2.75	Uncharacterized protein OS=Chromobacterium violaceum (strain ATCC 12472 / DSM 30191 / JCM 1249 / NBRC 12614 / NCIMB 9131 / NCTC 9757) GN=CV_0310 PE=4 SV=1
Q7P1V1	-0.564536	0.0285164	1.8	3.16667	Uncharacterized protein OS=Chromobacterium violaceum (strain ATCC 12472 / DSM 30191 / JCM 1249 / NBRC 12614 / NCIMB 9131 / NCTC 9757) GN=CV_0111 PE=4 SV=1
Q7NTX9	0.469707	0.0299193	4.8	3	Probable hydrolase OS=Chromobacterium violaceum (strain ATCC 12472 / DSM 30191 / JCM 1249 / NBRC 12614 / NCIMB 9131 / NCTC 9757) GN=CV_2924 PE=4 SV=1
Q7P0P6	0.341533	0.0305108	7.6	5.4	Carbonic anhydrase OS=Chromobacterium violaceum (strain ATCC 12472 / DSM 30191 / JCM 1249 / NBRC 12614 / NCIMB 9131 / NCTC 9757) GN=CV_0520 PE=3 SV=1
Q7NQQ2	0.510503	0.0311762	1.66667	1	Uncharacterized protein OS=Chromobacterium violaceum (strain ATCC 12472 / DSM 30191 / JCM 1249 / NBRC 12614 / NCIMB 9131 / NCTC 9757) GN=CV_4085 PE=4 SV=1
Q7NQU7	-0.654993	0.0320523	2.25	4.33333	Arginine decarboxylase OS=Chromobacterium violaceum (strain ATCC 12472 / DSM 30191 / JCM 1249 / NBRC 12614 / NCIMB 9131 / NCTC 9757) GN=adi PE=4 SV=1
Q7NRE0	0.510503	0.0324847	2	1.2	Formate dehydrogenase formation protein FdhE OS=Chromobacterium violaceum (strain ATCC 12472 / DSM 30191 / JCM 1249 / NBRC 12614 / NCIMB 9131 / NCTC 9757) GN=fdhE PE=4 SV=1
Q7NZI0	-0.751513	0.0325174	2.2	4.66667	NADH-quinone oxidoreductase subunit B 1 OS=Chromobacterium violaceum (strain ATCC 12472 / DSM 30191 / JCM 1249 / NBRC 12614 / NCIMB 9131 / NCTC 9757) GN=nuoB1 PE=3 SV=1
Q7NRQ7	0.450301	0.0329987	6.8	4.33333	Thymidylate kinase OS=Chromobacterium violaceum (strain ATCC 12472 / DSM 30191 / JCM 1249 / NBRC 12614 / NCIMB 9131 / NCTC 9757) GN=tmk PE=3 SV=1
Q7P0F3	-0.605753	0.0333534	1.5	2.75	Imidazoleglycerol-phosphate dehydratase OS=Chromobacterium violaceum (strain ATCC 12472 / DSM 30191 / JCM 1249 / NBRC 12614 / NCIMB 9131 / NCTC 9757) GN=hisB PE=3 SV=1
Q7NXR7	-0.538656	0.0333833	2.33333	4	Probable iron transport system substrate-binding protein OS=Chromobacterium violaceum (strain ATCC 12472 / DSM 30191 / JCM 1249 / NBRC 12614 / NCIMB 9131 / NCTC 9757) GN=CV_1559 PE=4 SV=1
Q7NQT8	-1.48067	0.0341164	1.66667	7.33333	Cystathionine gamma-synthase OS=Chromobacterium violaceum (strain ATCC 12472 / DSM 30191 / JCM 1249 / NBRC 12614 / NCIMB 9131 / NCTC 9757) GN=metB PE=3 SV=1
Q7NYC3	-0.412585	0.0341763	4.5	6.8	50S ribosomal protein L20 OS=Chromobacterium violaceum (strain ATCC 12472 / DSM 30191 / JCM 1249 / NBRC 12614 / NCIMB 9131 / NCTC 9757) GN=rplT PE=3 SV=1
Q7NQ03	0.510503	0.0344048	6.66667	4	Cell division protein FtsA OS=Chromobacterium violaceum (strain ATCC 12472 / DSM 30191 / JCM 1249 / NBRC 12614 / NCIMB 9131 / NCTC 9757) GN=ftsA PE=3 SV=1
Q7NQD5	0.446005	0.034924	2.5	1.6	Cell division protein FtsX OS=Chromobacterium violaceum (strain ATCC 12472 / DSM 30191 / JCM 1249 / NBRC 12614 / NCIMB 9131 / NCTC 9757) GN=ftsX PE=3 SV=1
Q7NRZ4	0.587415	0.0350245	6	3.33333	Probable hydrolase, isochorismatase family OS=Chromobacterium violaceum (strain ATCC 12472 / DSM 30191 / JCM 1249 / NBRC 12614 / NCIMB 9131 / NCTC 9757) GN=CV_3633 PE=4 SV=1
Q7NZT9	0.549699	0.0360226	2.6	1.5	Type 4 fimbrial biogenesis protein PilN OS=Chromobacterium violaceum (strain ATCC 12472 / DSM 30191 / JCM 1249 / NBRC 12614 / NCIMB 9131 / NCTC 9757) GN=pilN PE=4 SV=1
Q7NW94	-0.549699	0.0360226	3	5.2	Probable transmembrane protein OS=Chromobacterium violaceum (strain ATCC 12472 / DSM 30191 / JCM 1249 / NBRC 12614 / NCIMB 9131 / NCTC 9757) GN=CV_2096 PE=4 SV=1
Q7NWI5	-0.437978	0.0364078	4	6.2	Uncharacterized protein OS=Chromobacterium violaceum (strain ATCC 12472 / DSM 30191 / JCM 1249 / NBRC 12614 / NCIMB 9131 / NCTC 9757) GN=CV_2004 PE=4 SV=1
Q7NVI0	-0.628212	0.0364422	1.6	3	Uncharacterized protein OS=Chromobacterium violaceum (strain ATCC 12472 / DSM 30191 / JCM 1249 / NBRC 12614 / NCIMB 9131 / NCTC 9757) GN=CV_2363 PE=4 SV=1
Q7NVJ4	0.810418	0.0367806	3	1.33333	Sugar ABC transporter, ATP-binding protein OS=Chromobacterium violaceum (strain ATCC 12472 / DSM 30191 / JCM 1249 / NBRC 12614 / NCIMB 9131 / NCTC 9757) GN=mglA PE=4 SV=1
Q7NTM7	-0.98021	0.0373938	3	8	Probable ferredoxin OS=Chromobacterium violaceum (strain ATCC 12472 / DSM 30191 / JCM 1249 / NBRC 12614 / NCIMB 9131 / NCTC 9757) GN=CV_3027 PE=4 SV=1
Q7NSK4	0.510503	0.0380142	4	2.4	Uncharacterized protein OS=Chromobacterium violaceum (strain ATCC 12472 / DSM 30191 / JCM 1249 / NBRC 12614 / NCIMB 9131 / NCTC 9757) GN=CV_3419 PE=4 SV=1
Q7NS95	-0.35645	0.0380538	4.66667	6.66667	Probable transmembrane protein HflK OS=Chromobacterium violaceum (strain ATCC 12472 / DSM 30191 / JCM 1249 / NBRC 12614 / NCIMB 9131 / NCTC 9757) GN=CV_3531 PE=4 SV=1
Q7P073	0.387521	0.03823	7	4.75	3-hydroxybutyrate dehydrogenase OS=Chromobacterium violaceum (strain ATCC 12472 / DSM 30191 / JCM 1249 / NBRC 12614 / NCIMB 9131 / NCTC 9757) GN=bdhA PE=3 SV=1
Q7NZ34	-0.530293	0.0393096	2	3.4	Ferredoxin OS=Chromobacterium violaceum (strain ATCC 12472 / DSM 30191 / JCM 1249 / NBRC 12614 / NCIMB 9131 / NCTC 9757) GN=fdx2 PE=4 SV=1
Q7NSU5	-0.651913	0.0404382	2.5	4.8	Uncharacterized protein OS=Chromobacterium violaceum (strain ATCC 12472 / DSM 30191 / JCM 1249 / NBRC 12614 / NCIMB 9131 / NCTC 9757) GN=CV_3325 PE=4 SV=1
Q7P0F6	-0.501775	0.0409946	3.83333	6.33333	Histidinol dehydrogenase OS=Chromobacterium violaceum (strain ATCC 12472 / DSM 30191 / JCM 1249 / NBRC 12614 / NCIMB 9131 / NCTC 9757) GN=hisD PE=3 SV=1
Q7NQ76	-0.543272	0.0410884	3	5.16667	Methionyl-tRNA formyltransferase OS=Chromobacterium violaceum (strain ATCC 12472 / DSM 30191 / JCM 1249 / NBRC 12614 / NCIMB 9131 / NCTC 9757) GN=fmt PE=3 SV=1
Q7NSL5	-0.564957	0.043534	1.25	2.2	Probable prephenate dehydrogenase OS=Chromobacterium violaceum (strain ATCC 12472 / DSM 30191 / JCM 1249 / NBRC 12614 / NCIMB 9131 / NCTC 9757) GN=CV_3407 PE=4 SV=1
Q7NS14	-0.549699	0.0447188	3	5.2	Uncharacterized protein OS=Chromobacterium violaceum (strain ATCC 12472 / DSM 30191 / JCM 1249 / NBRC 12614 / NCIMB 9131 / NCTC 9757) GN=CV_3613 PE=4 SV=1
Q7NVH4	0.405209	0.0449693	5.5	3.66667	Glucose-6-phosphate isomerase 2 OS=Chromobacterium violaceum (strain ATCC 12472 / DSM 30191 / JCM 1249 / NBRC 12614 / NCIMB 9131 / NCTC 9757) GN=pgi2 PE=3 SV=1
Q7P179	-0.653514	0.0450623	2.6	5	Uncharacterized protein OS=Chromobacterium violaceum (strain ATCC 12472 / DSM 30191 / JCM 1249 / NBRC 12614 / NCIMB 9131 / NCTC 9757) GN=CV_0334 PE=4 SV=1
Q7NZC3	0.935502	0.0454353	3.4	1.33333	Flagella basal body P-ring formation protein FlgA OS=Chromobacterium violaceum (strain ATCC 12472 / DSM 30191 / JCM 1249 / NBRC 12614 / NCIMB 9131 / NCTC 9757) GN=CV_0999 PE=3 SV=1
Q7P1R3	0.772702	0.0456301	4.33333	2	Thiamine-phosphate synthase OS=Chromobacterium violaceum (strain ATCC 12472 / DSM 30191 / JCM 1249 / NBRC 12614 / NCIMB 9131 / NCTC 9757) GN=thiE PE=3 SV=1
Q7NVM0	-0.692709	0.0466082	1	2	NAD kinase OS=Chromobacterium violaceum (strain ATCC 12472 / DSM 30191 / JCM 1249 / NBRC 12614 / NCIMB 9131 / NCTC 9757) GN=nadK PE=3 SV=1
Q7NY67	0.377056	0.0494181	7	4.8	L-serine dehydratase OS=Chromobacterium violaceum (strain ATCC 12472 / DSM 30191 / JCM 1249 / NBRC 12614 / NCIMB 9131 / NCTC 9757) GN=sdaA2 PE=4 SV=1

## Sheet: Common - ND with p value
P-values of proteins with less than 9 spectral counts in one condition should not be considered as there is a high chance of being a false positive
#Locus	Fold Change	pValue	Average Spectral Counts Treated	Average Spectral Counts Control	Description
Q7NYU7	0.361562	0.0500208	18.6667	13	Uncharacterized protein OS=Chromobacterium violaceum (strain ATCC 12472 / DSM 30191 / JCM 1249 / NBRC 12614 / NCIMB 9131 / NCTC 9757) GN=CV_1175 PE=4 SV=1
Q7P0B5	-0.471307	0.0504252	2.6	4.16667	Ribosomal RNA small subunit methyltransferase I OS=Chromobacterium violaceum (strain ATCC 12472 / DSM 30191 / JCM 1249 / NBRC 12614 / NCIMB 9131 / NCTC 9757) GN=rsmI PE=3 SV=1
Q7P027	0.35645	0.0505958	3.33333	2.33333	Uncharacterized protein OS=Chromobacterium violaceum (strain ATCC 12472 / DSM 30191 / JCM 1249 / NBRC 12614 / NCIMB 9131 / NCTC 9757) GN=CV_0742 PE=4 SV=1
Q7NPX1	-0.377056	0.0506532	4	5.83333	Uncharacterized protein OS=Chromobacterium violaceum (strain ATCC 12472 / DSM 30191 / JCM 1249 / NBRC 12614 / NCIMB 9131 / NCTC 9757) GN=CV_4371 PE=4 SV=1
Q7NRQ0	0.66374	0.0508931	3.4	1.75	Probable transcriptional regulator, GntR family OS=Chromobacterium violaceum (strain ATCC 12472 / DSM 30191 / JCM 1249 / NBRC 12614 / NCIMB 9131 / NCTC 9757) GN=CV_3730 PE=4 SV=1
Q7P091	0.472608	0.0512261	23	14.3333	Glutamine--fructose-6-phosphate aminotransferase [isomerizing] OS=Chromobacterium violaceum (strain ATCC 12472 / DSM 30191 / JCM 1249 / NBRC 12614 / NCIMB 9131 / NCTC 9757) GN=glmS PE=3 SV=1
Q7P0B2	-0.559262	0.0514662	3.2	5.6	Phosphoheptose isomerase OS=Chromobacterium violaceum (strain ATCC 12472 / DSM 30191 / JCM 1249 / NBRC 12614 / NCIMB 9131 / NCTC 9757) GN=gmhA PE=3 SV=1
Q7NQN2	0.692709	0.0517759	2	1	Uncharacterized protein OS=Chromobacterium violaceum (strain ATCC 12472 / DSM 30191 / JCM 1249 / NBRC 12614 / NCIMB 9131 / NCTC 9757) GN=CV_4105 PE=4 SV=1
Q7P0H5	-0.553961	0.0520812	4.5	7.83333	Uncharacterized protein OS=Chromobacterium violaceum (strain ATCC 12472 / DSM 30191 / JCM 1249 / NBRC 12614 / NCIMB 9131 / NCTC 9757) GN=CV_0592 PE=4 SV=1
Q7NRV6	-0.405209	0.0537269	3.33333	5	Ribosome maturation factor RimM OS=Chromobacterium violaceum (strain ATCC 12472 / DSM 30191 / JCM 1249 / NBRC 12614 / NCIMB 9131 / NCTC 9757) GN=rimM PE=3 SV=1
Q7P1Q1	0.485201	0.0537706	4.33333	2.66667	N5-carboxyaminoimidazole ribonucleotide synthase OS=Chromobacterium violaceum (strain ATCC 12472 / DSM 30191 / JCM 1249 / NBRC 12614 / NCIMB 9131 / NCTC 9757) GN=purK PE=3 SV=1
Q7NQX7	0.416631	0.0539847	7.33333	4.83333	Ubiquinol-cytochrome c reductase iron-sulfur subunit OS=Chromobacterium violaceum (strain ATCC 12472 / DSM 30191 / JCM 1249 / NBRC 12614 / NCIMB 9131 / NCTC 9757) GN=petA PE=4 SV=1
Q7NXM9	-1.09792	0.054678	1.33333	4	Potassium-transporting ATPase KdpC subunit OS=Chromobacterium violaceum (strain ATCC 12472 / DSM 30191 / JCM 1249 / NBRC 12614 / NCIMB 9131 / NCTC 9757) GN=kdpC PE=3 SV=1
Q7NT76	-0.511022	0.0548586	12.8333	21.4	Peptidyl-prolyl cis-trans isomerase OS=Chromobacterium violaceum (strain ATCC 12472 / DSM 30191 / JCM 1249 / NBRC 12614 / NCIMB 9131 / NCTC 9757) GN=CV_3185 PE=3 SV=1
Q7NTJ2	0.405209	0.0549731	4	2.66667	Probable enoyl-CoA hydratase OS=Chromobacterium violaceum (strain ATCC 12472 / DSM 30191 / JCM 1249 / NBRC 12614 / NCIMB 9131 / NCTC 9757) GN=CV_3062 PE=3 SV=1
Q7NXL6	-0.405209	0.0551954	6	9	DNA polymerase subunits gamma and tau OS=Chromobacterium violaceum (strain ATCC 12472 / DSM 30191 / JCM 1249 / NBRC 12614 / NCIMB 9131 / NCTC 9757) GN=dnaX PE=4 SV=1
Q7NPY0	-0.466325	0.0553202	6.16667	9.83333	Zinc protease OS=Chromobacterium violaceum (strain ATCC 12472 / DSM 30191 / JCM 1249 / NBRC 12614 / NCIMB 9131 / NCTC 9757) GN=pqqL PE=3 SV=1
Q7NRT1	0.501775	0.0565439	6.33333	3.83333	Phosphopentomutase OS=Chromobacterium violaceum (strain ATCC 12472 / DSM 30191 / JCM 1249 / NBRC 12614 / NCIMB 9131 / NCTC 9757) GN=deoB PE=3 SV=1
Q7NXL4	0.587415	0.0567659	2.25	1.25	Recombination protein RecR OS=Chromobacterium violaceum (strain ATCC 12472 / DSM 30191 / JCM 1249 / NBRC 12614 / NCIMB 9131 / NCTC 9757) GN=recR PE=3 SV=1
Q7NWQ5	-0.430511	0.0569782	3.25	5	Formyltetrahydrofolate deformylase OS=Chromobacterium violaceum (strain ATCC 12472 / DSM 30191 / JCM 1249 / NBRC 12614 / NCIMB 9131 / NCTC 9757) GN=purU PE=3 SV=1
Q7NZI3	0.401138	0.0580879	40.8333	27.3333	Triosephosphate isomerase OS=Chromobacterium violaceum (strain ATCC 12472 / DSM 30191 / JCM 1249 / NBRC 12614 / NCIMB 9131 / NCTC 9757) GN=tpiA PE=3 SV=1
Q7NTM5	-0.532468	0.0584464	2.25	3.83333	Uncharacterized protein OS=Chromobacterium violaceum (strain ATCC 12472 / DSM 30191 / JCM 1249 / NBRC 12614 / NCIMB 9131 / NCTC 9757) GN=CV_3029 PE=4 SV=1
Q7NXW0	-0.391519	0.0586815	19.6	29	ATP-dependent helicase hrpA OS=Chromobacterium violaceum (strain ATCC 12472 / DSM 30191 / JCM 1249 / NBRC 12614 / NCIMB 9131 / NCTC 9757) GN=hrpA PE=4 SV=1
Q7NZM4	0.45647	0.0603719	15	9.5	Acyl-CoA synthetase OS=Chromobacterium violaceum (strain ATCC 12472 / DSM 30191 / JCM 1249 / NBRC 12614 / NCIMB 9131 / NCTC 9757) GN=alkK PE=4 SV=1
Q7P0N2	-0.612221	0.0606298	8.4	15.5	Probable periplasmic protein OS=Chromobacterium violaceum (strain ATCC 12472 / DSM 30191 / JCM 1249 / NBRC 12614 / NCIMB 9131 / NCTC 9757) GN=CV_0534 PE=4 SV=1
Q7NTM6	-0.826157	0.0609762	1.75	4	Probable iron-sulphur protein OS=Chromobacterium violaceum (strain ATCC 12472 / DSM 30191 / JCM 1249 / NBRC 12614 / NCIMB 9131 / NCTC 9757) GN=CV_3028 PE=4 SV=1
Q7NYE5	0.826157	0.0634352	5.33333	2.33333	Exodeoxyribonuclease I OS=Chromobacterium violaceum (strain ATCC 12472 / DSM 30191 / JCM 1249 / NBRC 12614 / NCIMB 9131 / NCTC 9757) GN=sbcB PE=4 SV=1
Q7NWG8	0.446005	0.0634352	2.5	1.6	Probable transcriptional regulator OS=Chromobacterium violaceum (strain ATCC 12472 / DSM 30191 / JCM 1249 / NBRC 12614 / NCIMB 9131 / NCTC 9757) GN=CV_2021 PE=4 SV=1
Q7P0E9	0.605753	0.0658888	3.66667	2	Imidazole glycerol phosphate synthase subunit HisF OS=Chromobacterium violaceum (strain ATCC 12472 / DSM 30191 / JCM 1249 / NBRC 12614 / NCIMB 9131 / NCTC 9757) GN=hisF PE=3 SV=1
Q7P1V3	-0.635587	0.0662784	4.5	8.5	Protein TolB OS=Chromobacterium violaceum (strain ATCC 12472 / DSM 30191 / JCM 1249 / NBRC 12614 / NCIMB 9131 / NCTC 9757) GN=tolB PE=3 SV=1
Q7NT59	0.405209	0.0669873	1.5	1	Uncharacterized protein OS=Chromobacterium violaceum (strain ATCC 12472 / DSM 30191 / JCM 1249 / NBRC 12614 / NCIMB 9131 / NCTC 9757) GN=CV_3202 PE=4 SV=1
Q7NR95	-0.413862	0.0685303	3.83333	5.8	Acetolactate synthase OS=Chromobacterium violaceum (strain ATCC 12472 / DSM 30191 / JCM 1249 / NBRC 12614 / NCIMB 9131 / NCTC 9757) GN=ilvB PE=3 SV=1
Q7P0A6	-0.454449	0.0698263	5.5	8.66667	tRNA uridine 5-carboxymethylaminomethyl modification enzyme MnmG OS=Chromobacterium violaceum (strain ATCC 12472 / DSM 30191 / JCM 1249 / NBRC 12614 / NCIMB 9131 / NCTC 9757) GN=mnmG PE=3 SV=2
Q7NRX0	-0.466325	0.0704055	6.16667	9.83333	Cyanide insensitive terminal oxidase OS=Chromobacterium violaceum (strain ATCC 12472 / DSM 30191 / JCM 1249 / NBRC 12614 / NCIMB 9131 / NCTC 9757) GN=cioA PE=4 SV=1
Q7NZ61	0.454449	0.0707164	4.33333	2.75	Peptide chain release factor 2 OS=Chromobacterium violaceum (strain ATCC 12472 / DSM 30191 / JCM 1249 / NBRC 12614 / NCIMB 9131 / NCTC 9757) GN=prfB PE=4 SV=1
Q7NU63	0.641449	0.0709458	3.16667	1.66667	GTPase HflX OS=Chromobacterium violaceum (strain ATCC 12472 / DSM 30191 / JCM 1249 / NBRC 12614 / NCIMB 9131 / NCTC 9757) GN=hflX PE=3 SV=1
Q7NRD9	-0.500459	0.0714083	4	6.6	Probable two-component response regulator OS=Chromobacterium violaceum (strain ATCC 12472 / DSM 30191 / JCM 1249 / NBRC 12614 / NCIMB 9131 / NCTC 9757) GN=CV_3843 PE=4 SV=1
Q7NZI4	0.476623	0.071624	19.3333	12	Phosphate-binding protein PstS OS=Chromobacterium violaceum (strain ATCC 12472 / DSM 30191 / JCM 1249 / NBRC 12614 / NCIMB 9131 / NCTC 9757) GN=pstS PE=3 SV=1
Q7NS13	0.628212	0.0719054	3.75	2	Uncharacterized protein OS=Chromobacterium violaceum (strain ATCC 12472 / DSM 30191 / JCM 1249 / NBRC 12614 / NCIMB 9131 / NCTC 9757) GN=CV_3614 PE=4 SV=1
Q7NSI0	0.438764	0.0720314	10.6	6.83333	Chemotaxis protein CheV OS=Chromobacterium violaceum (strain ATCC 12472 / DSM 30191 / JCM 1249 / NBRC 12614 / NCIMB 9131 / NCTC 9757) GN=cheV2 PE=4 SV=1
Q7NZU4	-0.543768	0.0725333	3.25	5.6	3-dehydroquinate synthase OS=Chromobacterium violaceum (strain ATCC 12472 / DSM 30191 / JCM 1249 / NBRC 12614 / NCIMB 9131 / NCTC 9757) GN=aroB PE=3 SV=1
Q7NR58	0.563579	0.0726801	9.66667	5.5	4-aminobutyrate transaminase OS=Chromobacterium violaceum (strain ATCC 12472 / DSM 30191 / JCM 1249 / NBRC 12614 / NCIMB 9131 / NCTC 9757) GN=goaG PE=3 SV=1
Q7NSC7	0.453968	0.0728248	4.2	2.66667	Probable transcriptional regulator, TetR family OS=Chromobacterium violaceum (strain ATCC 12472 / DSM 30191 / JCM 1249 / NBRC 12614 / NCIMB 9131 / NCTC 9757) GN=CV_3499 PE=4 SV=1
Q7NX94	0.510503	0.0730404	5.33333	3.2	UPF0061 protein CV_1733 OS=Chromobacterium violaceum (strain ATCC 12472 / DSM 30191 / JCM 1249 / NBRC 12614 / NCIMB 9131 / NCTC 9757) GN=CV_1733 PE=3 SV=1
Q7NW15	0.597459	0.0734849	5	2.75	Anthranilate synthase (Component II) OS=Chromobacterium violaceum (strain ATCC 12472 / DSM 30191 / JCM 1249 / NBRC 12614 / NCIMB 9131 / NCTC 9757) GN=pabA PE=4 SV=1
Q7NS74	-0.390619	0.0745724	4.6	6.8	Bacterioferritin OS=Chromobacterium violaceum (strain ATCC 12472 / DSM 30191 / JCM 1249 / NBRC 12614 / NCIMB 9131 / NCTC 9757) GN=CV_3552 PE=3 SV=1
Q7NWC0	-0.667408	0.0756899	4	7.8	Pyridoxine 5'-phosphate synthase OS=Chromobacterium violaceum (strain ATCC 12472 / DSM 30191 / JCM 1249 / NBRC 12614 / NCIMB 9131 / NCTC 9757) GN=pdxJ PE=3 SV=1
Q7NPV0	0.692709	0.0758806	4	2	Probable ABC transporter OS=Chromobacterium violaceum (strain ATCC 12472 / DSM 30191 / JCM 1249 / NBRC 12614 / NCIMB 9131 / NCTC 9757) GN=CV_4392 PE=4 SV=1
Q7P0H9	-0.610523	0.0764771	6.33333	11.6667	Ketol-acid reductoisomerase OS=Chromobacterium violaceum (strain ATCC 12472 / DSM 30191 / JCM 1249 / NBRC 12614 / NCIMB 9131 / NCTC 9757) GN=ilvC PE=3 SV=1
Q7P1T8	0.364413	0.0765647	7.2	5	Maf-like protein CV_0124 OS=Chromobacterium violaceum (strain ATCC 12472 / DSM 30191 / JCM 1249 / NBRC 12614 / NCIMB 9131 / NCTC 9757) GN=CV_0124 PE=3 SV=1
Q7NYL3	0.421728	0.0768159	10.1667	6.66667	Phosphate-specific transport system accessory protein PhoU OS=Chromobacterium violaceum (strain ATCC 12472 / DSM 30191 / JCM 1249 / NBRC 12614 / NCIMB 9131 / NCTC 9757) GN=phoU PE=3 SV=1
Q7P0J0	-0.538656	0.0769799	1.75	3	Probable transcriptional regulator, MarR family OS=Chromobacterium violaceum (strain ATCC 12472 / DSM 30191 / JCM 1249 / NBRC 12614 / NCIMB 9131 / NCTC 9757) GN=CV_0577 PE=4 SV=1
Q7NZH7	-0.405209	0.0791512	2	3	NADH-ubiquinone oxidoreductase, chain E OS=Chromobacterium violaceum (strain ATCC 12472 / DSM 30191 / JCM 1249 / NBRC 12614 / NCIMB 9131 / NCTC 9757) GN=nuoE PE=4 SV=1
Q7NXX0	0.510503	0.0793885	4	2.4	Leucine/isoleucine/valine transport system ATP-binding protein OS=Chromobacterium violaceum (strain ATCC 12472 / DSM 30191 / JCM 1249 / NBRC 12614 / NCIMB 9131 / NCTC 9757) GN=livF PE=4 SV=1
Q7NXQ6	-0.391166	0.0805133	7.16667	10.6	Probable chelatase protein OS=Chromobacterium violaceum (strain ATCC 12472 / DSM 30191 / JCM 1249 / NBRC 12614 / NCIMB 9131 / NCTC 9757) GN=CV_1570 PE=4 SV=1
Q7NVY4	-0.571089	0.0806764	1.6	2.83333	UDP-3-O-acylglucosamine N-acyltransferase OS=Chromobacterium violaceum (strain ATCC 12472 / DSM 30191 / JCM 1249 / NBRC 12614 / NCIMB 9131 / NCTC 9757) GN=lpxD PE=3 SV=1
Q7NQX5	-0.53518	0.0809157	4	6.83333	dTDP-glucose 4,6-dehydratase OS=Chromobacterium violaceum (strain ATCC 12472 / DSM 30191 / JCM 1249 / NBRC 12614 / NCIMB 9131 / NCTC 9757) GN=rmlB PE=3 SV=1
Q7NSG5	-0.37014	0.0832187	4.83333	7	Uncharacterized protein OS=Chromobacterium violaceum (strain ATCC 12472 / DSM 30191 / JCM 1249 / NBRC 12614 / NCIMB 9131 / NCTC 9757) GN=CV_3461 PE=4 SV=1
Q7NQI0	-0.48235	0.0832603	3.6	5.83333	Uncharacterized protein OS=Chromobacterium violaceum (strain ATCC 12472 / DSM 30191 / JCM 1249 / NBRC 12614 / NCIMB 9131 / NCTC 9757) GN=CV_4157 PE=4 SV=1
Q7P247	0.469707	0.0841137	2	1.25	Uncharacterized protein OS=Chromobacterium violaceum (strain ATCC 12472 / DSM 30191 / JCM 1249 / NBRC 12614 / NCIMB 9131 / NCTC 9757) GN=CV_0014 PE=4 SV=1
Q7NYW2	-0.469707	0.0841137	1.25	2	Probable glycosyl transferase OS=Chromobacterium violaceum (strain ATCC 12472 / DSM 30191 / JCM 1249 / NBRC 12614 / NCIMB 9131 / NCTC 9757) GN=CV_1160 PE=4 SV=1
Q7NYG4	-0.915712	0.0846014	2.8	7	Beta-lactamase OS=Chromobacterium violaceum (strain ATCC 12472 / DSM 30191 / JCM 1249 / NBRC 12614 / NCIMB 9131 / NCTC 9757) GN=ampC PE=1 SV=1
Q7NWK2	-0.397182	0.0850433	4.16667	6.2	Probable metallopeptidase OS=Chromobacterium violaceum (strain ATCC 12472 / DSM 30191 / JCM 1249 / NBRC 12614 / NCIMB 9131 / NCTC 9757) GN=CV_1987 PE=4 SV=1
Q7NR16	-0.98021	0.0854222	1.5	4	Uncharacterized protein OS=Chromobacterium violaceum (strain ATCC 12472 / DSM 30191 / JCM 1249 / NBRC 12614 / NCIMB 9131 / NCTC 9757) GN=CV_3969 PE=4 SV=1
Q7NYW4	-0.45647	0.0855099	3.8	6	Probable cellobiose phosphorylase OS=Chromobacterium violaceum (strain ATCC 12472 / DSM 30191 / JCM 1249 / NBRC 12614 / NCIMB 9131 / NCTC 9757) GN=CV_1158 PE=4 SV=1
Q7NTT0	-0.575001	0.085829	1.5	2.66667	Probable ecf-family RNA polymerase sigma factor transcription regulator protein OS=Chromobacterium violaceum (strain ATCC 12472 / DSM 30191 / JCM 1249 / NBRC 12614 / NCIMB 9131 / NCTC 9757) GN=CV_2973 PE=4 SV=1
Q7NR81	-0.459242	0.0870138	4	6.33333	DNA ligase OS=Chromobacterium violaceum (strain ATCC 12472 / DSM 30191 / JCM 1249 / NBRC 12614 / NCIMB 9131 / NCTC 9757) GN=ligA PE=3 SV=1
Q7NYP0	-0.437978	0.088404	5	7.75	Probable vgr-related protein OS=Chromobacterium violaceum (strain ATCC 12472 / DSM 30191 / JCM 1249 / NBRC 12614 / NCIMB 9131 / NCTC 9757) GN=CV_1233 PE=4 SV=1
Q7NWA7	0.430511	0.0925945	6.66667	4.33333	Probable enoyl-CoA hydratase OS=Chromobacterium violaceum (strain ATCC 12472 / DSM 30191 / JCM 1249 / NBRC 12614 / NCIMB 9131 / NCTC 9757) GN=CV_2083 PE=3 SV=1
Q7NY16	-0.37244	0.0932233	10.3333	15	Long chain fatty-acid CoA ligase OS=Chromobacterium violaceum (strain ATCC 12472 / DSM 30191 / JCM 1249 / NBRC 12614 / NCIMB 9131 / NCTC 9757) GN=fadD2 PE=4 SV=1
Q7NQ37	0.378792	0.0947598	5.6	3.83333	UPF0502 protein CV_4303 OS=Chromobacterium violaceum (strain ATCC 12472 / DSM 30191 / JCM 1249 / NBRC 12614 / NCIMB 9131 / NCTC 9757) GN=CV_4303 PE=3 SV=1
Q7NXR9	-0.587415	0.0950581	1.33333	2.4	Cob(I)alamin adenosyltransferase OS=Chromobacterium violaceum (strain ATCC 12472 / DSM 30191 / JCM 1249 / NBRC 12614 / NCIMB 9131 / NCTC 9757) GN=btuR PE=4 SV=1
Q7NQD6	0.389219	0.096503	6.2	4.2	Cell division ATP-binding protein ftsE, ABC transporter ATP-binding protein OS=Chromobacterium violaceum (strain ATCC 12472 / DSM 30191 / JCM 1249 / NBRC 12614 / NCIMB 9131 / NCTC 9757) GN=ftsE PE=4 SV=1
Q7NUX7	0.538656	0.0967848	3	1.75	Cytidine deaminase OS=Chromobacterium violaceum (strain ATCC 12472 / DSM 30191 / JCM 1249 / NBRC 12614 / NCIMB 9131 / NCTC 9757) GN=cdd PE=4 SV=1
Q7NTU0	-0.405209	0.0975078	1.6	2.4	Lipoprotein-releasing system ATP-binding protein LolD OS=Chromobacterium violaceum (strain ATCC 12472 / DSM 30191 / JCM 1249 / NBRC 12614 / NCIMB 9131 / NCTC 9757) GN=lolD PE=3 SV=1
Q7NTL1	-0.538656	0.0976972	2.33333	4	Lipopolysaccharide assembly protein B OS=Chromobacterium violaceum (strain ATCC 12472 / DSM 30191 / JCM 1249 / NBRC 12614 / NCIMB 9131 / NCTC 9757) GN=lapB PE=3 SV=1
Q7NS97	-0.692709	0.0983454	3.25	6.5	ATP phosphoribosyltransferase regulatory subunit OS=Chromobacterium violaceum (strain ATCC 12472 / DSM 30191 / JCM 1249 / NBRC 12614 / NCIMB 9131 / NCTC 9757) GN=hisZ PE=3 SV=1
contaminant_UBIQUITIN08	-0.405209	0.101555	2	3
Q7NYH9	-0.412926	0.10166	7.16667	10.8333	Chaperone protein ecpD OS=Chromobacterium violaceum (strain ATCC 12472 / DSM 30191 / JCM 1249 / NBRC 12614 / NCIMB 9131 / NCTC 9757) GN=ecpD PE=3 SV=1
Q7P212	-0.420947	0.103123	1.75	2.66667	Glycine cleavage activator protein OS=Chromobacterium violaceum (strain ATCC 12472 / DSM 30191 / JCM 1249 / NBRC 12614 / NCIMB 9131 / NCTC 9757) GN=gcvA PE=4 SV=1
Q7P057	-0.510503	0.103516	1.5	2.5	Probable transcriptional regulator, TetR family OS=Chromobacterium violaceum (strain ATCC 12472 / DSM 30191 / JCM 1249 / NBRC 12614 / NCIMB 9131 / NCTC 9757) GN=CV_0711 PE=4 SV=1
Q7NYK4	-0.405209	0.103516	2	3	Probable dipeptidyl anminopeptidase OS=Chromobacterium violaceum (strain ATCC 12472 / DSM 30191 / JCM 1249 / NBRC 12614 / NCIMB 9131 / NCTC 9757) GN=CV_1270 PE=4 SV=1
Q7P1P0	-0.464595	0.104398	8.16667	13	Phospho-2-dehydro-3-deoxyheptonate aldolase OS=Chromobacterium violaceum (strain ATCC 12472 / DSM 30191 / JCM 1249 / NBRC 12614 / NCIMB 9131 / NCTC 9757) GN=aroG PE=3 SV=1
Q7NQ95	-0.405209	0.104776	3.33333	5	Sulfurtransferase OS=Chromobacterium violaceum (strain ATCC 12472 / DSM 30191 / JCM 1249 / NBRC 12614 / NCIMB 9131 / NCTC 9757) GN=sseA PE=4 SV=1
Q7NTC8	0.651913	0.105312	3.2	1.66667	Flagellar fliL transmembrane protein OS=Chromobacterium violaceum (strain ATCC 12472 / DSM 30191 / JCM 1249 / NBRC 12614 / NCIMB 9131 / NCTC 9757) GN=fliL PE=4 SV=1
Q7NSM7	0.455478	0.107367	8.83333	5.6	Probable cystathionine gamma-lyase OS=Chromobacterium violaceum (strain ATCC 12472 / DSM 30191 / JCM 1249 / NBRC 12614 / NCIMB 9131 / NCTC 9757) GN=CV_3394 PE=3 SV=1
Q7P1R0	-0.564957	0.107458	1.25	2.2	Uncharacterized protein OS=Chromobacterium violaceum (strain ATCC 12472 / DSM 30191 / JCM 1249 / NBRC 12614 / NCIMB 9131 / NCTC 9757) GN=CV_0153 PE=3 SV=1
Q7NVY5	-0.485201	0.108999	2	3.25	Outer membrane protein OS=Chromobacterium violaceum (strain ATCC 12472 / DSM 30191 / JCM 1249 / NBRC 12614 / NCIMB 9131 / NCTC 9757) GN=ompH PE=3 SV=1
Q7NQ94	0.667408	0.112473	2.6	1.33333	Uncharacterized protein OS=Chromobacterium violaceum (strain ATCC 12472 / DSM 30191 / JCM 1249 / NBRC 12614 / NCIMB 9131 / NCTC 9757) GN=CV_4246 PE=4 SV=1
P60100	-0.667408	0.112473	1.33333	2.6	50S ribosomal protein L11 OS=Chromobacterium violaceum (strain ATCC 12472 / DSM 30191 / JCM 1249 / NBRC 12614 / NCIMB 9131 / NCTC 9757) GN=rplK PE=3 SV=1
Q7P0W8	-0.492165	0.113193	1.83333	3	Probable ABC transport system substrate-binding protein OS=Chromobacterium violaceum (strain ATCC 12472 / DSM 30191 / JCM 1249 / NBRC 12614 / NCIMB 9131 / NCTC 9757) GN=CV_0447 PE=4 SV=1
Q7NS11	0.469707	0.113726	1.6	1	Phosphoribosylglycinamide formyltransferase OS=Chromobacterium violaceum (strain ATCC 12472 / DSM 30191 / JCM 1249 / NBRC 12614 / NCIMB 9131 / NCTC 9757) GN=purN PE=3 SV=1
Q7NWA9	0.510503	0.115663	5.66667	3.4	3-hydroxyisobutyrate dehydrogenase OS=Chromobacterium violaceum (strain ATCC 12472 / DSM 30191 / JCM 1249 / NBRC 12614 / NCIMB 9131 / NCTC 9757) GN=mmsB PE=3 SV=1
Q7NRN9	-0.38275	0.123796	3	4.4	Uncharacterized protein OS=Chromobacterium violaceum (strain ATCC 12472 / DSM 30191 / JCM 1249 / NBRC 12614 / NCIMB 9131 / NCTC 9757) GN=CV_3741 PE=4 SV=1
Q7NWH3	0.458285	0.12463	5.8	3.66667	FMN-dependent NADH-azoreductase OS=Chromobacterium violaceum (strain ATCC 12472 / DSM 30191 / JCM 1249 / NBRC 12614 / NCIMB 9131 / NCTC 9757) GN=azoR PE=3 SV=1
Q7NZR6	-0.492165	0.129825	3.66667	6	ATP-binding component of histidine transport OS=Chromobacterium violaceum (strain ATCC 12472 / DSM 30191 / JCM 1249 / NBRC 12614 / NCIMB 9131 / NCTC 9757) GN=hisP PE=4 SV=1
Q7NXQ8	0.444405	0.13176	5.2	3.33333	Precorrin-6Y methylase methyltransferase protein OS=Chromobacterium violaceum (strain ATCC 12472 / DSM 30191 / JCM 1249 / NBRC 12614 / NCIMB 9131 / NCTC 9757) GN=cobL PE=4 SV=1
Q7NQB2	-0.677215	0.135361	3.25	6.4	Uncharacterized protein OS=Chromobacterium violaceum (strain ATCC 12472 / DSM 30191 / JCM 1249 / NBRC 12614 / NCIMB 9131 / NCTC 9757) GN=CV_4228 PE=4 SV=1
Q7NPQ8	-0.826157	0.147711	2.33333	5.33333	Uncharacterized protein OS=Chromobacterium violaceum (strain ATCC 12472 / DSM 30191 / JCM 1249 / NBRC 12614 / NCIMB 9131 / NCTC 9757) GN=CV_4029 PE=4 SV=1
Q7NXY9	0.522918	0.150496	2.25	1.33333	Probable iron transport system ATP-binding protein OS=Chromobacterium violaceum (strain ATCC 12472 / DSM 30191 / JCM 1249 / NBRC 12614 / NCIMB 9131 / NCTC 9757) GN=CV_1487 PE=4 SV=1
Q7NR59	0.469707	0.151785	3.2	2	Periplasmic type I secretion system OS=Chromobacterium violaceum (strain ATCC 12472 / DSM 30191 / JCM 1249 / NBRC 12614 / NCIMB 9131 / NCTC 9757) GN=natC PE=4 SV=1
Q7NWF6	-0.405209	0.162831	5	7.5	Peptidoglycan N-acetylmuramoylhydrolase OS=Chromobacterium violaceum (strain ATCC 12472 / DSM 30191 / JCM 1249 / NBRC 12614 / NCIMB 9131 / NCTC 9757) GN=sltY PE=4 SV=1
Q7NQV3	-0.469707	0.166048	3	4.8	Probable aminotransferase OS=Chromobacterium violaceum (strain ATCC 12472 / DSM 30191 / JCM 1249 / NBRC 12614 / NCIMB 9131 / NCTC 9757) GN=CV_4034 PE=3 SV=1
Q7NQC4	0.587415	0.169515	2.4	1.33333	3,4-dihydroxy-2-butanone 4-phosphate synthase OS=Chromobacterium violaceum (strain ATCC 12472 / DSM 30191 / JCM 1249 / NBRC 12614 / NCIMB 9131 / NCTC 9757) GN=ribB PE=3 SV=1
Q7NTW5	0.723462	0.169581	2.75	1.33333	Uncharacterized protein OS=Chromobacterium violaceum (strain ATCC 12472 / DSM 30191 / JCM 1249 / NBRC 12614 / NCIMB 9131 / NCTC 9757) GN=CV_2938 PE=4 SV=1
Q7NWR6	0.530293	0.170912	6.8	4	D-amino acid dehydrogenase OS=Chromobacterium violaceum (strain ATCC 12472 / DSM 30191 / JCM 1249 / NBRC 12614 / NCIMB 9131 / NCTC 9757) GN=dadA PE=3 SV=1
Q7NZJ7	0.4517	0.171205	3.66667	2.33333	Putrescine-binding periplasmic protein OS=Chromobacterium violaceum (strain ATCC 12472 / DSM 30191 / JCM 1249 / NBRC 12614 / NCIMB 9131 / NCTC 9757) GN=potF2 PE=3 SV=1
Q7NUY2	0.538656	0.173245	4	2.33333	Probable oxidoreductase OS=Chromobacterium violaceum (strain ATCC 12472 / DSM 30191 / JCM 1249 / NBRC 12614 / NCIMB 9131 / NCTC 9757) GN=CV_2565 PE=3 SV=1
Q7NYV3	-0.4517	0.175061	2.8	4.4	Uncharacterized protein OS=Chromobacterium violaceum (strain ATCC 12472 / DSM 30191 / JCM 1249 / NBRC 12614 / NCIMB 9131 / NCTC 9757) GN=CV_1169 PE=4 SV=1
Q7NXG0	0.405209	0.177959	1.5	1	UDP-N-acetylmuramate--L-alanyl-gamma-D-glutamyl-meso-2,6-diaminoheptandioate ligase OS=Chromobacterium violaceum (strain ATCC 12472 / DSM 30191 / JCM 1249 / NBRC 12614 / NCIMB 9131 / NCTC 9757) GN=mpl PE=3 SV=1
Q7NX17	-0.492165	0.180954	2.75	4.5	Dihydroorotate dehydrogenase (quinone) OS=Chromobacterium violaceum (strain ATCC 12472 / DSM 30191 / JCM 1249 / NBRC 12614 / NCIMB 9131 / NCTC 9757) GN=pyrD PE=3 SV=1
Q7NZ95	-0.510503	0.18695	1	1.66667	Thymidylate synthase OS=Chromobacterium violaceum (strain ATCC 12472 / DSM 30191 / JCM 1249 / NBRC 12614 / NCIMB 9131 / NCTC 9757) GN=thyA PE=3 SV=1
Q7P0S6	-0.435043	0.21792	3.66667	5.66667	Agmatinase OS=Chromobacterium violaceum (strain ATCC 12472 / DSM 30191 / JCM 1249 / NBRC 12614 / NCIMB 9131 / NCTC 9757) GN=speB PE=3 SV=1
Q7NSU3	-0.485201	0.239255	2.66667	4.33333	Probable KpsF/GutQ family protein OS=Chromobacterium violaceum (strain ATCC 12472 / DSM 30191 / JCM 1249 / NBRC 12614 / NCIMB 9131 / NCTC 9757) GN=CV_3327 PE=3 SV=1
#These identifications did not meet the fold and p-value criteria. (should be disconsidered - Red dots)	#DIV/0!
Q7NUK3	0.225529	0.0032194	16.5	13.1667	Aminoacyl-histidine dipeptidase OS=Chromobacterium violaceum (strain ATCC 12472 / DSM 30191 / JCM 1249 / NBRC 12614 / NCIMB 9131 / NCTC 9757) GN=pepD PE=4 SV=1
Q7NXP1	0.279081	0.012795	32.8333	24.8333	Transcription termination factor Rho OS=Chromobacterium violaceum (strain ATCC 12472 / DSM 30191 / JCM 1249 / NBRC 12614 / NCIMB 9131 / NCTC 9757) GN=rho PE=3 SV=1
Q7NQE9	-0.276812	0.0130763	23.5	31	30S ribosomal protein S7 OS=Chromobacterium violaceum (strain ATCC 12472 / DSM 30191 / JCM 1249 / NBRC 12614 / NCIMB 9131 / NCTC 9757) GN=rpsG PE=3 SV=1
Q7P094	-0.294054	0.0182518	3.16667	4.25	ATP synthase epsilon chain OS=Chromobacterium violaceum (strain ATCC 12472 / DSM 30191 / JCM 1249 / NBRC 12614 / NCIMB 9131 / NCTC 9757) GN=atpC PE=3 SV=1
Q7NTL2	0.275238	0.0192596	9	6.83333	Orotidine 5'-phosphate decarboxylase OS=Chromobacterium violaceum (strain ATCC 12472 / DSM 30191 / JCM 1249 / NBRC 12614 / NCIMB 9131 / NCTC 9757) GN=pyrF PE=3 SV=1
Q7NQJ5	0.292387	0.0206578	13.6667	10.2	HoxX-like protein OS=Chromobacterium violaceum (strain ATCC 12472 / DSM 30191 / JCM 1249 / NBRC 12614 / NCIMB 9131 / NCTC 9757) GN=hoxX PE=3 SV=1
Q7NV43	0.309959	0.0266278	7.5	5.5	Replicative DNA helicase OS=Chromobacterium violaceum (strain ATCC 12472 / DSM 30191 / JCM 1249 / NBRC 12614 / NCIMB 9131 / NCTC 9757) GN=dnaB PE=3 SV=1
Q7NW96	0.276713	0.0302578	35.8333	27.1667	Branched-chain-amino-acid transaminase OS=Chromobacterium violaceum (strain ATCC 12472 / DSM 30191 / JCM 1249 / NBRC 12614 / NCIMB 9131 / NCTC 9757) GN=ilvE PE=3 SV=1
Q7NXX7	0.222114	0.0310147	46.8333	37.5	N-succinylglutamate 5-semialdehyde dehydrogenase OS=Chromobacterium violaceum (strain ATCC 12472 / DSM 30191 / JCM 1249 / NBRC 12614 / NCIMB 9131 / NCTC 9757) GN=astD PE=3 SV=1
Q7NWC9	0.189422	0.0324626	23.1667	19.1667	Serine protease MucD OS=Chromobacterium violaceum (strain ATCC 12472 / DSM 30191 / JCM 1249 / NBRC 12614 / NCIMB 9131 / NCTC 9757) GN=mucD PE=4 SV=1
Q7NZ48	0.276621	0.0337166	55.8333	42.3333	Dihydrolipoyl dehydrogenase OS=Chromobacterium violaceum (strain ATCC 12472 / DSM 30191 / JCM 1249 / NBRC 12614 / NCIMB 9131 / NCTC 9757) GN=lpdA2 PE=4 SV=1
Q7P109	0.265535	0.0340412	6	4.6	Probable amino acid ABC transporter OS=Chromobacterium violaceum (strain ATCC 12472 / DSM 30191 / JCM 1249 / NBRC 12614 / NCIMB 9131 / NCTC 9757) GN=CV_0405 PE=4 SV=1
Q7NZM3	0.248304	0.0357849	33.3333	26	Probable methyl-accepting chemotaxis protein OS=Chromobacterium violaceum (strain ATCC 12472 / DSM 30191 / JCM 1249 / NBRC 12614 / NCIMB 9131 / NCTC 9757) GN=CV_0899 PE=4 SV=1
Q7NTG3	-0.305742	0.0363324	6.33333	8.6	L-threonine dehydratase OS=Chromobacterium violaceum (strain ATCC 12472 / DSM 30191 / JCM 1249 / NBRC 12614 / NCIMB 9131 / NCTC 9757) GN=ilvA PE=3 SV=1
Q7P0I0	-0.292138	0.0377657	7.16667	9.6	Acetolactate synthase isozyme III, small subunit OS=Chromobacterium violaceum (strain ATCC 12472 / DSM 30191 / JCM 1249 / NBRC 12614 / NCIMB 9131 / NCTC 9757) GN=ilvH PE=4 SV=1
Q7NQG7	-0.272176	0.0407396	23	30.2	50S ribosomal protein L6 OS=Chromobacterium violaceum (strain ATCC 12472 / DSM 30191 / JCM 1249 / NBRC 12614 / NCIMB 9131 / NCTC 9757) GN=rplF PE=3 SV=1
Q7NXL9	0.22764	0.0411819	27	21.5	Protein RecA OS=Chromobacterium violaceum (strain ATCC 12472 / DSM 30191 / JCM 1249 / NBRC 12614 / NCIMB 9131 / NCTC 9757) GN=recA PE=3 SV=1
Q7NX40	0.271393	0.041805	112.833	86	Protein kinase OS=Chromobacterium violaceum (strain ATCC 12472 / DSM 30191 / JCM 1249 / NBRC 12614 / NCIMB 9131 / NCTC 9757) GN=prkA PE=4 SV=1
Q7P0R0	-0.242793	0.042642	5.33333	6.8	LPS-assembly lipoprotein LptE OS=Chromobacterium violaceum (strain ATCC 12472 / DSM 30191 / JCM 1249 / NBRC 12614 / NCIMB 9131 / NCTC 9757) GN=rlpB PE=3 SV=1
Q7NZU3	0.328297	0.0430392	5.83333	4.2	Shikimate kinase OS=Chromobacterium violaceum (strain ATCC 12472 / DSM 30191 / JCM 1249 / NBRC 12614 / NCIMB 9131 / NCTC 9757) GN=aroK PE=3 SV=1
Q7NVF6	0.233467	0.0433435	12	9.5	Riboflavin synthase, alpha chain OS=Chromobacterium violaceum (strain ATCC 12472 / DSM 30191 / JCM 1249 / NBRC 12614 / NCIMB 9131 / NCTC 9757) GN=ribE PE=4 SV=1
Q7NSF0	0.278995	0.0485902	26	19.6667	Fumarate hydratase OS=Chromobacterium violaceum (strain ATCC 12472 / DSM 30191 / JCM 1249 / NBRC 12614 / NCIMB 9131 / NCTC 9757) GN=fumA PE=4 SV=1
Q7NZ90	0.216087	0.048679	24	19.3333	5-methylthioadenosine/S-adenosylhomocysteine deaminase OS=Chromobacterium violaceum (strain ATCC 12472 / DSM 30191 / JCM 1249 / NBRC 12614 / NCIMB 9131 / NCTC 9757) GN=mtaD PE=1 SV=1
Q7NVQ9	0.330033	0.0518234	16	11.5	Uncharacterized protein OS=Chromobacterium violaceum (strain ATCC 12472 / DSM 30191 / JCM 1249 / NBRC 12614 / NCIMB 9131 / NCTC 9757) GN=CV_2283 PE=4 SV=1
Q7NX90	0.333795	0.0541314	6.75	4.83333	Uncharacterized protein OS=Chromobacterium violaceum (strain ATCC 12472 / DSM 30191 / JCM 1249 / NBRC 12614 / NCIMB 9131 / NCTC 9757) GN=CV_1737 PE=4 SV=1
Q7NYF6	-0.281787	0.0543194	51.1667	67.8333	Chaperone protein HtpG OS=Chromobacterium violaceum (strain ATCC 12472 / DSM 30191 / JCM 1249 / NBRC 12614 / NCIMB 9131 / NCTC 9757) GN=htpG PE=3 SV=2
Q7NS92	0.246704	0.0543601	10.6667	8.33333	GTPase Der OS=Chromobacterium violaceum (strain ATCC 12472 / DSM 30191 / JCM 1249 / NBRC 12614 / NCIMB 9131 / NCTC 9757) GN=der PE=3 SV=1
Q7NUK6	0.290871	0.0543754	8.25	6.16667	Geranyltranstransferase OS=Chromobacterium violaceum (strain ATCC 12472 / DSM 30191 / JCM 1249 / NBRC 12614 / NCIMB 9131 / NCTC 9757) GN=ispA PE=3 SV=1
Q7NT63	-0.332394	0.0546592	6.16667	8.6	UPF0307 protein CV_3198 OS=Chromobacterium violaceum (strain ATCC 12472 / DSM 30191 / JCM 1249 / NBRC 12614 / NCIMB 9131 / NCTC 9757) GN=CV_3198 PE=3 SV=1
Q7NZD3	0.339293	0.0555166	11	7.83333	Ubiquinone/menaquinone biosynthesis C-methyltransferase UbiE OS=Chromobacterium violaceum (strain ATCC 12472 / DSM 30191 / JCM 1249 / NBRC 12614 / NCIMB 9131 / NCTC 9757) GN=ubiE PE=3 SV=2
Q7NXH6	0.297965	0.0563542	21.3333	15.8333	2-amino-3-ketobutyrate coenzyme A ligase OS=Chromobacterium violaceum (strain ATCC 12472 / DSM 30191 / JCM 1249 / NBRC 12614 / NCIMB 9131 / NCTC 9757) GN=kbl PE=3 SV=1
Q7P0M0	0.33626	0.0569687	7	5	Phosphoribosylamine--glycine ligase OS=Chromobacterium violaceum (strain ATCC 12472 / DSM 30191 / JCM 1249 / NBRC 12614 / NCIMB 9131 / NCTC 9757) GN=purD PE=3 SV=1
Q7NUZ2	-0.277456	0.0573068	20.8333	27.5	Lon protease OS=Chromobacterium violaceum (strain ATCC 12472 / DSM 30191 / JCM 1249 / NBRC 12614 / NCIMB 9131 / NCTC 9757) GN=lon PE=2 SV=1
Q7NR93	0.251156	0.0580583	3	2.33333	CDP-6deoxy-D-xylo-4-hexulose-3-dehydrase OS=Chromobacterium violaceum (strain ATCC 12472 / DSM 30191 / JCM 1249 / NBRC 12614 / NCIMB 9131 / NCTC 9757) GN=rfbH PE=3 SV=1
Q7NXH0	-0.245225	0.0584214	28.1667	36	Glycine--tRNA ligase beta subunit OS=Chromobacterium violaceum (strain ATCC 12472 / DSM 30191 / JCM 1249 / NBRC 12614 / NCIMB 9131 / NCTC 9757) GN=glyS PE=3 SV=1
Q7P0L6	-0.271762	0.0586934	2.66667	3.5	TolQ-related transport transmembrane protein OS=Chromobacterium violaceum (strain ATCC 12472 / DSM 30191 / JCM 1249 / NBRC 12614 / NCIMB 9131 / NCTC 9757) GN=tolQ PE=3 SV=1
Q7NZH9	0.301676	0.0588604	14.2	10.5	NADH-quinone oxidoreductase subunit C OS=Chromobacterium violaceum (strain ATCC 12472 / DSM 30191 / JCM 1249 / NBRC 12614 / NCIMB 9131 / NCTC 9757) GN=nuoC PE=3 SV=1
Q7P022	-0.347323	0.0612009	12.8333	18.1667	Probable transformylase OS=Chromobacterium violaceum (strain ATCC 12472 / DSM 30191 / JCM 1249 / NBRC 12614 / NCIMB 9131 / NCTC 9757) GN=CV_0747 PE=4 SV=1
Q7NXJ4	0.339653	0.0614547	9.83333	7	Poly(A) polymerase I OS=Chromobacterium violaceum (strain ATCC 12472 / DSM 30191 / JCM 1249 / NBRC 12614 / NCIMB 9131 / NCTC 9757) GN=pcnB PE=3 SV=1
Q7P190	0.268412	0.0618415	40.3333	30.8333	Urocanate hydratase OS=Chromobacterium violaceum (strain ATCC 12472 / DSM 30191 / JCM 1249 / NBRC 12614 / NCIMB 9131 / NCTC 9757) GN=hutU PE=3 SV=1
Q7NSR8	0.248304	0.06193	25	19.5	2,3-bisphosphoglycerate-independent phosphoglycerate mutase OS=Chromobacterium violaceum (strain ATCC 12472 / DSM 30191 / JCM 1249 / NBRC 12614 / NCIMB 9131 / NCTC 9757) GN=gpmI PE=3 SV=1
Q7NSK9	-0.33626	0.0619359	7	9.8	Acyl carrier protein OS=Chromobacterium violaceum (strain ATCC 12472 / DSM 30191 / JCM 1249 / NBRC 12614 / NCIMB 9131 / NCTC 9757) GN=acpP PE=3 SV=1
Q7NZL7	0.33626	0.0619972	3.5	2.5	Probable glutathione S-transferase family protein OS=Chromobacterium violaceum (strain ATCC 12472 / DSM 30191 / JCM 1249 / NBRC 12614 / NCIMB 9131 / NCTC 9757) GN=CV_0905 PE=3 SV=1
Q7NRA4	0.333281	0.062091	16.75	12	Flagellin OS=Chromobacterium violaceum (strain ATCC 12472 / DSM 30191 / JCM 1249 / NBRC 12614 / NCIMB 9131 / NCTC 9757) GN=fliC1 PE=3 SV=1
Q7NT78	0.197406	0.0621309	17.6667	14.5	Long-chain fatty acid transport protein OS=Chromobacterium violaceum (strain ATCC 12472 / DSM 30191 / JCM 1249 / NBRC 12614 / NCIMB 9131 / NCTC 9757) GN=fadL PE=4 SV=1
Q7NX82	0.241987	0.0635075	15.5	12.1667	Cysteine--tRNA ligase OS=Chromobacterium violaceum (strain ATCC 12472 / DSM 30191 / JCM 1249 / NBRC 12614 / NCIMB 9131 / NCTC 9757) GN=cysS PE=3 SV=2
Q7NUK9	0.224482	0.0636458	28.1667	22.5	Probable binding protein component of ABC transporter OS=Chromobacterium violaceum (strain ATCC 12472 / DSM 30191 / JCM 1249 / NBRC 12614 / NCIMB 9131 / NCTC 9757) GN=CV_2688 PE=4 SV=1
Q7NZF9	0.30262	0.0647826	18.5	13.6667	S-adenosylmethionine synthase OS=Chromobacterium violaceum (strain ATCC 12472 / DSM 30191 / JCM 1249 / NBRC 12614 / NCIMB 9131 / NCTC 9757) GN=metK PE=3 SV=1
Q7NSX0	-0.33626	0.0674802	6.66667	9.33333	A,a-phosphotrehalase OS=Chromobacterium violaceum (strain ATCC 12472 / DSM 30191 / JCM 1249 / NBRC 12614 / NCIMB 9131 / NCTC 9757) GN=treC PE=4 SV=1
Q7NWP4	0.196249	0.0685969	21.5	17.6667	Glutamate--tRNA ligase OS=Chromobacterium violaceum (strain ATCC 12472 / DSM 30191 / JCM 1249 / NBRC 12614 / NCIMB 9131 / NCTC 9757) GN=gltX PE=3 SV=1
Q7P1R8	0.272868	0.0702892	37.6667	28.6667	Glucose-6-phosphate 1-dehydrogenase OS=Chromobacterium violaceum (strain ATCC 12472 / DSM 30191 / JCM 1249 / NBRC 12614 / NCIMB 9131 / NCTC 9757) GN=zwf PE=3 SV=1
Q7NX39	0.341088	0.0704199	13.8333	9.83333	UPF0229 protein CV_1790 OS=Chromobacterium violaceum (strain ATCC 12472 / DSM 30191 / JCM 1249 / NBRC 12614 / NCIMB 9131 / NCTC 9757) GN=CV_1790 PE=3 SV=1
Q7NSA9	-0.33626	0.0705566	1	1.4	Uncharacterized protein OS=Chromobacterium violaceum (strain ATCC 12472 / DSM 30191 / JCM 1249 / NBRC 12614 / NCIMB 9131 / NCTC 9757) GN=CV_3517 PE=4 SV=1
Q7NX33	-0.304731	0.0706636	3.83333	5.2	Outer membrane protein assembly factor BamE OS=Chromobacterium violaceum (strain ATCC 12472 / DSM 30191 / JCM 1249 / NBRC 12614 / NCIMB 9131 / NCTC 9757) GN=omlA PE=3 SV=1
Q7NWJ5	-0.204171	0.0710556	12.5	15.3333	Argininosuccinate synthase OS=Chromobacterium violaceum (strain ATCC 12472 / DSM 30191 / JCM 1249 / NBRC 12614 / NCIMB 9131 / NCTC 9757) GN=argG PE=3 SV=1
Q7P210	0.239329	0.0712934	10.8	8.5	Uroporphyrin-III C-methyltransferase OS=Chromobacterium violaceum (strain ATCC 12472 / DSM 30191 / JCM 1249 / NBRC 12614 / NCIMB 9131 / NCTC 9757) GN=hemX PE=4 SV=1
Q7NXH2	0.2875	0.0714001	10	7.5	Glycine--tRNA ligase alpha subunit OS=Chromobacterium violaceum (strain ATCC 12472 / DSM 30191 / JCM 1249 / NBRC 12614 / NCIMB 9131 / NCTC 9757) GN=glyQ PE=3 SV=1
Q7NTL6	-0.338761	0.0727193	9.5	13.3333	ADP-L-glycero-D-manno-heptose-6-epimerase OS=Chromobacterium violaceum (strain ATCC 12472 / DSM 30191 / JCM 1249 / NBRC 12614 / NCIMB 9131 / NCTC 9757) GN=hldD PE=3 SV=1
Q7NW18	0.177343	0.073139	20.5	17.1667	Phosphomannomutase OS=Chromobacterium violaceum (strain ATCC 12472 / DSM 30191 / JCM 1249 / NBRC 12614 / NCIMB 9131 / NCTC 9757) GN=algC PE=3 SV=1
Q7NUZ0	0.203783	0.0743291	17.1667	14	ATP-dependent Clp protease ATP-binding subunit ClpX OS=Chromobacterium violaceum (strain ATCC 12472 / DSM 30191 / JCM 1249 / NBRC 12614 / NCIMB 9131 / NCTC 9757) GN=clpX PE=3 SV=1
Q7NYS7	-0.346058	0.0755724	4.83333	6.83333	Probable ABC transporter periplasmic binding protein OS=Chromobacterium violaceum (strain ATCC 12472 / DSM 30191 / JCM 1249 / NBRC 12614 / NCIMB 9131 / NCTC 9757) GN=CV_1195 PE=4 SV=1
Q7NQL9	0.309959	0.0766499	10	7.33333	Spore coat polysaccharide biosynthesis protein C OS=Chromobacterium violaceum (strain ATCC 12472 / DSM 30191 / JCM 1249 / NBRC 12614 / NCIMB 9131 / NCTC 9757) GN=spsC PE=3 SV=1
Q7NXZ0	0.348087	0.0781161	8.5	6	Enterobactin synthetase component F OS=Chromobacterium violaceum (strain ATCC 12472 / DSM 30191 / JCM 1249 / NBRC 12614 / NCIMB 9131 / NCTC 9757) GN=entF PE=4 SV=1
Q7NWK4	0.357837	0.0792521	17.1667	12	Probable tonB dependent receptor OS=Chromobacterium violaceum (strain ATCC 12472 / DSM 30191 / JCM 1249 / NBRC 12614 / NCIMB 9131 / NCTC 9757) GN=CV_1982 PE=3 SV=1
Q7NYL4	0.229804	0.0796346	17.2	13.6667	Ribose-5-phosphate isomerase A OS=Chromobacterium violaceum (strain ATCC 12472 / DSM 30191 / JCM 1249 / NBRC 12614 / NCIMB 9131 / NCTC 9757) GN=rpiA PE=3 SV=1
Q7NTV3	0.273121	0.0802789	4.6	3.5	Uncharacterized protein OS=Chromobacterium violaceum (strain ATCC 12472 / DSM 30191 / JCM 1249 / NBRC 12614 / NCIMB 9131 / NCTC 9757) GN=CV_2950 PE=4 SV=1
Q7NZ94	-0.325217	0.0806987	2.6	3.6	Dihydrofolate reductase OS=Chromobacterium violaceum (strain ATCC 12472 / DSM 30191 / JCM 1249 / NBRC 12614 / NCIMB 9131 / NCTC 9757) GN=folA PE=3 SV=1
Q7NTN8	-0.349453	0.081988	7.16667	10.1667	Ribose ABC transporter, substrate binding protein OS=Chromobacterium violaceum (strain ATCC 12472 / DSM 30191 / JCM 1249 / NBRC 12614 / NCIMB 9131 / NCTC 9757) GN=rbsB PE=4 SV=1
Q7NQK6	-0.315653	0.084744	2.33333	3.2	tRNA 2-thiocytidine biosynthesis protein TtcA OS=Chromobacterium violaceum (strain ATCC 12472 / DSM 30191 / JCM 1249 / NBRC 12614 / NCIMB 9131 / NCTC 9757) GN=ttcA PE=3 SV=1
Q7P258	0.216927	0.0847761	20.5	16.5	DNA polymerase III subunit beta OS=Chromobacterium violaceum (strain ATCC 12472 / DSM 30191 / JCM 1249 / NBRC 12614 / NCIMB 9131 / NCTC 9757) GN=dnaN PE=4 SV=1
Q7NR08	-0.320019	0.085113	42.8333	59	Uncharacterized protein OS=Chromobacterium violaceum (strain ATCC 12472 / DSM 30191 / JCM 1249 / NBRC 12614 / NCIMB 9131 / NCTC 9757) GN=CV_3977 PE=4 SV=1
Q7NZ55	0.225467	0.0853363	33.8333	27	Succinate dehydrogenase flavoprotein subunit OS=Chromobacterium violaceum (strain ATCC 12472 / DSM 30191 / JCM 1249 / NBRC 12614 / NCIMB 9131 / NCTC 9757) GN=sdhA PE=3 SV=1
Q7P0J3	0.205874	0.0878853	31.3333	25.5	Proline--tRNA ligase OS=Chromobacterium violaceum (strain ATCC 12472 / DSM 30191 / JCM 1249 / NBRC 12614 / NCIMB 9131 / NCTC 9757) GN=proS PE=3 SV=1
Q7NQ51	0.269163	0.0886602	24	18.3333	Gamma-glutamyl phosphate reductase OS=Chromobacterium violaceum (strain ATCC 12472 / DSM 30191 / JCM 1249 / NBRC 12614 / NCIMB 9131 / NCTC 9757) GN=proA PE=3 SV=1
Q7NZB9	-0.251156	0.0896658	8.16667	10.5	ATP-dependent RNA helicase OS=Chromobacterium violaceum (strain ATCC 12472 / DSM 30191 / JCM 1249 / NBRC 12614 / NCIMB 9131 / NCTC 9757) GN=rhlE4 PE=4 SV=1
Q7P0S2	-0.304731	0.0897202	11.5	15.6	Probable outer membrane receptor protein OS=Chromobacterium violaceum (strain ATCC 12472 / DSM 30191 / JCM 1249 / NBRC 12614 / NCIMB 9131 / NCTC 9757) GN=CV_0494 PE=3 SV=1
Q7NTS0	0.241987	0.0899566	15.5	12.1667	Probable amino acid ABC transporter, periplasmic-binding protein OS=Chromobacterium violaceum (strain ATCC 12472 / DSM 30191 / JCM 1249 / NBRC 12614 / NCIMB 9131 / NCTC 9757) GN=CV_2983 PE=3 SV=1
Q7NRI6	-0.229429	0.0925686	5.16667	6.5	Phosphoglucosamine mutase OS=Chromobacterium violaceum (strain ATCC 12472 / DSM 30191 / JCM 1249 / NBRC 12614 / NCIMB 9131 / NCTC 9757) GN=glmM PE=3 SV=1
Q7NSL0	0.33626	0.0929917	14	10	3-oxoacyl-[acyl-carrier-protein] synthase 2 OS=Chromobacterium violaceum (strain ATCC 12472 / DSM 30191 / JCM 1249 / NBRC 12614 / NCIMB 9131 / NCTC 9757) GN=fabF PE=3 SV=1
Q7P0F9	-0.315653	0.0933215	3.5	4.8	Uncharacterized protein OS=Chromobacterium violaceum (strain ATCC 12472 / DSM 30191 / JCM 1249 / NBRC 12614 / NCIMB 9131 / NCTC 9757) GN=CV_0608 PE=4 SV=1
Q7NWC5	-0.305189	0.0934524	2.8	3.8	Uncharacterized protein OS=Chromobacterium violaceum (strain ATCC 12472 / DSM 30191 / JCM 1249 / NBRC 12614 / NCIMB 9131 / NCTC 9757) GN=CV_2065 PE=4 SV=1
Q7P192	0.271762	0.0934524	4.2	3.2	Imidazolonepropionase OS=Chromobacterium violaceum (strain ATCC 12472 / DSM 30191 / JCM 1249 / NBRC 12614 / NCIMB 9131 / NCTC 9757) GN=hutI PE=3 SV=1
Q7NUZ4	-0.290047	0.0939276	16.3333	21.8333	Peptidylprolyl isomerase OS=Chromobacterium violaceum (strain ATCC 12472 / DSM 30191 / JCM 1249 / NBRC 12614 / NCIMB 9131 / NCTC 9757) GN=CV_2553 PE=4 SV=1
Q7NUH3	0.343554	0.0947735	11	7.8	O-succinylhomoserine sulfhydrylase OS=Chromobacterium violaceum (strain ATCC 12472 / DSM 30191 / JCM 1249 / NBRC 12614 / NCIMB 9131 / NCTC 9757) GN=metZ PE=3 SV=1
Q7NT62	0.268095	0.0950581	4.25	3.25	Molybdopterin biosynthesis Mog protein OS=Chromobacterium violaceum (strain ATCC 12472 / DSM 30191 / JCM 1249 / NBRC 12614 / NCIMB 9131 / NCTC 9757) GN=mog PE=4 SV=1
Q7NRH9	-0.312374	0.0958249	41.3333	56.5	Carbamoyl-phosphate synthase (glutamine-hydrolyzing) OS=Chromobacterium violaceum (strain ATCC 12472 / DSM 30191 / JCM 1249 / NBRC 12614 / NCIMB 9131 / NCTC 9757) GN=carB PE=3 SV=1
Q7NY29	0.276079	0.0968974	19.3333	14.6667	Ribonucleotide reductase system OS=Chromobacterium violaceum (strain ATCC 12472 / DSM 30191 / JCM 1249 / NBRC 12614 / NCIMB 9131 / NCTC 9757) GN=nrdE PE=4 SV=1
Q7NZ00	0.346406	0.0969162	6.6	4.66667	Uroporphyrinogen decarboxylase OS=Chromobacterium violaceum (strain ATCC 12472 / DSM 30191 / JCM 1249 / NBRC 12614 / NCIMB 9131 / NCTC 9757) GN=hemE PE=3 SV=2
Q7P098	-0.341533	0.0976945	13.5	19	ATP synthase subunit delta OS=Chromobacterium violaceum (strain ATCC 12472 / DSM 30191 / JCM 1249 / NBRC 12614 / NCIMB 9131 / NCTC 9757) GN=atpH PE=3 SV=1
Q7NQP9	-0.263985	0.0991273	7.16667	9.33333	Probable transcriptional regulator OS=Chromobacterium violaceum (strain ATCC 12472 / DSM 30191 / JCM 1249 / NBRC 12614 / NCIMB 9131 / NCTC 9757) GN=CV_4088 PE=4 SV=1
Q7P230	0.24101	0.0998108	7	5.5	Methyl-accepting chemotaxis protein II OS=Chromobacterium violaceum (strain ATCC 12472 / DSM 30191 / JCM 1249 / NBRC 12614 / NCIMB 9131 / NCTC 9757) GN=tar PE=4 SV=1
Q7NQ16	0.328297	0.100379	6.25	4.5	Oligopeptide transport system ATP-binding protein OS=Chromobacterium violaceum (strain ATCC 12472 / DSM 30191 / JCM 1249 / NBRC 12614 / NCIMB 9131 / NCTC 9757) GN=oppD PE=4 SV=1
Q7NYP6	0.277456	0.101084	6.6	5	Uncharacterized protein OS=Chromobacterium violaceum (strain ATCC 12472 / DSM 30191 / JCM 1249 / NBRC 12614 / NCIMB 9131 / NCTC 9757) GN=CV_1227 PE=4 SV=1
Q7NSM2	-0.273121	0.101135	7	9.2	Bacterioferritin OS=Chromobacterium violaceum (strain ATCC 12472 / DSM 30191 / JCM 1249 / NBRC 12614 / NCIMB 9131 / NCTC 9757) GN=bfr PE=3 SV=1
Q7NQP4	0.268095	0.101241	5.66667	4.33333	Uncharacterized protein OS=Chromobacterium violaceum (strain ATCC 12472 / DSM 30191 / JCM 1249 / NBRC 12614 / NCIMB 9131 / NCTC 9757) GN=CV_4093 PE=4 SV=1
Q7P0X5	0.214976	0.101771	6.2	5	UDP-N-acetylglucosamine 1-carboxyvinyltransferase OS=Chromobacterium violaceum (strain ATCC 12472 / DSM 30191 / JCM 1249 / NBRC 12614 / NCIMB 9131 / NCTC 9757) GN=murA PE=3 SV=1
Q7NZ47	0.160407	0.101984	43.8333	37.3333	Succinyl-CoA ligase [ADP-forming] subunit beta OS=Chromobacterium violaceum (strain ATCC 12472 / DSM 30191 / JCM 1249 / NBRC 12614 / NCIMB 9131 / NCTC 9757) GN=sucC PE=3 SV=1
Q7NSZ3	0.230378	0.102137	11.3333	9	Uncharacterized protein OS=Chromobacterium violaceum (strain ATCC 12472 / DSM 30191 / JCM 1249 / NBRC 12614 / NCIMB 9131 / NCTC 9757) GN=CV_3276 PE=4 SV=1
Q7NX89	0.367493	0.102553	4.33333	3	UPF0313 protein CV_1738 OS=Chromobacterium violaceum (strain ATCC 12472 / DSM 30191 / JCM 1249 / NBRC 12614 / NCIMB 9131 / NCTC 9757) GN=CV_1738 PE=3 SV=1
Q7NQY0	0.182206	0.102741	14.6	12.1667	Stringent starvation protein A OS=Chromobacterium violaceum (strain ATCC 12472 / DSM 30191 / JCM 1249 / NBRC 12614 / NCIMB 9131 / NCTC 9757) GN=sspA PE=3 SV=1
Q7NZ22	-0.270982	0.102819	10.1667	13.3333	Probable ATP-binding component of ABC transporter OS=Chromobacterium violaceum (strain ATCC 12472 / DSM 30191 / JCM 1249 / NBRC 12614 / NCIMB 9131 / NCTC 9757) GN=dppD PE=4 SV=1
Q7NXR1	0.251156	0.103516	2.25	1.75	Precorrin-2 C20-methyltransferase OS=Chromobacterium violaceum (strain ATCC 12472 / DSM 30191 / JCM 1249 / NBRC 12614 / NCIMB 9131 / NCTC 9757) GN=cbiL PE=4 SV=1
Q7NQF2	-0.263648	0.103935	26.5	34.5	50S ribosomal protein L3 OS=Chromobacterium violaceum (strain ATCC 12472 / DSM 30191 / JCM 1249 / NBRC 12614 / NCIMB 9131 / NCTC 9757) GN=rplC PE=3 SV=1
Q7NUD2	-0.30209	0.104692	5.66667	7.66667	Aspartate-semialdehyde dehydrogenase OS=Chromobacterium violaceum (strain ATCC 12472 / DSM 30191 / JCM 1249 / NBRC 12614 / NCIMB 9131 / NCTC 9757) GN=asd PE=3 SV=1
Q7NU27	-0.205539	0.105091	21.1667	26	Biosynthetic arginine decarboxylase OS=Chromobacterium violaceum (strain ATCC 12472 / DSM 30191 / JCM 1249 / NBRC 12614 / NCIMB 9131 / NCTC 9757) GN=speA PE=3 SV=1
Q7NZ26	-0.338761	0.105312	3.8	5.33333	Probable 3-oxoacyl-[acyl-carrier-protein] synthase III OS=Chromobacterium violaceum (strain ATCC 12472 / DSM 30191 / JCM 1249 / NBRC 12614 / NCIMB 9131 / NCTC 9757) GN=CV_1096 PE=4 SV=1
Q7NPZ1	0.204665	0.10565	6.75	5.5	Ribosomal RNA small subunit methyltransferase H OS=Chromobacterium violaceum (strain ATCC 12472 / DSM 30191 / JCM 1249 / NBRC 12614 / NCIMB 9131 / NCTC 9757) GN=rsmH PE=3 SV=1
Q7NWH6	-0.290506	0.105664	13.8333	18.5	Uncharacterized protein OS=Chromobacterium violaceum (strain ATCC 12472 / DSM 30191 / JCM 1249 / NBRC 12614 / NCIMB 9131 / NCTC 9757) GN=CV_2013 PE=4 SV=1
Q7NVH0	-0.328297	0.10782	3	4.16667	Uncharacterized protein OS=Chromobacterium violaceum (strain ATCC 12472 / DSM 30191 / JCM 1249 / NBRC 12614 / NCIMB 9131 / NCTC 9757) GN=CV_2373 PE=4 SV=1
Q7P097	0.142025	0.108061	78	67.6667	ATP synthase subunit alpha OS=Chromobacterium violaceum (strain ATCC 12472 / DSM 30191 / JCM 1249 / NBRC 12614 / NCIMB 9131 / NCTC 9757) GN=atpA PE=3 SV=1
Q7NUC2	0.33626	0.108325	4.66667	3.33333	3-isopropylmalate dehydrogenase OS=Chromobacterium violaceum (strain ATCC 12472 / DSM 30191 / JCM 1249 / NBRC 12614 / NCIMB 9131 / NCTC 9757) GN=leuB PE=3 SV=1
Q7NTP6	-0.2875	0.108419	2.25	3	Uncharacterized protein OS=Chromobacterium violaceum (strain ATCC 12472 / DSM 30191 / JCM 1249 / NBRC 12614 / NCIMB 9131 / NCTC 9757) GN=CV_3008 PE=4 SV=1
Q7NRW0	0.184313	0.108758	63.3333	52.6667	ATP-dependent Clp protease, ATP-binding subunit OS=Chromobacterium violaceum (strain ATCC 12472 / DSM 30191 / JCM 1249 / NBRC 12614 / NCIMB 9131 / NCTC 9757) GN=clpA PE=3 SV=1
Q7NX87	0.269163	0.109939	4.8	3.66667	Probable acetyltransferases OS=Chromobacterium violaceum (strain ATCC 12472 / DSM 30191 / JCM 1249 / NBRC 12614 / NCIMB 9131 / NCTC 9757) GN=CV_1740 PE=1 SV=1
Q7NR61	0.367493	0.109972	4.33333	3	Probable transport/efflux transmembrane protein OS=Chromobacterium violaceum (strain ATCC 12472 / DSM 30191 / JCM 1249 / NBRC 12614 / NCIMB 9131 / NCTC 9757) GN=CV_3923 PE=4 SV=1
Q7NTL4	-0.328297	0.110514	3	4.16667	ADP-heptose synthase OS=Chromobacterium violaceum (strain ATCC 12472 / DSM 30191 / JCM 1249 / NBRC 12614 / NCIMB 9131 / NCTC 9757) GN=rfaE PE=4 SV=1
Q7NRI0	0.312177	0.110666	8.2	6	Transcription elongation factor GreA OS=Chromobacterium violaceum (strain ATCC 12472 / DSM 30191 / JCM 1249 / NBRC 12614 / NCIMB 9131 / NCTC 9757) GN=greA PE=3 SV=1
Q7P138	-0.182206	0.112214	10.1667	12.2	Uncharacterized protein OS=Chromobacterium violaceum (strain ATCC 12472 / DSM 30191 / JCM 1249 / NBRC 12614 / NCIMB 9131 / NCTC 9757) GN=CV_0376 PE=4 SV=1
Q7NPT8	0.259347	0.113007	4.66667	3.6	Membrane protein insertase YidC OS=Chromobacterium violaceum (strain ATCC 12472 / DSM 30191 / JCM 1249 / NBRC 12614 / NCIMB 9131 / NCTC 9757) GN=yidC PE=3 SV=1
Q7P207	0.328297	0.113237	6.25	4.5	Porphobilinogen deaminase OS=Chromobacterium violaceum (strain ATCC 12472 / DSM 30191 / JCM 1249 / NBRC 12614 / NCIMB 9131 / NCTC 9757) GN=hemC PE=3 SV=2
Q7P099	-0.182206	0.114101	7.83333	9.4	ATP synthase subunit b OS=Chromobacterium violaceum (strain ATCC 12472 / DSM 30191 / JCM 1249 / NBRC 12614 / NCIMB 9131 / NCTC 9757) GN=atpF PE=3 SV=1
Q7NX86	-0.228697	0.114636	11.6667	14.6667	Glutamine--tRNA ligase OS=Chromobacterium violaceum (strain ATCC 12472 / DSM 30191 / JCM 1249 / NBRC 12614 / NCIMB 9131 / NCTC 9757) GN=glnS PE=3 SV=1
Q7NR07	0.186058	0.11503	52	43.1667	Uncharacterized protein OS=Chromobacterium violaceum (strain ATCC 12472 / DSM 30191 / JCM 1249 / NBRC 12614 / NCIMB 9131 / NCTC 9757) GN=CV_3978 PE=4 SV=1
Q7NVZ3	0.257666	0.115365	88	68	Elongation factor Ts OS=Chromobacterium violaceum (strain ATCC 12472 / DSM 30191 / JCM 1249 / NBRC 12614 / NCIMB 9131 / NCTC 9757) GN=tsf PE=3 SV=1
Q7NQV7	-0.2875	0.115561	3.25	4.33333	Probable sugar-phosphate nucleotide transferase OS=Chromobacterium violaceum (strain ATCC 12472 / DSM 30191 / JCM 1249 / NBRC 12614 / NCIMB 9131 / NCTC 9757) GN=CV_4030 PE=4 SV=1
Q7NZH8	0.319965	0.115893	12.1667	8.83333	NADH-quinone oxidoreductase subunit D OS=Chromobacterium violaceum (strain ATCC 12472 / DSM 30191 / JCM 1249 / NBRC 12614 / NCIMB 9131 / NCTC 9757) GN=nuoD PE=3 SV=1
Q7NZ28	0.290304	0.116108	19.8333	14.8333	Cysteine desulfurase IscS OS=Chromobacterium violaceum (strain ATCC 12472 / DSM 30191 / JCM 1249 / NBRC 12614 / NCIMB 9131 / NCTC 9757) GN=nifS PE=3 SV=1
Q7P0F4	-0.293576	0.116848	6.83333	9.16667	Histidinol-phosphate aminotransferase OS=Chromobacterium violaceum (strain ATCC 12472 / DSM 30191 / JCM 1249 / NBRC 12614 / NCIMB 9131 / NCTC 9757) GN=hisC PE=3 SV=1
Q7P0C8	0.2875	0.117292	5.33333	4	Uncharacterized protein OS=Chromobacterium violaceum (strain ATCC 12472 / DSM 30191 / JCM 1249 / NBRC 12614 / NCIMB 9131 / NCTC 9757) GN=CV_0639 PE=4 SV=1
Q7NY60	0.365229	0.117737	16.3333	11.3333	G-glutamyltransferase OS=Chromobacterium violaceum (strain ATCC 12472 / DSM 30191 / JCM 1249 / NBRC 12614 / NCIMB 9131 / NCTC 9757) GN=ggt PE=4 SV=1
Q7NPW5	-0.251156	0.120752	1.4	1.8	Pimeloyl-[acyl-carrier protein] methyl ester esterase OS=Chromobacterium violaceum (strain ATCC 12472 / DSM 30191 / JCM 1249 / NBRC 12614 / NCIMB 9131 / NCTC 9757) GN=bioH PE=3 SV=2
Q7P131	-0.17104	0.121753	12.5	14.8333	ATP-dependent RNA helicase RhlE OS=Chromobacterium violaceum (strain ATCC 12472 / DSM 30191 / JCM 1249 / NBRC 12614 / NCIMB 9131 / NCTC 9757) GN=rhlE3 PE=3 SV=1
Q7NQT3	-0.262199	0.121888	5	6.5	Uncharacterized protein OS=Chromobacterium violaceum (strain ATCC 12472 / DSM 30191 / JCM 1249 / NBRC 12614 / NCIMB 9131 / NCTC 9757) GN=CV_4054 PE=4 SV=1
Q7NXE0	0.328717	0.12204	4.4	3.16667	L-asparaginase I OS=Chromobacterium violaceum (strain ATCC 12472 / DSM 30191 / JCM 1249 / NBRC 12614 / NCIMB 9131 / NCTC 9757) GN=ansA PE=3 SV=1
Q7NUH0	0.206933	0.122704	66.8333	54.3333	Probable alcohol dehydrogenase OS=Chromobacterium violaceum (strain ATCC 12472 / DSM 30191 / JCM 1249 / NBRC 12614 / NCIMB 9131 / NCTC 9757) GN=CV_2728 PE=4 SV=1
Q7NYU6	0.141639	0.123828	46.6667	40.5	Aminopeptidase N OS=Chromobacterium violaceum (strain ATCC 12472 / DSM 30191 / JCM 1249 / NBRC 12614 / NCIMB 9131 / NCTC 9757) GN=pepN PE=4 SV=1
Q7NWG5	0.243824	0.123993	16.1667	12.6667	Probable glutamine synthetase OS=Chromobacterium violaceum (strain ATCC 12472 / DSM 30191 / JCM 1249 / NBRC 12614 / NCIMB 9131 / NCTC 9757) GN=CV_2024 PE=3 SV=1
Q7NYE4	-0.33626	0.124055	4	5.6	Probable enoyl-CoA hydratase protein OS=Chromobacterium violaceum (strain ATCC 12472 / DSM 30191 / JCM 1249 / NBRC 12614 / NCIMB 9131 / NCTC 9757) GN=CV_1330 PE=4 SV=1
Q7NWK0	0.252121	0.124946	24.6667	19.1667	Probable porin protein OS=Chromobacterium violaceum (strain ATCC 12472 / DSM 30191 / JCM 1249 / NBRC 12614 / NCIMB 9131 / NCTC 9757) GN=CV_1989 PE=4 SV=1
Q7NXG9	0.343554	0.125378	3.66667	2.6	D,D-heptose 1,7-bisphosphate phosphatase OS=Chromobacterium violaceum (strain ATCC 12472 / DSM 30191 / JCM 1249 / NBRC 12614 / NCIMB 9131 / NCTC 9757) GN=CV_1657 PE=3 SV=1
Q7NTG0	0.35645	0.125408	3.33333	2.33333	Octanoyltransferase OS=Chromobacterium violaceum (strain ATCC 12472 / DSM 30191 / JCM 1249 / NBRC 12614 / NCIMB 9131 / NCTC 9757) GN=lipB PE=3 SV=1
Q7NT71	-0.232185	0.125473	10.8333	13.6667	Acetyl-coenzyme A carboxylase carboxyl transferase subunit alpha OS=Chromobacterium violaceum (strain ATCC 12472 / DSM 30191 / JCM 1249 / NBRC 12614 / NCIMB 9131 / NCTC 9757) GN=accA PE=3 SV=1
Q7NS52	0.367493	0.126405	3.25	2.25	Phosphoadenylyl-sulfate reductase OS=Chromobacterium violaceum (strain ATCC 12472 / DSM 30191 / JCM 1249 / NBRC 12614 / NCIMB 9131 / NCTC 9757) GN=cysH PE=4 SV=1
Q7NTJ0	0.32257	0.126765	4.83333	3.5	High-affinity zinc transport system substrate-binding protein OS=Chromobacterium violaceum (strain ATCC 12472 / DSM 30191 / JCM 1249 / NBRC 12614 / NCIMB 9131 / NCTC 9757) GN=znuA PE=3 SV=1
Q7NSG7	0.209385	0.126887	27.3333	22.1667	Phosphopyruvate hydratase OS=Chromobacterium violaceum (strain ATCC 12472 / DSM 30191 / JCM 1249 / NBRC 12614 / NCIMB 9131 / NCTC 9757) GN=eno PE=4 SV=1
Q7NXT8	-0.2875	0.127971	52	69.3333	Bifunctional protein PutA OS=Chromobacterium violaceum (strain ATCC 12472 / DSM 30191 / JCM 1249 / NBRC 12614 / NCIMB 9131 / NCTC 9757) GN=putA PE=3 SV=1
Q7NQZ8	-0.364413	0.128775	1.66667	2.4	Uncharacterized protein OS=Chromobacterium violaceum (strain ATCC 12472 / DSM 30191 / JCM 1249 / NBRC 12614 / NCIMB 9131 / NCTC 9757) GN=CV_3987 PE=4 SV=1
Q7P1G4	0.267579	0.128886	24.8333	19	Pyruvate kinase OS=Chromobacterium violaceum (strain ATCC 12472 / DSM 30191 / JCM 1249 / NBRC 12614 / NCIMB 9131 / NCTC 9757) GN=pykF PE=3 SV=1
Q7NYV7	0.174243	0.129274	5	4.2	Uncharacterized protein OS=Chromobacterium violaceum (strain ATCC 12472 / DSM 30191 / JCM 1249 / NBRC 12614 / NCIMB 9131 / NCTC 9757) GN=CV_1165 PE=4 SV=1
Q7P0I1	-0.298304	0.129454	11.5	15.5	Acetolactate synthase OS=Chromobacterium violaceum (strain ATCC 12472 / DSM 30191 / JCM 1249 / NBRC 12614 / NCIMB 9131 / NCTC 9757) GN=ilvI PE=3 SV=1
Q7NXC9	0.313459	0.129959	6.5	4.75	Probable methyl-accepting chemotaxis protein OS=Chromobacterium violaceum (strain ATCC 12472 / DSM 30191 / JCM 1249 / NBRC 12614 / NCIMB 9131 / NCTC 9757) GN=CV_1698 PE=4 SV=1
Q7NUY7	0.308541	0.13097	10.6667	7.83333	Uncharacterized protein OS=Chromobacterium violaceum (strain ATCC 12472 / DSM 30191 / JCM 1249 / NBRC 12614 / NCIMB 9131 / NCTC 9757) GN=CV_2560 PE=4 SV=1
Q7NVX4	0.204665	0.131686	4.5	3.66667	Probable FAD-dependent dehydrogenases OS=Chromobacterium violaceum (strain ATCC 12472 / DSM 30191 / JCM 1249 / NBRC 12614 / NCIMB 9131 / NCTC 9757) GN=CV_2217 PE=4 SV=1
Q7NYJ9	0.242272	0.132593	24	18.8333	Probable ABC transporter, periplasmic-binding protein OS=Chromobacterium violaceum (strain ATCC 12472 / DSM 30191 / JCM 1249 / NBRC 12614 / NCIMB 9131 / NCTC 9757) GN=CV_1275 PE=3 SV=1
Q7P1M6	0.202655	0.133433	26.3333	21.5	Fructose-bisphosphate aldolase OS=Chromobacterium violaceum (strain ATCC 12472 / DSM 30191 / JCM 1249 / NBRC 12614 / NCIMB 9131 / NCTC 9757) GN=agaY PE=4 SV=1
Q7NXU6	-0.183977	0.134203	47	56.5	Phosphate acetyltransferase OS=Chromobacterium violaceum (strain ATCC 12472 / DSM 30191 / JCM 1249 / NBRC 12614 / NCIMB 9131 / NCTC 9757) GN=pta PE=3 SV=1
Q7NQE1	-0.22764	0.135217	14.3333	18	Transcription termination/antitermination protein NusG OS=Chromobacterium violaceum (strain ATCC 12472 / DSM 30191 / JCM 1249 / NBRC 12614 / NCIMB 9131 / NCTC 9757) GN=nusG PE=3 SV=1
Q7NXN5	0.2875	0.135345	5.6	4.2	Probable haloacid dehalogenase-like hydrolase OS=Chromobacterium violaceum (strain ATCC 12472 / DSM 30191 / JCM 1249 / NBRC 12614 / NCIMB 9131 / NCTC 9757) GN=CV_1591 PE=4 SV=1
Q7NQ71	-0.194033	0.135542	11.6667	14.1667	DNA topoisomerase 1 OS=Chromobacterium violaceum (strain ATCC 12472 / DSM 30191 / JCM 1249 / NBRC 12614 / NCIMB 9131 / NCTC 9757) GN=topA PE=3 SV=1
Q7NYC1	-0.172032	0.135827	30.1667	35.8333	Phenylalanine--tRNA ligase beta subunit OS=Chromobacterium violaceum (strain ATCC 12472 / DSM 30191 / JCM 1249 / NBRC 12614 / NCIMB 9131 / NCTC 9757) GN=pheT PE=3 SV=1
Q7NQI8	0.223003	0.136456	5	4	tRNA-2-methylthio-N(6)-dimethylallyladenosine synthase OS=Chromobacterium violaceum (strain ATCC 12472 / DSM 30191 / JCM 1249 / NBRC 12614 / NCIMB 9131 / NCTC 9757) GN=miaB PE=3 SV=1
Q7NSP5	-0.342728	0.136504	3.66667	5.16667	Probable septum site-determining protein MinC OS=Chromobacterium violaceum (strain ATCC 12472 / DSM 30191 / JCM 1249 / NBRC 12614 / NCIMB 9131 / NCTC 9757) GN=minC PE=3 SV=1
Q7NWE7	-0.353948	0.137577	3.33333	4.75	Probable quinone oxidoreductase OS=Chromobacterium violaceum (strain ATCC 12472 / DSM 30191 / JCM 1249 / NBRC 12614 / NCIMB 9131 / NCTC 9757) GN=CV_2043 PE=4 SV=1
Q7NZG1	-0.318253	0.139118	2	2.75	Lipid A biosynthesis lauroyl acyltransferase OS=Chromobacterium violaceum (strain ATCC 12472 / DSM 30191 / JCM 1249 / NBRC 12614 / NCIMB 9131 / NCTC 9757) GN=htrB PE=4 SV=1
Q7NS88	0.348087	0.139407	2.83333	2	4-hydroxy-3-methylbut-2-en-1-yl diphosphate synthase (flavodoxin) OS=Chromobacterium violaceum (strain ATCC 12472 / DSM 30191 / JCM 1249 / NBRC 12614 / NCIMB 9131 / NCTC 9757) GN=ispG PE=3 SV=1
Q7NYU9	0.301135	0.139687	20.5	15.1667	Probable cytochrome-c oxidase, subunit II OS=Chromobacterium violaceum (strain ATCC 12472 / DSM 30191 / JCM 1249 / NBRC 12614 / NCIMB 9131 / NCTC 9757) GN=CV_1173 PE=4 SV=1
Q7NZD7	0.198876	0.139912	22.1667	18.1667	Biotin carboxylase protein OS=Chromobacterium violaceum (strain ATCC 12472 / DSM 30191 / JCM 1249 / NBRC 12614 / NCIMB 9131 / NCTC 9757) GN=accC PE=4 SV=1
Q7NTF3	-0.285177	0.140485	161.5	214.833	Probable porin signal peptide protein OS=Chromobacterium violaceum (strain ATCC 12472 / DSM 30191 / JCM 1249 / NBRC 12614 / NCIMB 9131 / NCTC 9757) GN=CV_3104 PE=4 SV=1
Q7NQE7	-0.194838	0.140807	170.333	207	DNA-directed RNA polymerase subunit beta' OS=Chromobacterium violaceum (strain ATCC 12472 / DSM 30191 / JCM 1249 / NBRC 12614 / NCIMB 9131 / NCTC 9757) GN=rpoC PE=3 SV=1
Q7NU50	0.27012	0.140923	6.33333	4.83333	ATP-dependent RNA helicase dbpA OS=Chromobacterium violaceum (strain ATCC 12472 / DSM 30191 / JCM 1249 / NBRC 12614 / NCIMB 9131 / NCTC 9757) GN=dbpA PE=3 SV=1
Q7NSH9	0.190569	0.141011	24	19.8333	Chemotaxis protein CheV OS=Chromobacterium violaceum (strain ATCC 12472 / DSM 30191 / JCM 1249 / NBRC 12614 / NCIMB 9131 / NCTC 9757) GN=cheV1 PE=4 SV=1
Q7P1I1	-0.256268	0.142711	2.16667	2.8	Uracil-DNA glycosylase OS=Chromobacterium violaceum (strain ATCC 12472 / DSM 30191 / JCM 1249 / NBRC 12614 / NCIMB 9131 / NCTC 9757) GN=ung PE=3 SV=1
Q7NTG4	0.2875	0.142795	1.33333	1	Probable phosphoglycolate phosphatase OS=Chromobacterium violaceum (strain ATCC 12472 / DSM 30191 / JCM 1249 / NBRC 12614 / NCIMB 9131 / NCTC 9757) GN=CV_3092 PE=4 SV=1
Q7P1R5	-0.30209	0.143255	5.66667	7.66667	Probable transcriptional regulator OS=Chromobacterium violaceum (strain ATCC 12472 / DSM 30191 / JCM 1249 / NBRC 12614 / NCIMB 9131 / NCTC 9757) GN=CV_0148 PE=4 SV=1
Q7NS40	0.220102	0.143758	14.3333	11.5	Shikimate dehydrogenase (NADP(+)) OS=Chromobacterium violaceum (strain ATCC 12472 / DSM 30191 / JCM 1249 / NBRC 12614 / NCIMB 9131 / NCTC 9757) GN=aroE PE=3 SV=1
Q7NS91	-0.375814	0.144134	7.66667	11.1667	Outer membrane protein assembly factor BamB OS=Chromobacterium violaceum (strain ATCC 12472 / DSM 30191 / JCM 1249 / NBRC 12614 / NCIMB 9131 / NCTC 9757) GN=bamB PE=3 SV=1
Q7NZH6	0.323583	0.14434	7.83333	5.66667	NADH-ubiquinone oxidoreductase, chain F OS=Chromobacterium violaceum (strain ATCC 12472 / DSM 30191 / JCM 1249 / NBRC 12614 / NCIMB 9131 / NCTC 9757) GN=nuoF PE=4 SV=1
Q7P0K7	-0.221452	0.144456	43	53.6667	Glyceraldehyde-3-phosphate dehydrogenase OS=Chromobacterium violaceum (strain ATCC 12472 / DSM 30191 / JCM 1249 / NBRC 12614 / NCIMB 9131 / NCTC 9757) GN=gapA PE=3 SV=1
Q7NXI5	0.143616	0.14455	21.1667	18.3333	Isocitrate lyase OS=Chromobacterium violaceum (strain ATCC 12472 / DSM 30191 / JCM 1249 / NBRC 12614 / NCIMB 9131 / NCTC 9757) GN=aceA PE=4 SV=1
Q7NTM9	0.274521	0.144617	6.8	5.16667	Cysteine synthase OS=Chromobacterium violaceum (strain ATCC 12472 / DSM 30191 / JCM 1249 / NBRC 12614 / NCIMB 9131 / NCTC 9757) GN=cysM PE=3 SV=1
Q7NQY6	-0.30209	0.144836	3.4	4.6	Uncharacterized protein OS=Chromobacterium violaceum (strain ATCC 12472 / DSM 30191 / JCM 1249 / NBRC 12614 / NCIMB 9131 / NCTC 9757) GN=CV_3999 PE=4 SV=1
Q7NQV2	-0.372969	0.145054	7	10.1667	Probable nucleotide sugar dehydratase OS=Chromobacterium violaceum (strain ATCC 12472 / DSM 30191 / JCM 1249 / NBRC 12614 / NCIMB 9131 / NCTC 9757) GN=CV_4035 PE=4 SV=1
Q7MBF6	0.345528	0.145954	6.5	4.6	Probable acyl-coA carboxylase subunit OS=Chromobacterium violaceum (strain ATCC 12472 / DSM 30191 / JCM 1249 / NBRC 12614 / NCIMB 9131 / NCTC 9757) GN=CV_1762 PE=4 SV=1
Q7NZ93	0.211176	0.147622	7	5.66667	Probable transcriptional regulator, GntR family OS=Chromobacterium violaceum (strain ATCC 12472 / DSM 30191 / JCM 1249 / NBRC 12614 / NCIMB 9131 / NCTC 9757) GN=CV_1029 PE=4 SV=1
Q7NY62	0.23624	0.148333	7.6	6	Pyruvate formate-lyase-activating enzyme OS=Chromobacterium violaceum (strain ATCC 12472 / DSM 30191 / JCM 1249 / NBRC 12614 / NCIMB 9131 / NCTC 9757) GN=pflA PE=3 SV=1
Q7NXJ8	0.2875	0.148847	9.33333	7	Uncharacterized protein OS=Chromobacterium violaceum (strain ATCC 12472 / DSM 30191 / JCM 1249 / NBRC 12614 / NCIMB 9131 / NCTC 9757) GN=CV_1628 PE=3 SV=1
Q7NTJ9	-0.313917	0.14892	4.2	5.75	Uncharacterized protein OS=Chromobacterium violaceum (strain ATCC 12472 / DSM 30191 / JCM 1249 / NBRC 12614 / NCIMB 9131 / NCTC 9757) GN=CV_3055 PE=4 SV=1
Q7NQI4	-0.250384	0.149173	4.8	6.16667	Magnesium and cobalt efflux protein corC OS=Chromobacterium violaceum (strain ATCC 12472 / DSM 30191 / JCM 1249 / NBRC 12614 / NCIMB 9131 / NCTC 9757) GN=corC PE=4 SV=1
Q7P125	0.221402	0.149799	5.2	4.16667	Pseudouridine synthase OS=Chromobacterium violaceum (strain ATCC 12472 / DSM 30191 / JCM 1249 / NBRC 12614 / NCIMB 9131 / NCTC 9757) GN=rsuA PE=3 SV=1
Q7P206	-0.30881	0.150214	9.66667	13.1667	Phosphoenolpyruvate carboxylase OS=Chromobacterium violaceum (strain ATCC 12472 / DSM 30191 / JCM 1249 / NBRC 12614 / NCIMB 9131 / NCTC 9757) GN=ppc PE=3 SV=1
Q7P095	0.16113	0.152388	114.167	97.1667	ATP synthase subunit beta OS=Chromobacterium violaceum (strain ATCC 12472 / DSM 30191 / JCM 1249 / NBRC 12614 / NCIMB 9131 / NCTC 9757) GN=atpD PE=3 SV=1
Q7P147	-0.318253	0.152601	1.6	2.2	Ribosomal RNA small subunit methyltransferase E OS=Chromobacterium violaceum (strain ATCC 12472 / DSM 30191 / JCM 1249 / NBRC 12614 / NCIMB 9131 / NCTC 9757) GN=CV_0367 PE=3 SV=1
Q7NRA7	0.268095	0.152883	8.5	6.5	Flagellar hook-associated protein 2 OS=Chromobacterium violaceum (strain ATCC 12472 / DSM 30191 / JCM 1249 / NBRC 12614 / NCIMB 9131 / NCTC 9757) GN=CV_3876 PE=3 SV=1
Q7NRR5	0.35645	0.153007	10	7	Tryptophanyl-tRNA synthetase OS=Chromobacterium violaceum (strain ATCC 12472 / DSM 30191 / JCM 1249 / NBRC 12614 / NCIMB 9131 / NCTC 9757) GN=trpS2 PE=3 SV=1
Q7NTL5	0.351998	0.153352	3.2	2.25	Uncharacterized protein OS=Chromobacterium violaceum (strain ATCC 12472 / DSM 30191 / JCM 1249 / NBRC 12614 / NCIMB 9131 / NCTC 9757) GN=CV_3039 PE=4 SV=1
Q7NS48	-0.255185	0.153542	18.3333	23.6667	Uncharacterized protein OS=Chromobacterium violaceum (strain ATCC 12472 / DSM 30191 / JCM 1249 / NBRC 12614 / NCIMB 9131 / NCTC 9757) GN=CV_3579 PE=4 SV=1
Q7NYT5	-0.299915	0.155365	2.66667	3.6	Chorismate synthase OS=Chromobacterium violaceum (strain ATCC 12472 / DSM 30191 / JCM 1249 / NBRC 12614 / NCIMB 9131 / NCTC 9757) GN=aroC PE=3 SV=1
Q7NQD8	-0.182206	0.155584	6	7.2	Uncharacterized protein OS=Chromobacterium violaceum (strain ATCC 12472 / DSM 30191 / JCM 1249 / NBRC 12614 / NCIMB 9131 / NCTC 9757) GN=CV_4202 PE=4 SV=1
Q7NRA3	-0.280014	0.156203	33.5	44.3333	Uncharacterized protein OS=Chromobacterium violaceum (strain ATCC 12472 / DSM 30191 / JCM 1249 / NBRC 12614 / NCIMB 9131 / NCTC 9757) GN=CV_3880 PE=4 SV=1
Q7P1Q2	-0.256268	0.156687	4.33333	5.6	N5-carboxyaminoimidazole ribonucleotide mutase OS=Chromobacterium violaceum (strain ATCC 12472 / DSM 30191 / JCM 1249 / NBRC 12614 / NCIMB 9131 / NCTC 9757) GN=purE PE=3 SV=1
Q7NVQ5	-0.147543	0.156836	44	51	Ribonucleoside-diphosphate reductase OS=Chromobacterium violaceum (strain ATCC 12472 / DSM 30191 / JCM 1249 / NBRC 12614 / NCIMB 9131 / NCTC 9757) GN=nrdA PE=3 SV=1
Q7P1T3	0.19225	0.157187	20	16.5	Probable Xaa-Pro aminopeptidase OS=Chromobacterium violaceum (strain ATCC 12472 / DSM 30191 / JCM 1249 / NBRC 12614 / NCIMB 9131 / NCTC 9757) GN=CV_0130 PE=3 SV=1
Q7NZD6	-0.182206	0.158146	9.5	11.4	Acetyl-CoA carboxylase biotin carboxyl carrier protein OS=Chromobacterium violaceum (strain ATCC 12472 / DSM 30191 / JCM 1249 / NBRC 12614 / NCIMB 9131 / NCTC 9757) GN=accB PE=4 SV=1
Q7P1C1	0.312177	0.159329	6.83333	5	2`,3`-cyclic-nucleotide 2`-phosphodiesterase OS=Chromobacterium violaceum (strain ATCC 12472 / DSM 30191 / JCM 1249 / NBRC 12614 / NCIMB 9131 / NCTC 9757) GN=cpdB PE=3 SV=1
Q7NYB2	0.195185	0.16093	10.3333	8.5	Uncharacterized protein OS=Chromobacterium violaceum (strain ATCC 12472 / DSM 30191 / JCM 1249 / NBRC 12614 / NCIMB 9131 / NCTC 9757) GN=CV_1362 PE=3 SV=1
Q7NYV8	0.246704	0.161059	6.4	5	Glutathione S-transferase family protein OS=Chromobacterium violaceum (strain ATCC 12472 / DSM 30191 / JCM 1249 / NBRC 12614 / NCIMB 9131 / NCTC 9757) GN=gst1 PE=4 SV=1
Q7NWD3	0.378792	0.161443	5.6	3.83333	2-methylisocitrate lyase OS=Chromobacterium violaceum (strain ATCC 12472 / DSM 30191 / JCM 1249 / NBRC 12614 / NCIMB 9131 / NCTC 9757) GN=prpB PE=3 SV=1
Q7NRF3	-0.317335	0.163155	16.5	22.6667	Probable outer membrane porin OS=Chromobacterium violaceum (strain ATCC 12472 / DSM 30191 / JCM 1249 / NBRC 12614 / NCIMB 9131 / NCTC 9757) GN=CV_3829 PE=4 SV=1
Q7NX70	0.275812	0.1634	11.3333	8.6	Probable acetyl-coenzyme A synthetase OS=Chromobacterium violaceum (strain ATCC 12472 / DSM 30191 / JCM 1249 / NBRC 12614 / NCIMB 9131 / NCTC 9757) GN=CV_1758 PE=4 SV=1
Q7NRH0	0.2875	0.165178	2.33333	1.75	General secretion pathway protein G OS=Chromobacterium violaceum (strain ATCC 12472 / DSM 30191 / JCM 1249 / NBRC 12614 / NCIMB 9131 / NCTC 9757) GN=hofG PE=4 SV=1
contaminant_KERATIN15	-0.197701	0.165178	16	19.5
Q7NQN4	0.323667	0.165415	57.8333	41.8333	Outer membrane protein W OS=Chromobacterium violaceum (strain ATCC 12472 / DSM 30191 / JCM 1249 / NBRC 12614 / NCIMB 9131 / NCTC 9757) GN=ompW PE=4 SV=1
Q7P248	-0.211176	0.165954	3.4	4.2	Uncharacterized protein OS=Chromobacterium violaceum (strain ATCC 12472 / DSM 30191 / JCM 1249 / NBRC 12614 / NCIMB 9131 / NCTC 9757) GN=CV_0013 PE=4 SV=1
Q7NQI6	-0.182206	0.16695	3	3.6	Probable PhoH-related protein OS=Chromobacterium violaceum (strain ATCC 12472 / DSM 30191 / JCM 1249 / NBRC 12614 / NCIMB 9131 / NCTC 9757) GN=CV_4151 PE=4 SV=1
Q7NUJ8	0.251156	0.170264	3	2.33333	Probable transcriptional regulator, TetR family OS=Chromobacterium violaceum (strain ATCC 12472 / DSM 30191 / JCM 1249 / NBRC 12614 / NCIMB 9131 / NCTC 9757) GN=CV_2699 PE=4 SV=1
Q7NR14	-0.233467	0.170447	3.16667	4	Uncharacterized protein OS=Chromobacterium violaceum (strain ATCC 12472 / DSM 30191 / JCM 1249 / NBRC 12614 / NCIMB 9131 / NCTC 9757) GN=CV_3971 PE=4 SV=1
Q7NXN8	-0.200544	0.170447	6	7.33333	Nicotinate-nucleotide pyrophosphorylase OS=Chromobacterium violaceum (strain ATCC 12472 / DSM 30191 / JCM 1249 / NBRC 12614 / NCIMB 9131 / NCTC 9757) GN=nadC PE=3 SV=1
Q7NT20	-0.367493	0.173211	2.25	3.25	Acid sugar phosphatase OS=Chromobacterium violaceum (strain ATCC 12472 / DSM 30191 / JCM 1249 / NBRC 12614 / NCIMB 9131 / NCTC 9757) GN=nagD PE=3 SV=1
Q7MBE9	-0.262199	0.173297	2	2.6	Probable transcription regulator, Crp/Fnr family OS=Chromobacterium violaceum (strain ATCC 12472 / DSM 30191 / JCM 1249 / NBRC 12614 / NCIMB 9131 / NCTC 9757) GN=CV_2987 PE=4 SV=1
Q7P1V2	-0.246941	0.173436	22	28.1667	Peptidoglycan-associated lipoprotein OS=Chromobacterium violaceum (strain ATCC 12472 / DSM 30191 / JCM 1249 / NBRC 12614 / NCIMB 9131 / NCTC 9757) GN=pal PE=3 SV=1
Q7NS87	-0.269163	0.1739	1.83333	2.4	Uncharacterized protein OS=Chromobacterium violaceum (strain ATCC 12472 / DSM 30191 / JCM 1249 / NBRC 12614 / NCIMB 9131 / NCTC 9757) GN=CV_3539 PE=4 SV=1
Q7NRG2	-0.315653	0.173956	3.5	4.8	Probable maoC-like dehydratase OS=Chromobacterium violaceum (strain ATCC 12472 / DSM 30191 / JCM 1249 / NBRC 12614 / NCIMB 9131 / NCTC 9757) GN=CV_3819 PE=4 SV=1
Q7NWB7	-0.246704	0.174147	4.16667	5.33333	Beta-hexosaminidase OS=Chromobacterium violaceum (strain ATCC 12472 / DSM 30191 / JCM 1249 / NBRC 12614 / NCIMB 9131 / NCTC 9757) GN=nagZ PE=3 SV=1
Q7NZE0	0.242793	0.174927	8.5	6.66667	Probable transcription regulator protein OS=Chromobacterium violaceum (strain ATCC 12472 / DSM 30191 / JCM 1249 / NBRC 12614 / NCIMB 9131 / NCTC 9757) GN=CV_0982 PE=4 SV=1
Q7NYH7	-0.363992	0.175147	2.2	3.16667	Uncharacterized protein OS=Chromobacterium violaceum (strain ATCC 12472 / DSM 30191 / JCM 1249 / NBRC 12614 / NCIMB 9131 / NCTC 9757) GN=CV_1297 PE=4 SV=1
Q7NZX3	-0.304731	0.176101	3.83333	5.2	Probable periplasmic protein OS=Chromobacterium violaceum (strain ATCC 12472 / DSM 30191 / JCM 1249 / NBRC 12614 / NCIMB 9131 / NCTC 9757) GN=CV_0796 PE=4 SV=1
Q7P1I9	0.2875	0.176207	3.33333	2.5	Probable carboxycyclohexadienyl dehydratase OS=Chromobacterium violaceum (strain ATCC 12472 / DSM 30191 / JCM 1249 / NBRC 12614 / NCIMB 9131 / NCTC 9757) GN=CV_0224 PE=4 SV=1
Q7NTA7	-0.283589	0.17791	3.2	4.25	UvrABC system protein B OS=Chromobacterium violaceum (strain ATCC 12472 / DSM 30191 / JCM 1249 / NBRC 12614 / NCIMB 9131 / NCTC 9757) GN=uvrB PE=3 SV=1
Q7P0A3	-0.189924	0.178144	7.16667	8.66667	Chromosome partitioning protein ParB OS=Chromobacterium violaceum (strain ATCC 12472 / DSM 30191 / JCM 1249 / NBRC 12614 / NCIMB 9131 / NCTC 9757) GN=parB PE=4 SV=1
Q7NPV7	0.2875	0.178487	4	3	Probable GTP-binding protein EngB OS=Chromobacterium violaceum (strain ATCC 12472 / DSM 30191 / JCM 1249 / NBRC 12614 / NCIMB 9131 / NCTC 9757) GN=engB PE=3 SV=1
Q7NTY9	0.124112	0.179938	22.8333	20.1667	Probable cytosol aminopeptidase OS=Chromobacterium violaceum (strain ATCC 12472 / DSM 30191 / JCM 1249 / NBRC 12614 / NCIMB 9131 / NCTC 9757) GN=pepA PE=3 SV=1
Q7NQ00	0.168714	0.180268	17.1667	14.5	UDP-N-acetylmuramate--L-alanine ligase OS=Chromobacterium violaceum (strain ATCC 12472 / DSM 30191 / JCM 1249 / NBRC 12614 / NCIMB 9131 / NCTC 9757) GN=murC PE=3 SV=1
Q7NYC2	-0.269749	0.18055	11.8333	15.5	Phenylalanine--tRNA ligase alpha subunit OS=Chromobacterium violaceum (strain ATCC 12472 / DSM 30191 / JCM 1249 / NBRC 12614 / NCIMB 9131 / NCTC 9757) GN=pheS PE=3 SV=1
Q7NSS6	-0.325217	0.180998	2.16667	3	3-deoxy-manno-octulosonate cytidylyltransferase OS=Chromobacterium violaceum (strain ATCC 12472 / DSM 30191 / JCM 1249 / NBRC 12614 / NCIMB 9131 / NCTC 9757) GN=kdsB PE=3 SV=1
Q7NRL8	0.131844	0.181331	14.8333	13	RNA polymerase sigma factor RpoD OS=Chromobacterium violaceum (strain ATCC 12472 / DSM 30191 / JCM 1249 / NBRC 12614 / NCIMB 9131 / NCTC 9757) GN=rpoD PE=3 SV=1
Q7P1J0	0.182206	0.182395	7.2	6	Uncharacterized protein OS=Chromobacterium violaceum (strain ATCC 12472 / DSM 30191 / JCM 1249 / NBRC 12614 / NCIMB 9131 / NCTC 9757) GN=CV_0223 PE=4 SV=1
Q7NZD0	-0.2875	0.183091	2	2.66667	NAD(P)H2 dehydrogenase OS=Chromobacterium violaceum (strain ATCC 12472 / DSM 30191 / JCM 1249 / NBRC 12614 / NCIMB 9131 / NCTC 9757) GN=ndh PE=4 SV=1
Q7NWJ7	-0.244687	0.183785	5.16667	6.6	Probable lysine decarboxylase OS=Chromobacterium violaceum (strain ATCC 12472 / DSM 30191 / JCM 1249 / NBRC 12614 / NCIMB 9131 / NCTC 9757) GN=CV_1992 PE=4 SV=1
Q7P1U2	0.216697	0.184012	13.1667	10.6	Probable amino acid ABC transporter, periplasmic amino acid-binding protein OS=Chromobacterium violaceum (strain ATCC 12472 / DSM 30191 / JCM 1249 / NBRC 12614 / NCIMB 9131 / NCTC 9757) GN=CV_0120 PE=4 SV=1
Q7NSR3	-0.266236	0.184714	4.75	6.2	Polyphosphate kinase OS=Chromobacterium violaceum (strain ATCC 12472 / DSM 30191 / JCM 1249 / NBRC 12614 / NCIMB 9131 / NCTC 9757) GN=ppK PE=3 SV=1
Q7NST4	0.207508	0.185278	3.2	2.6	Nucleotide-binding protein CV_3336 OS=Chromobacterium violaceum (strain ATCC 12472 / DSM 30191 / JCM 1249 / NBRC 12614 / NCIMB 9131 / NCTC 9757) GN=CV_3336 PE=3 SV=1
Q7P259	-0.233467	0.185419	3.16667	4	Chromosomal replication initiator protein DnaA OS=Chromobacterium violaceum (strain ATCC 12472 / DSM 30191 / JCM 1249 / NBRC 12614 / NCIMB 9131 / NCTC 9757) GN=dnaA PE=3 SV=1
Q7NY12	-0.221402	0.185771	4.16667	5.2	Ribosome-binding factor A OS=Chromobacterium violaceum (strain ATCC 12472 / DSM 30191 / JCM 1249 / NBRC 12614 / NCIMB 9131 / NCTC 9757) GN=rbfA PE=3 SV=1
Q7NRK1	0.120552	0.185921	14.6667	13	Carbamate kinase OS=Chromobacterium violaceum (strain ATCC 12472 / DSM 30191 / JCM 1249 / NBRC 12614 / NCIMB 9131 / NCTC 9757) GN=arcC PE=3 SV=1
Q7NUK5	-0.325217	0.186182	2.6	3.6	1-deoxy-D-xylulose-5-phosphate synthase OS=Chromobacterium violaceum (strain ATCC 12472 / DSM 30191 / JCM 1249 / NBRC 12614 / NCIMB 9131 / NCTC 9757) GN=dxs PE=3 SV=1
Q7P193	-0.200544	0.186687	1.8	2.2	Histidine utilization repressor OS=Chromobacterium violaceum (strain ATCC 12472 / DSM 30191 / JCM 1249 / NBRC 12614 / NCIMB 9131 / NCTC 9757) GN=hutC PE=4 SV=1
Q7NV26	0.198326	0.190213	8.33333	6.83333	ABC transporter ATP-binding protein OS=Chromobacterium violaceum (strain ATCC 12472 / DSM 30191 / JCM 1249 / NBRC 12614 / NCIMB 9131 / NCTC 9757) GN=abcZ PE=4 SV=1
Q7NZU0	0.230378	0.19023	2.83333	2.25	Type 4 fimbrial biogenesis protein PilO OS=Chromobacterium violaceum (strain ATCC 12472 / DSM 30191 / JCM 1249 / NBRC 12614 / NCIMB 9131 / NCTC 9757) GN=pilO PE=4 SV=1
Q7NZ46	0.168833	0.191861	32.1667	27.1667	Succinyl-CoA ligase [ADP-forming] subunit alpha OS=Chromobacterium violaceum (strain ATCC 12472 / DSM 30191 / JCM 1249 / NBRC 12614 / NCIMB 9131 / NCTC 9757) GN=sucD PE=3 SV=1
Q7P112	-0.0812943	0.192155	19.6667	21.3333	ATP-dependent protease ATPase subunit HslU OS=Chromobacterium violaceum (strain ATCC 12472 / DSM 30191 / JCM 1249 / NBRC 12614 / NCIMB 9131 / NCTC 9757) GN=hslU PE=3 SV=1
Q7P188	0.156743	0.192333	20.6667	17.6667	Histidine ammonia-lyase OS=Chromobacterium violaceum (strain ATCC 12472 / DSM 30191 / JCM 1249 / NBRC 12614 / NCIMB 9131 / NCTC 9757) GN=hutH PE=3 SV=1
Q7NRL4	-0.166949	0.19258	7.33333	8.66667	Thiazole synthase OS=Chromobacterium violaceum (strain ATCC 12472 / DSM 30191 / JCM 1249 / NBRC 12614 / NCIMB 9131 / NCTC 9757) GN=thiG PE=3 SV=1
P30967	-0.14301	0.194031	10.8333	12.5	Phenylalanine-4-hydroxylase OS=Chromobacterium violaceum (strain ATCC 12472 / DSM 30191 / JCM 1249 / NBRC 12614 / NCIMB 9131 / NCTC 9757) GN=phhA PE=1 SV=4
Q7NZI2	-0.117709	0.194642	2.66667	3	Protein-export integral membrane protein OS=Chromobacterium violaceum (strain ATCC 12472 / DSM 30191 / JCM 1249 / NBRC 12614 / NCIMB 9131 / NCTC 9757) GN=secG PE=4 SV=1
Q7P0Y2	-0.0973938	0.194835	21.1667	23.3333	Outer membrane efflux protein OS=Chromobacterium violaceum (strain ATCC 12472 / DSM 30191 / JCM 1249 / NBRC 12614 / NCIMB 9131 / NCTC 9757) GN=oprM PE=3 SV=1
Q7P195	-0.33626	0.195129	1.25	1.75	Uncharacterized protein OS=Chromobacterium violaceum (strain ATCC 12472 / DSM 30191 / JCM 1249 / NBRC 12614 / NCIMB 9131 / NCTC 9757) GN=CV_0318 PE=4 SV=1
Q7NST7	-0.182206	0.195964	5.33333	6.4	Probable sigma-54 modulation protein OS=Chromobacterium violaceum (strain ATCC 12472 / DSM 30191 / JCM 1249 / NBRC 12614 / NCIMB 9131 / NCTC 9757) GN=CV_3333 PE=4 SV=1
Q7NS06	0.123403	0.197187	6.6	5.83333	Uracil phosphoribosyltransferase OS=Chromobacterium violaceum (strain ATCC 12472 / DSM 30191 / JCM 1249 / NBRC 12614 / NCIMB 9131 / NCTC 9757) GN=upp PE=3 SV=1
Q7NXX8	-0.213876	0.197238	14.6667	18.1667	Arginine N-succinyltransferase OS=Chromobacterium violaceum (strain ATCC 12472 / DSM 30191 / JCM 1249 / NBRC 12614 / NCIMB 9131 / NCTC 9757) GN=astA PE=4 SV=1
Q7MBD5	-0.33626	0.198132	4	5.6	Guanosine-3',5'-bis(Diphosphate) 3'-diphosphatase OS=Chromobacterium violaceum (strain ATCC 12472 / DSM 30191 / JCM 1249 / NBRC 12614 / NCIMB 9131 / NCTC 9757) GN=spoT PE=3 SV=1
Q7NVI6	0.190935	0.198602	4.6	3.8	Cytokinin riboside 5'-monophosphate phosphoribohydrolase OS=Chromobacterium violaceum (strain ATCC 12472 / DSM 30191 / JCM 1249 / NBRC 12614 / NCIMB 9131 / NCTC 9757) GN=CV_2356 PE=3 SV=1
Q7NXZ3	0.299915	0.198959	2.25	1.66667	Isochorismatase OS=Chromobacterium violaceum (strain ATCC 12472 / DSM 30191 / JCM 1249 / NBRC 12614 / NCIMB 9131 / NCTC 9757) GN=entB PE=4 SV=1
Q7NQB1	-0.289769	0.20045	7.33333	9.8	LPS-assembly protein LptD OS=Chromobacterium violaceum (strain ATCC 12472 / DSM 30191 / JCM 1249 / NBRC 12614 / NCIMB 9131 / NCTC 9757) GN=lptD PE=3 SV=2
Q7P0N9	-0.149966	0.200789	35	40.6667	Acetyltransferase component of pyruvate dehydrogenase complex OS=Chromobacterium violaceum (strain ATCC 12472 / DSM 30191 / JCM 1249 / NBRC 12614 / NCIMB 9131 / NCTC 9757) GN=aceF PE=3 SV=1
Q7NZ51	0.103557	0.201648	74.5	67.1667	2-oxoglutarate dehydrogenase E1 component OS=Chromobacterium violaceum (strain ATCC 12472 / DSM 30191 / JCM 1249 / NBRC 12614 / NCIMB 9131 / NCTC 9757) GN=sucA PE=4 SV=1
Q7NRG4	-0.160241	0.202848	19.1667	22.5	Probable electron transfer flavoprotein alpha subunit OS=Chromobacterium violaceum (strain ATCC 12472 / DSM 30191 / JCM 1249 / NBRC 12614 / NCIMB 9131 / NCTC 9757) GN=CV_3817 PE=4 SV=1
Q7P1A8	-0.223003	0.203542	1.2	1.5	Probable two-component response regulator OS=Chromobacterium violaceum (strain ATCC 12472 / DSM 30191 / JCM 1249 / NBRC 12614 / NCIMB 9131 / NCTC 9757) GN=CV_0305 PE=4 SV=1
Q7NRI4	-0.185286	0.204272	27	32.5	ATP-dependent zinc metalloprotease FtsH OS=Chromobacterium violaceum (strain ATCC 12472 / DSM 30191 / JCM 1249 / NBRC 12614 / NCIMB 9131 / NCTC 9757) GN=hflB PE=3 SV=1
Q7NWC3	-0.24101	0.204675	2.75	3.5	GTPase Era OS=Chromobacterium violaceum (strain ATCC 12472 / DSM 30191 / JCM 1249 / NBRC 12614 / NCIMB 9131 / NCTC 9757) GN=era PE=3 SV=1
Q7NRP0	0.0992555	0.204767	45.8333	41.5	Aspartate--tRNA(Asp/Asn) ligase OS=Chromobacterium violaceum (strain ATCC 12472 / DSM 30191 / JCM 1249 / NBRC 12614 / NCIMB 9131 / NCTC 9757) GN=aspS PE=3 SV=1
Q7NU74	-0.233467	0.205009	3.16667	4	Probable fkbp-type peptidyl-prolyl cis-trans isomerase OS=Chromobacterium violaceum (strain ATCC 12472 / DSM 30191 / JCM 1249 / NBRC 12614 / NCIMB 9131 / NCTC 9757) GN=CV_2829 PE=4 SV=1
Q7NXX1	-0.328297	0.205046	3	4.16667	Leucine/isoleucine/valine transport system ATP-binding protein OS=Chromobacterium violaceum (strain ATCC 12472 / DSM 30191 / JCM 1249 / NBRC 12614 / NCIMB 9131 / NCTC 9757) GN=livG PE=4 SV=1
Q7P0H2	-0.242793	0.205379	6.66667	8.5	2-isopropylmalate synthase OS=Chromobacterium violaceum (strain ATCC 12472 / DSM 30191 / JCM 1249 / NBRC 12614 / NCIMB 9131 / NCTC 9757) GN=leuA PE=3 SV=1
Q7NQ62	0.251156	0.205409	3	2.33333	Probable ribokinase OS=Chromobacterium violaceum (strain ATCC 12472 / DSM 30191 / JCM 1249 / NBRC 12614 / NCIMB 9131 / NCTC 9757) GN=CV_4278 PE=4 SV=1
Q7P1P8	0.14449	0.206319	15.6	13.5	Phosphoribosylaminoimidazole-succinocarboxamide synthase OS=Chromobacterium violaceum (strain ATCC 12472 / DSM 30191 / JCM 1249 / NBRC 12614 / NCIMB 9131 / NCTC 9757) GN=purC PE=3 SV=1
Q7P0W9	0.0814654	0.206677	13.2	12.1667	Probable ABC superfamily, transport protein OS=Chromobacterium violaceum (strain ATCC 12472 / DSM 30191 / JCM 1249 / NBRC 12614 / NCIMB 9131 / NCTC 9757) GN=CV_0446 PE=4 SV=1
Q7NUH7	0.146511	0.207888	18.3333	15.8333	Probable outer membrane protein OS=Chromobacterium violaceum (strain ATCC 12472 / DSM 30191 / JCM 1249 / NBRC 12614 / NCIMB 9131 / NCTC 9757) GN=CV_2721 PE=4 SV=1
Q7NPZ5	-0.265535	0.208235	3.83333	5	UDP-N-acetylmuramoyl-tripeptide--D-alanyl-D-alanine ligase OS=Chromobacterium violaceum (strain ATCC 12472 / DSM 30191 / JCM 1249 / NBRC 12614 / NCIMB 9131 / NCTC 9757) GN=murF PE=3 SV=1
Q7P0K3	0.201355	0.208739	22.8333	18.6667	Transaldolase OS=Chromobacterium violaceum (strain ATCC 12472 / DSM 30191 / JCM 1249 / NBRC 12614 / NCIMB 9131 / NCTC 9757) GN=talA PE=3 SV=1
Q7NR99	0.277036	0.209045	3.16667	2.4	Uncharacterized protein OS=Chromobacterium violaceum (strain ATCC 12472 / DSM 30191 / JCM 1249 / NBRC 12614 / NCIMB 9131 / NCTC 9757) GN=CV_3885 PE=4 SV=1
Q7NV03	0.318253	0.209537	16.5	12	Respiratory nitrate reductase alpha chain OS=Chromobacterium violaceum (strain ATCC 12472 / DSM 30191 / JCM 1249 / NBRC 12614 / NCIMB 9131 / NCTC 9757) GN=narG PE=4 SV=1
Q7P1M3	-0.291952	0.212395	2.8	3.75	Glyceraldehyde-3-phosphate dehydrogenase OS=Chromobacterium violaceum (strain ATCC 12472 / DSM 30191 / JCM 1249 / NBRC 12614 / NCIMB 9131 / NCTC 9757) GN=CV_0190 PE=3 SV=1
Q7M7F1	0.0644978	0.212718	208	195	Elongation factor Tu OS=Chromobacterium violaceum (strain ATCC 12472 / DSM 30191 / JCM 1249 / NBRC 12614 / NCIMB 9131 / NCTC 9757) GN=tuf1 PE=3 SV=1
Q7NTZ9	-0.38275	0.212985	3	4.4	Putative glutamate--cysteine ligase 2 OS=Chromobacterium violaceum (strain ATCC 12472 / DSM 30191 / JCM 1249 / NBRC 12614 / NCIMB 9131 / NCTC 9757) GN=CV_2904 PE=3 SV=1
Q7NSM6	0.246704	0.215551	10.6667	8.33333	Cystathionine beta-synthase OS=Chromobacterium violaceum (strain ATCC 12472 / DSM 30191 / JCM 1249 / NBRC 12614 / NCIMB 9131 / NCTC 9757) GN=cysB2 PE=4 SV=1
Q7NXP3	0.198545	0.217136	18.5	15.1667	Enoyl-[acyl-carrier-protein] reductase [NADH] OS=Chromobacterium violaceum (strain ATCC 12472 / DSM 30191 / JCM 1249 / NBRC 12614 / NCIMB 9131 / NCTC 9757) GN=fabI PE=3 SV=1
Q7NWJ6	-0.2875	0.219844	3.25	4.33333	Ornithine carbamoyltransferase OS=Chromobacterium violaceum (strain ATCC 12472 / DSM 30191 / JCM 1249 / NBRC 12614 / NCIMB 9131 / NCTC 9757) GN=argF PE=3 SV=1
Q7NUD9	0.315653	0.220535	8	5.83333	Tryptophan synthase alpha chain OS=Chromobacterium violaceum (strain ATCC 12472 / DSM 30191 / JCM 1249 / NBRC 12614 / NCIMB 9131 / NCTC 9757) GN=trpA PE=3 SV=1
Q7P0U1	-0.159748	0.221567	3.75	4.4	Chromosome partitioning protein ParA OS=Chromobacterium violaceum (strain ATCC 12472 / DSM 30191 / JCM 1249 / NBRC 12614 / NCIMB 9131 / NCTC 9757) GN=soj PE=4 SV=1
Q7NR13	-0.223003	0.221567	2.6	3.25	Uncharacterized protein OS=Chromobacterium violaceum (strain ATCC 12472 / DSM 30191 / JCM 1249 / NBRC 12614 / NCIMB 9131 / NCTC 9757) GN=CV_3972 PE=4 SV=1
Q7NSJ5	-0.092315	0.221706	31	34	Glycine dehydrogenase (decarboxylating) OS=Chromobacterium violaceum (strain ATCC 12472 / DSM 30191 / JCM 1249 / NBRC 12614 / NCIMB 9131 / NCTC 9757) GN=gcvP PE=3 SV=1
Q7NQX9	0.168516	0.22188	9.66667	8.16667	Ubiquinol-cytochrome c reductase OS=Chromobacterium violaceum (strain ATCC 12472 / DSM 30191 / JCM 1249 / NBRC 12614 / NCIMB 9131 / NCTC 9757) GN=petC PE=4 SV=1
Q7P1K0	0.196586	0.222101	14	11.5	Quinone oxidoreductase OS=Chromobacterium violaceum (strain ATCC 12472 / DSM 30191 / JCM 1249 / NBRC 12614 / NCIMB 9131 / NCTC 9757) GN=qor PE=4 SV=1
Q7P0A4	0.164199	0.222101	5.5	4.66667	Chromosome partitioning protein, ParA family ATPase OS=Chromobacterium violaceum (strain ATCC 12472 / DSM 30191 / JCM 1249 / NBRC 12614 / NCIMB 9131 / NCTC 9757) GN=parA PE=4 SV=1
Q7NXU5	-0.147137	0.222748	24.1667	28	Acetate kinase OS=Chromobacterium violaceum (strain ATCC 12472 / DSM 30191 / JCM 1249 / NBRC 12614 / NCIMB 9131 / NCTC 9757) GN=ackA PE=3 SV=1
Q7NSW3	0.213439	0.224624	5.2	4.2	Probable glutathione S-transferase OS=Chromobacterium violaceum (strain ATCC 12472 / DSM 30191 / JCM 1249 / NBRC 12614 / NCIMB 9131 / NCTC 9757) GN=CV_3306 PE=4 SV=1
Q7NXM2	-0.118315	0.224934	30.5	34.3333	Alanine--tRNA ligase OS=Chromobacterium violaceum (strain ATCC 12472 / DSM 30191 / JCM 1249 / NBRC 12614 / NCIMB 9131 / NCTC 9757) GN=alaS PE=3 SV=1
Q7NRA5	0.17578	0.226484	15.5	13	Flagellin OS=Chromobacterium violaceum (strain ATCC 12472 / DSM 30191 / JCM 1249 / NBRC 12614 / NCIMB 9131 / NCTC 9757) GN=fliC3 PE=3 SV=1
Q7NZV7	0.223003	0.227683	6	4.8	Siroheme synthase OS=Chromobacterium violaceum (strain ATCC 12472 / DSM 30191 / JCM 1249 / NBRC 12614 / NCIMB 9131 / NCTC 9757) GN=cysG PE=3 SV=1
Q7NW08	0.14301	0.227683	6	5.2	Ribulose-phosphate 3-epimerase OS=Chromobacterium violaceum (strain ATCC 12472 / DSM 30191 / JCM 1249 / NBRC 12614 / NCIMB 9131 / NCTC 9757) GN=rpe PE=3 SV=1
Q7NQE6	-0.174613	0.227992	198.167	236	DNA-directed RNA polymerase subunit beta OS=Chromobacterium violaceum (strain ATCC 12472 / DSM 30191 / JCM 1249 / NBRC 12614 / NCIMB 9131 / NCTC 9757) GN=rpoB PE=3 SV=1
Q7NR90	0.213439	0.2286	8.66667	7	Probable purine-nucleoside phosphorylase OS=Chromobacterium violaceum (strain ATCC 12472 / DSM 30191 / JCM 1249 / NBRC 12614 / NCIMB 9131 / NCTC 9757) GN=CV_3894 PE=3 SV=1
Q7P096	-0.150138	0.228628	15.8333	18.4	ATP synthase gamma chain OS=Chromobacterium violaceum (strain ATCC 12472 / DSM 30191 / JCM 1249 / NBRC 12614 / NCIMB 9131 / NCTC 9757) GN=atpG PE=3 SV=2
Q7NYI8	0.104377	0.228887	40.3333	36.3333	Serine hydroxymethyltransferase OS=Chromobacterium violaceum (strain ATCC 12472 / DSM 30191 / JCM 1249 / NBRC 12614 / NCIMB 9131 / NCTC 9757) GN=glyA PE=3 SV=1
Q7P1M9	-0.318253	0.22915	2	2.75	Uncharacterized protein OS=Chromobacterium violaceum (strain ATCC 12472 / DSM 30191 / JCM 1249 / NBRC 12614 / NCIMB 9131 / NCTC 9757) GN=CV_0184 PE=4 SV=1
Q7P117	-0.182206	0.229167	3.83333	4.6	Uncharacterized protein OS=Chromobacterium violaceum (strain ATCC 12472 / DSM 30191 / JCM 1249 / NBRC 12614 / NCIMB 9131 / NCTC 9757) GN=CV_0397 PE=4 SV=1
Q7NZP5	0.205314	0.229224	4.66667	3.8	Exodeoxyribonuclease III OS=Chromobacterium violaceum (strain ATCC 12472 / DSM 30191 / JCM 1249 / NBRC 12614 / NCIMB 9131 / NCTC 9757) GN=xthA PE=4 SV=1
Q7P0Y0	0.11947	0.230011	11.8333	10.5	Probable multidrug efflux membrane permease OS=Chromobacterium violaceum (strain ATCC 12472 / DSM 30191 / JCM 1249 / NBRC 12614 / NCIMB 9131 / NCTC 9757) GN=CV_0435 PE=4 SV=1
Q9S3U8	0.209218	0.230258	15	12.1667	Probable tryptophan hydroxylase VioD OS=Chromobacterium violaceum (strain ATCC 12472 / DSM 30191 / JCM 1249 / NBRC 12614 / NCIMB 9131 / NCTC 9757) GN=vioD PE=1 SV=2
Q7NT54	-0.136046	0.230594	4.8	5.5	Uncharacterized protein OS=Chromobacterium violaceum (strain ATCC 12472 / DSM 30191 / JCM 1249 / NBRC 12614 / NCIMB 9131 / NCTC 9757) GN=CV_3207 PE=4 SV=1
Q7P118	-0.242408	0.230911	3.4	4.33333	Aerotaxis receptor OS=Chromobacterium violaceum (strain ATCC 12472 / DSM 30191 / JCM 1249 / NBRC 12614 / NCIMB 9131 / NCTC 9757) GN=aer PE=4 SV=1
Q7NXR2	0.137114	0.230967	3.25	2.83333	Precorrin-4 C11-methyltransferase protein OS=Chromobacterium violaceum (strain ATCC 12472 / DSM 30191 / JCM 1249 / NBRC 12614 / NCIMB 9131 / NCTC 9757) GN=cbiF PE=3 SV=1
Q7NUB2	0.185286	0.231823	2.16667	1.8	Probable isomerase OS=Chromobacterium violaceum (strain ATCC 12472 / DSM 30191 / JCM 1249 / NBRC 12614 / NCIMB 9131 / NCTC 9757) GN=CV_2788 PE=4 SV=1
Q7NPW8	-0.24101	0.231918	2.75	3.5	Probable transmembrane protein OS=Chromobacterium violaceum (strain ATCC 12472 / DSM 30191 / JCM 1249 / NBRC 12614 / NCIMB 9131 / NCTC 9757) GN=CV_4374 PE=4 SV=1
Q7P1S0	-0.2497	0.232312	38.1667	49	2-dehydro-3-deoxy-phosphogluconate aldolase OS=Chromobacterium violaceum (strain ATCC 12472 / DSM 30191 / JCM 1249 / NBRC 12614 / NCIMB 9131 / NCTC 9757) GN=eda PE=4 SV=1
Q7NXT0	0.262199	0.23265	2.6	2	Probable 3-oxoacyl-[acyl-carrier protein] reductase OS=Chromobacterium violaceum (strain ATCC 12472 / DSM 30191 / JCM 1249 / NBRC 12614 / NCIMB 9131 / NCTC 9757) GN=CV_1546 PE=3 SV=1
Q7NSK0	0.201275	0.233611	278.667	227.833	Porin signal peptide protein OS=Chromobacterium violaceum (strain ATCC 12472 / DSM 30191 / JCM 1249 / NBRC 12614 / NCIMB 9131 / NCTC 9757) GN=ompC PE=4 SV=1
Q7P019	-0.230966	0.234071	3.33333	4.2	Probable glutamine-scyllo-inositol transaminase OS=Chromobacterium violaceum (strain ATCC 12472 / DSM 30191 / JCM 1249 / NBRC 12614 / NCIMB 9131 / NCTC 9757) GN=CV_0750 PE=3 SV=1
Q7NXR4	0.210163	0.235811	9.66667	7.83333	Precorrin-3B C17-methyltransferase OS=Chromobacterium violaceum (strain ATCC 12472 / DSM 30191 / JCM 1249 / NBRC 12614 / NCIMB 9131 / NCTC 9757) GN=cbiJ PE=4 SV=1
Q7NZ27	-0.182206	0.235866	3.33333	4	Uncharacterized protein OS=Chromobacterium violaceum (strain ATCC 12472 / DSM 30191 / JCM 1249 / NBRC 12614 / NCIMB 9131 / NCTC 9757) GN=CV_1095 PE=4 SV=1
Q7NSX5	0.122525	0.236606	13	11.5	Periplasmic serine protease OS=Chromobacterium violaceum (strain ATCC 12472 / DSM 30191 / JCM 1249 / NBRC 12614 / NCIMB 9131 / NCTC 9757) GN=htrA PE=4 SV=1
Q7NXA7	0.182206	0.236613	3.2	2.66667	Probable UDP-galactose-lipid carrier transferase OS=Chromobacterium violaceum (strain ATCC 12472 / DSM 30191 / JCM 1249 / NBRC 12614 / NCIMB 9131 / NCTC 9757) GN=CV_1720 PE=4 SV=1
Q7NXI3	-0.133313	0.237282	155.333	177.5	Chaperone protein DnaK OS=Chromobacterium violaceum (strain ATCC 12472 / DSM 30191 / JCM 1249 / NBRC 12614 / NCIMB 9131 / NCTC 9757) GN=dnaK PE=3 SV=1
Q7NQX2	-0.223003	0.238689	3.4	4.25	dTDP-6-deoxy-D-glucose-3,5 epimerase OS=Chromobacterium violaceum (strain ATCC 12472 / DSM 30191 / JCM 1249 / NBRC 12614 / NCIMB 9131 / NCTC 9757) GN=rfbC PE=4 SV=1
Q7NUD4	0.182206	0.23897	10.4	8.66667	Probable transmembrane protein OS=Chromobacterium violaceum (strain ATCC 12472 / DSM 30191 / JCM 1249 / NBRC 12614 / NCIMB 9131 / NCTC 9757) GN=CV_2766 PE=4 SV=1
Q7NPY5	-0.131109	0.239329	17.8333	20.3333	Rod shape-determining protein mreB OS=Chromobacterium violaceum (strain ATCC 12472 / DSM 30191 / JCM 1249 / NBRC 12614 / NCIMB 9131 / NCTC 9757) GN=mreB PE=4 SV=1
Q7NVN6	0.182206	0.240112	6.8	5.66667	Sulfate adenylyltransferase subunit 2 OS=Chromobacterium violaceum (strain ATCC 12472 / DSM 30191 / JCM 1249 / NBRC 12614 / NCIMB 9131 / NCTC 9757) GN=cysD PE=3 SV=1
Q7NU90	0.214569	0.240342	49.1667	39.6667	Thioredoxin reductase OS=Chromobacterium violaceum (strain ATCC 12472 / DSM 30191 / JCM 1249 / NBRC 12614 / NCIMB 9131 / NCTC 9757) GN=trxB PE=3 SV=1
Q7NQH1	-0.206002	0.240751	13.8333	17	50S ribosomal protein L15 OS=Chromobacterium violaceum (strain ATCC 12472 / DSM 30191 / JCM 1249 / NBRC 12614 / NCIMB 9131 / NCTC 9757) GN=rplO PE=3 SV=1
Q7NZ91	0.223003	0.240809	5	4	Ubiquinone biosynthesis O-methyltransferase OS=Chromobacterium violaceum (strain ATCC 12472 / DSM 30191 / JCM 1249 / NBRC 12614 / NCIMB 9131 / NCTC 9757) GN=ubiG PE=3 SV=1
Q7NVD7	-0.242793	0.240957	2.66667	3.4	Probable pseudouridylate synthase OS=Chromobacterium violaceum (strain ATCC 12472 / DSM 30191 / JCM 1249 / NBRC 12614 / NCIMB 9131 / NCTC 9757) GN=CV_2406 PE=4 SV=1
Q7P0B4	-0.211176	0.241914	2.83333	3.5	Uncharacterized protein OS=Chromobacterium violaceum (strain ATCC 12472 / DSM 30191 / JCM 1249 / NBRC 12614 / NCIMB 9131 / NCTC 9757) GN=CV_0653 PE=1 SV=1
Q7NQY7	-0.14301	0.242733	7.8	9	Thiol:disulfide interchange protein OS=Chromobacterium violaceum (strain ATCC 12472 / DSM 30191 / JCM 1249 / NBRC 12614 / NCIMB 9131 / NCTC 9757) GN=dsbA PE=3 SV=1
Q7NTK7	-0.328297	0.243057	3.6	5	Cytidylate kinase OS=Chromobacterium violaceum (strain ATCC 12472 / DSM 30191 / JCM 1249 / NBRC 12614 / NCIMB 9131 / NCTC 9757) GN=cmk PE=3 SV=1
Q7NZZ5	-0.136046	0.243057	3.2	3.66667	Uncharacterized protein OS=Chromobacterium violaceum (strain ATCC 12472 / DSM 30191 / JCM 1249 / NBRC 12614 / NCIMB 9131 / NCTC 9757) GN=CV_0774 PE=4 SV=1
Q7NX09	-0.17578	0.243267	65	77.5	Ribonuclease E OS=Chromobacterium violaceum (strain ATCC 12472 / DSM 30191 / JCM 1249 / NBRC 12614 / NCIMB 9131 / NCTC 9757) GN=rne PE=3 SV=1
Q7NX14	-0.269493	0.243858	2.8	3.66667	Serine protease OS=Chromobacterium violaceum (strain ATCC 12472 / DSM 30191 / JCM 1249 / NBRC 12614 / NCIMB 9131 / NCTC 9757) GN=sohB PE=4 SV=1
Q7NS90	-0.161166	0.243869	13.3333	15.6667	Uncharacterized protein OS=Chromobacterium violaceum (strain ATCC 12472 / DSM 30191 / JCM 1249 / NBRC 12614 / NCIMB 9131 / NCTC 9757) GN=CV_3536 PE=4 SV=1
Q7NXI0	0.23624	0.244699	9.5	7.5	Probable outer membrane porin OS=Chromobacterium violaceum (strain ATCC 12472 / DSM 30191 / JCM 1249 / NBRC 12614 / NCIMB 9131 / NCTC 9757) GN=CV_1646 PE=4 SV=1
Q7NT77	-0.125084	0.246614	6	6.8	Peptidyl-prolyl cis-trans isomerase OS=Chromobacterium violaceum (strain ATCC 12472 / DSM 30191 / JCM 1249 / NBRC 12614 / NCIMB 9131 / NCTC 9757) GN=CV_3184 PE=3 SV=1
Q7NWK5	0.170344	0.247704	22.3333	18.8333	Probable ABC transporter, ATP-binding protein OS=Chromobacterium violaceum (strain ATCC 12472 / DSM 30191 / JCM 1249 / NBRC 12614 / NCIMB 9131 / NCTC 9757) GN=CV_1981 PE=4 SV=1
Q7NWR5	0.223003	0.247824	3.33333	2.66667	Alanine racemase OS=Chromobacterium violaceum (strain ATCC 12472 / DSM 30191 / JCM 1249 / NBRC 12614 / NCIMB 9131 / NCTC 9757) GN=alr PE=3 SV=1
Q7P238	-0.195621	0.247946	7.4	9	Probable vgr related protein OS=Chromobacterium violaceum (strain ATCC 12472 / DSM 30191 / JCM 1249 / NBRC 12614 / NCIMB 9131 / NCTC 9757) GN=CV_0023 PE=4 SV=1
Q7NVF7	-0.169792	0.248243	9	10.6667	Peptide chain release factor 3 OS=Chromobacterium violaceum (strain ATCC 12472 / DSM 30191 / JCM 1249 / NBRC 12614 / NCIMB 9131 / NCTC 9757) GN=prfC PE=3 SV=1
Q7NR75	0.204171	0.248716	4.6	3.75	UPF0301 protein CV_3909 OS=Chromobacterium violaceum (strain ATCC 12472 / DSM 30191 / JCM 1249 / NBRC 12614 / NCIMB 9131 / NCTC 9757) GN=CV_3909 PE=3 SV=2
Q7P1K8	0.169792	0.24949	10.6667	9	DNA helicase OS=Chromobacterium violaceum (strain ATCC 12472 / DSM 30191 / JCM 1249 / NBRC 12614 / NCIMB 9131 / NCTC 9757) GN=uvrD PE=4 SV=1
Q7NWU0	-0.0790873	0.249761	8.5	9.2	Single-stranded DNA-binding protein OS=Chromobacterium violaceum (strain ATCC 12472 / DSM 30191 / JCM 1249 / NBRC 12614 / NCIMB 9131 / NCTC 9757) GN=ssb PE=3 SV=1
Q7P0N6	-0.135716	0.249962	3.66667	4.2	Probable NADPH:quinone oxidoreductase OS=Chromobacterium violaceum (strain ATCC 12472 / DSM 30191 / JCM 1249 / NBRC 12614 / NCIMB 9131 / NCTC 9757) GN=CV_0530 PE=4 SV=1
Q7P1R7	-0.174243	0.249962	5.6	6.66667	6-phosphogluconolactonase OS=Chromobacterium violaceum (strain ATCC 12472 / DSM 30191 / JCM 1249 / NBRC 12614 / NCIMB 9131 / NCTC 9757) GN=pgl PE=4 SV=1
Q7NQC8	0.178935	0.250107	10.1667	8.5	Glutamate 5-kinase OS=Chromobacterium violaceum (strain ATCC 12472 / DSM 30191 / JCM 1249 / NBRC 12614 / NCIMB 9131 / NCTC 9757) GN=proB PE=3 SV=1
Q7NTK8	-0.19825	0.250236	132.167	161.167	30S ribosomal protein S1 OS=Chromobacterium violaceum (strain ATCC 12472 / DSM 30191 / JCM 1249 / NBRC 12614 / NCIMB 9131 / NCTC 9757) GN=rpsA PE=3 SV=1
Q7NSQ2	0.182206	0.250414	4	3.33333	Fumarate reductase, subunit B OS=Chromobacterium violaceum (strain ATCC 12472 / DSM 30191 / JCM 1249 / NBRC 12614 / NCIMB 9131 / NCTC 9757) GN=frdB PE=4 SV=1
Q7NYC6	0.133447	0.250719	20	17.5	Threonine--tRNA ligase OS=Chromobacterium violaceum (strain ATCC 12472 / DSM 30191 / JCM 1249 / NBRC 12614 / NCIMB 9131 / NCTC 9757) GN=thrS PE=3 SV=1
Q7NUM8	-0.105294	0.252228	33	36.6667	Valine--tRNA ligase OS=Chromobacterium violaceum (strain ATCC 12472 / DSM 30191 / JCM 1249 / NBRC 12614 / NCIMB 9131 / NCTC 9757) GN=valS PE=3 SV=1
Q7NRH7	-0.365229	0.254084	5.66667	8.16667	Carbamoyl-phosphate synthase small chain OS=Chromobacterium violaceum (strain ATCC 12472 / DSM 30191 / JCM 1249 / NBRC 12614 / NCIMB 9131 / NCTC 9757) GN=carA PE=3 SV=1
Q7NTZ1	0.182206	0.256052	10	8.33333	Uncharacterized protein OS=Chromobacterium violaceum (strain ATCC 12472 / DSM 30191 / JCM 1249 / NBRC 12614 / NCIMB 9131 / NCTC 9757) GN=CV_2912 PE=4 SV=1
Q7NSP0	0.167775	0.256734	7.33333	6.2	Peptidyl-dipeptidase Dcp OS=Chromobacterium violaceum (strain ATCC 12472 / DSM 30191 / JCM 1249 / NBRC 12614 / NCIMB 9131 / NCTC 9757) GN=dcp1 PE=3 SV=1
Q7P133	0.182206	0.25748	2.6	2.16667	Uncharacterized protein OS=Chromobacterium violaceum (strain ATCC 12472 / DSM 30191 / JCM 1249 / NBRC 12614 / NCIMB 9131 / NCTC 9757) GN=CV_0381 PE=4 SV=1
Q7NY43	-0.178935	0.258569	17	20.3333	Probable vgr-related protein OS=Chromobacterium violaceum (strain ATCC 12472 / DSM 30191 / JCM 1249 / NBRC 12614 / NCIMB 9131 / NCTC 9757) GN=CV_1432 PE=4 SV=1
Q7NR76	-0.17578	0.258664	5.2	6.2	Chromosome partition protein Smc OS=Chromobacterium violaceum (strain ATCC 12472 / DSM 30191 / JCM 1249 / NBRC 12614 / NCIMB 9131 / NCTC 9757) GN=smc PE=3 SV=1
Q7NQ17	0.214976	0.25869	6.2	5	Oligopeptide ABC transport system ATP-binding protein OppF OS=Chromobacterium violaceum (strain ATCC 12472 / DSM 30191 / JCM 1249 / NBRC 12614 / NCIMB 9131 / NCTC 9757) GN=oppF PE=4 SV=1
Q7NXJ2	-0.251156	0.259014	2.8	3.6	Deoxyguanosine kinase OS=Chromobacterium violaceum (strain ATCC 12472 / DSM 30191 / JCM 1249 / NBRC 12614 / NCIMB 9131 / NCTC 9757) GN=dgk PE=4 SV=1
Q7NQE5	0.33626	0.259259	2.33333	1.66667	50S ribosomal protein L7/L12 OS=Chromobacterium violaceum (strain ATCC 12472 / DSM 30191 / JCM 1249 / NBRC 12614 / NCIMB 9131 / NCTC 9757) GN=rplL PE=3 SV=1
Q7NR03	-0.148326	0.259269	5	5.8	Uncharacterized protein OS=Chromobacterium violaceum (strain ATCC 12472 / DSM 30191 / JCM 1249 / NBRC 12614 / NCIMB 9131 / NCTC 9757) GN=CV_3982 PE=4 SV=1
Q7NQC5	-0.271762	0.259535	4	5.25	Holliday junction ATP-dependent DNA helicase RuvB OS=Chromobacterium violaceum (strain ATCC 12472 / DSM 30191 / JCM 1249 / NBRC 12614 / NCIMB 9131 / NCTC 9757) GN=ruvB PE=3 SV=1
Q7NV42	-0.138413	0.259806	46	52.8333	Superoxide dismutase OS=Chromobacterium violaceum (strain ATCC 12472 / DSM 30191 / JCM 1249 / NBRC 12614 / NCIMB 9131 / NCTC 9757) GN=sodB1 PE=3 SV=1
Q7NRE9	0.0898914	0.260318	15.5	14.1667	Signal recognition particle protein OS=Chromobacterium violaceum (strain ATCC 12472 / DSM 30191 / JCM 1249 / NBRC 12614 / NCIMB 9131 / NCTC 9757) GN=ffh PE=3 SV=1
Q7NSM3	0.118709	0.262452	20.8333	18.5	Uncharacterized protein OS=Chromobacterium violaceum (strain ATCC 12472 / DSM 30191 / JCM 1249 / NBRC 12614 / NCIMB 9131 / NCTC 9757) GN=CV_3398 PE=4 SV=1
Q7NS49	0.15647	0.263672	11.5	9.83333	4-hydroxy-tetrahydrodipicolinate synthase OS=Chromobacterium violaceum (strain ATCC 12472 / DSM 30191 / JCM 1249 / NBRC 12614 / NCIMB 9131 / NCTC 9757) GN=dapA PE=3 SV=1
Q7NZS4	0.207508	0.26373	8	6.5	Octaprenyl-diphosphate synthase OS=Chromobacterium violaceum (strain ATCC 12472 / DSM 30191 / JCM 1249 / NBRC 12614 / NCIMB 9131 / NCTC 9757) GN=ispB PE=3 SV=1
Q7NR20	-0.106905	0.263966	31	34.5	Probable ClpA/B-type chaperone OS=Chromobacterium violaceum (strain ATCC 12472 / DSM 30191 / JCM 1249 / NBRC 12614 / NCIMB 9131 / NCTC 9757) GN=CV_3965 PE=4 SV=1
Q7NS55	0.112466	0.264092	67.3333	60.1667	Outer membrane protein A OS=Chromobacterium violaceum (strain ATCC 12472 / DSM 30191 / JCM 1249 / NBRC 12614 / NCIMB 9131 / NCTC 9757) GN=rmpM PE=3 SV=1
Q7P145	-0.178136	0.264717	6.83333	8.16667	Aspartate carbamoyltransferase OS=Chromobacterium violaceum (strain ATCC 12472 / DSM 30191 / JCM 1249 / NBRC 12614 / NCIMB 9131 / NCTC 9757) GN=pyrB PE=3 SV=1
Q7NRP1	-0.193398	0.264928	61.6667	74.8333	Probable peroxidase OS=Chromobacterium violaceum (strain ATCC 12472 / DSM 30191 / JCM 1249 / NBRC 12614 / NCIMB 9131 / NCTC 9757) GN=CV_3739 PE=4 SV=1
Q7NQ78	-0.169792	0.268222	4.5	5.33333	Ribosomal RNA small subunit methyltransferase B OS=Chromobacterium violaceum (strain ATCC 12472 / DSM 30191 / JCM 1249 / NBRC 12614 / NCIMB 9131 / NCTC 9757) GN=CV_4262 PE=4 SV=1
Q7NTH1	-0.128438	0.268357	145.833	165.833	Glutamate dehydrogenase OS=Chromobacterium violaceum (strain ATCC 12472 / DSM 30191 / JCM 1249 / NBRC 12614 / NCIMB 9131 / NCTC 9757) GN=gdhA PE=4 SV=1
Q7NPV6	0.113257	0.268407	7	6.25	Cytochrome-c oxidase OS=Chromobacterium violaceum (strain ATCC 12472 / DSM 30191 / JCM 1249 / NBRC 12614 / NCIMB 9131 / NCTC 9757) GN=cyc PE=4 SV=1
Q7NZU2	-0.169792	0.269233	2.25	2.66667	Type 4 fimbrial biogenesis protein PilQ OS=Chromobacterium violaceum (strain ATCC 12472 / DSM 30191 / JCM 1249 / NBRC 12614 / NCIMB 9131 / NCTC 9757) GN=pilQ PE=3 SV=1
Q7P0P2	0.2875	0.269365	1.66667	1.25	Probable zinc metalloprotease OS=Chromobacterium violaceum (strain ATCC 12472 / DSM 30191 / JCM 1249 / NBRC 12614 / NCIMB 9131 / NCTC 9757) GN=CV_0524 PE=3 SV=1
Q7P182	0.166286	0.269489	22.8333	19.3333	Aromatic-amino-acid transaminase OS=Chromobacterium violaceum (strain ATCC 12472 / DSM 30191 / JCM 1249 / NBRC 12614 / NCIMB 9131 / NCTC 9757) GN=tyrB2 PE=4 SV=1
Q7NZL1	-0.160776	0.26992	25.4	29.8333	DNA-directed DNA polymerase OS=Chromobacterium violaceum (strain ATCC 12472 / DSM 30191 / JCM 1249 / NBRC 12614 / NCIMB 9131 / NCTC 9757) GN=dnaE PE=4 SV=1
Q7NVJ5	0.150289	0.270015	8.83333	7.6	Probable membrane lipoprotein OS=Chromobacterium violaceum (strain ATCC 12472 / DSM 30191 / JCM 1249 / NBRC 12614 / NCIMB 9131 / NCTC 9757) GN=CV_2347 PE=4 SV=1
Q7NW10	0.133447	0.270155	4.8	4.2	Phosphoglycolate phosphatase OS=Chromobacterium violaceum (strain ATCC 12472 / DSM 30191 / JCM 1249 / NBRC 12614 / NCIMB 9131 / NCTC 9757) GN=CV_2180 PE=3 SV=1
Q7NUD5	-0.223003	0.271799	2.2	2.75	Probable transmembrane protein OS=Chromobacterium violaceum (strain ATCC 12472 / DSM 30191 / JCM 1249 / NBRC 12614 / NCIMB 9131 / NCTC 9757) GN=CV_2765 PE=4 SV=1
Q7NR05	-0.159748	0.271966	12.5	14.6667	Uncharacterized protein OS=Chromobacterium violaceum (strain ATCC 12472 / DSM 30191 / JCM 1249 / NBRC 12614 / NCIMB 9131 / NCTC 9757) GN=CV_3980 PE=4 SV=1
Q7NTK6	0.146511	0.272369	4.4	3.8	3-phosphoshikimate 1-carboxyvinyltransferase OS=Chromobacterium violaceum (strain ATCC 12472 / DSM 30191 / JCM 1249 / NBRC 12614 / NCIMB 9131 / NCTC 9757) GN=aroA PE=3 SV=1
Q7P0W5	-0.1283	0.273137	12.1667	13.8333	2,3,4,5-tetrahydropyridine-2,6-dicarboxylate N-succinyltransferase OS=Chromobacterium violaceum (strain ATCC 12472 / DSM 30191 / JCM 1249 / NBRC 12614 / NCIMB 9131 / NCTC 9757) GN=dapD PE=3 SV=1
Q7P1B0	0.17578	0.274217	25.8333	21.6667	Probable indolepyruvate ferredoxin oxidoreductase, subunit alpha OS=Chromobacterium violaceum (strain ATCC 12472 / DSM 30191 / JCM 1249 / NBRC 12614 / NCIMB 9131 / NCTC 9757) GN=CV_0303 PE=4 SV=1
Q7NTC9	-0.218551	0.274254	3.75	4.66667	Flagellar motor switch protein OS=Chromobacterium violaceum (strain ATCC 12472 / DSM 30191 / JCM 1249 / NBRC 12614 / NCIMB 9131 / NCTC 9757) GN=fliM PE=4 SV=1
Q7NY28	0.19527	0.275208	15.4	12.6667	Uncharacterized protein OS=Chromobacterium violaceum (strain ATCC 12472 / DSM 30191 / JCM 1249 / NBRC 12614 / NCIMB 9131 / NCTC 9757) GN=CV_1447 PE=4 SV=1
Q7NUE0	-0.162416	0.276094	6.8	8	Acetyl-coenzyme A carboxylase carboxyl transferase subunit beta OS=Chromobacterium violaceum (strain ATCC 12472 / DSM 30191 / JCM 1249 / NBRC 12614 / NCIMB 9131 / NCTC 9757) GN=accD PE=3 SV=1
Q7NZM5	0.133447	0.276327	2.66667	2.33333	Two-component response sensor-transcriptional regulatory protein OS=Chromobacterium violaceum (strain ATCC 12472 / DSM 30191 / JCM 1249 / NBRC 12614 / NCIMB 9131 / NCTC 9757) GN=hydG PE=4 SV=1
Q7NQG9	-0.0776475	0.277369	25.1667	27.2	30S ribosomal protein S5 OS=Chromobacterium violaceum (strain ATCC 12472 / DSM 30191 / JCM 1249 / NBRC 12614 / NCIMB 9131 / NCTC 9757) GN=rpsE PE=3 SV=1
Q7NQ92	0.138749	0.277442	9	7.83333	Orotate phosphoribosyltransferase OS=Chromobacterium violaceum (strain ATCC 12472 / DSM 30191 / JCM 1249 / NBRC 12614 / NCIMB 9131 / NCTC 9757) GN=pyrE PE=3 SV=1
Q7NWG6	-0.154053	0.278269	4.8	5.6	Probable amidophosphoribosyltransferase OS=Chromobacterium violaceum (strain ATCC 12472 / DSM 30191 / JCM 1249 / NBRC 12614 / NCIMB 9131 / NCTC 9757) GN=CV_2023 PE=4 SV=1
Q7NZ40	-0.197701	0.279055	2.66667	3.25	Uncharacterized protein OS=Chromobacterium violaceum (strain ATCC 12472 / DSM 30191 / JCM 1249 / NBRC 12614 / NCIMB 9131 / NCTC 9757) GN=CV_1082 PE=4 SV=1
Q7P0H6	-0.182206	0.279381	4	4.8	Phosphatidylserine decarboxylase proenzyme OS=Chromobacterium violaceum (strain ATCC 12472 / DSM 30191 / JCM 1249 / NBRC 12614 / NCIMB 9131 / NCTC 9757) GN=psd PE=3 SV=1
Q7NPX8	-0.10002	0.280155	12.6667	14	Uncharacterized protein OS=Chromobacterium violaceum (strain ATCC 12472 / DSM 30191 / JCM 1249 / NBRC 12614 / NCIMB 9131 / NCTC 9757) GN=CV_4364 PE=4 SV=1
Q7P1X6	-0.251156	0.280251	2.33333	3	Uncharacterized protein OS=Chromobacterium violaceum (strain ATCC 12472 / DSM 30191 / JCM 1249 / NBRC 12614 / NCIMB 9131 / NCTC 9757) GN=CV_0086 PE=4 SV=1
Q7NV75	-0.182206	0.280504	4	4.8	Uncharacterized protein OS=Chromobacterium violaceum (strain ATCC 12472 / DSM 30191 / JCM 1249 / NBRC 12614 / NCIMB 9131 / NCTC 9757) GN=CV_2469 PE=4 SV=1
Q7NZ24	-0.2875	0.280719	2	2.66667	Dipeptide transport system permease protein OS=Chromobacterium violaceum (strain ATCC 12472 / DSM 30191 / JCM 1249 / NBRC 12614 / NCIMB 9131 / NCTC 9757) GN=dppB PE=3 SV=1
Q7NWA4	0.254074	0.281348	8.16667	6.33333	3-hydroxybutyryl-CoA dehydrogenase OS=Chromobacterium violaceum (strain ATCC 12472 / DSM 30191 / JCM 1249 / NBRC 12614 / NCIMB 9131 / NCTC 9757) GN=paaH PE=4 SV=1
Q7NWP9	0.113257	0.281514	5.6	5	23S rRNA (uracil(1939)-C(5))-methyltransferase RlmD OS=Chromobacterium violaceum (strain ATCC 12472 / DSM 30191 / JCM 1249 / NBRC 12614 / NCIMB 9131 / NCTC 9757) GN=rlmD PE=3 SV=1
Q7NS59	-0.1448	0.281535	6.2	7.16667	4-hydroxy-3-methylbut-2-enyl diphosphate reductase OS=Chromobacterium violaceum (strain ATCC 12472 / DSM 30191 / JCM 1249 / NBRC 12614 / NCIMB 9131 / NCTC 9757) GN=ispH PE=3 SV=1
Q7NU26	-0.105294	0.281692	3	3.33333	Succinylglutamate desuccinylase OS=Chromobacterium violaceum (strain ATCC 12472 / DSM 30191 / JCM 1249 / NBRC 12614 / NCIMB 9131 / NCTC 9757) GN=astE PE=1 SV=1
Q7NPY8	0.080801	0.283175	17.1667	15.8333	Aspartyl/glutamyl-tRNA(Asn/Gln) amidotransferase subunit B OS=Chromobacterium violaceum (strain ATCC 12472 / DSM 30191 / JCM 1249 / NBRC 12614 / NCIMB 9131 / NCTC 9757) GN=gatB PE=3 SV=1
Q7NXD0	-0.166949	0.284607	5.5	6.5	Tryptophanyl-tRNA synthetase OS=Chromobacterium violaceum (strain ATCC 12472 / DSM 30191 / JCM 1249 / NBRC 12614 / NCIMB 9131 / NCTC 9757) GN=trpS1 PE=3 SV=1
Q7NTQ2	-0.117709	0.285414	2	2.25	Probable flagellar motor switch protein OS=Chromobacterium violaceum (strain ATCC 12472 / DSM 30191 / JCM 1249 / NBRC 12614 / NCIMB 9131 / NCTC 9757) GN=CV_3002 PE=4 SV=1
Q7NRW7	-0.213439	0.285557	7	8.66667	DNA mismatch repair protein MutS OS=Chromobacterium violaceum (strain ATCC 12472 / DSM 30191 / JCM 1249 / NBRC 12614 / NCIMB 9131 / NCTC 9757) GN=mutS PE=3 SV=1
Q7NTL3	0.129971	0.285689	6.83333	6	UDP-glucose dehydrogenase OS=Chromobacterium violaceum (strain ATCC 12472 / DSM 30191 / JCM 1249 / NBRC 12614 / NCIMB 9131 / NCTC 9757) GN=ugd PE=3 SV=1
Q7P1T4	-0.125084	0.285811	3	3.4	Uncharacterized protein OS=Chromobacterium violaceum (strain ATCC 12472 / DSM 30191 / JCM 1249 / NBRC 12614 / NCIMB 9131 / NCTC 9757) GN=CV_0129 PE=4 SV=1
Q7P115	-0.223003	0.285811	1.6	2	Probable exbB-like biopolymer transport OS=Chromobacterium violaceum (strain ATCC 12472 / DSM 30191 / JCM 1249 / NBRC 12614 / NCIMB 9131 / NCTC 9757) GN=CV_0399 PE=3 SV=1
Q7NXI1	-0.166949	0.287354	9.16667	10.8333	Chaperone protein DnaJ OS=Chromobacterium violaceum (strain ATCC 12472 / DSM 30191 / JCM 1249 / NBRC 12614 / NCIMB 9131 / NCTC 9757) GN=dnaJ PE=3 SV=1
Q7NYL8	0.251156	0.288066	3	2.33333	Ribonuclease H OS=Chromobacterium violaceum (strain ATCC 12472 / DSM 30191 / JCM 1249 / NBRC 12614 / NCIMB 9131 / NCTC 9757) GN=rnhA PE=3 SV=1
Q7NQL3	-0.218551	0.288508	4.5	5.6	Probable aminotransferase OS=Chromobacterium violaceum (strain ATCC 12472 / DSM 30191 / JCM 1249 / NBRC 12614 / NCIMB 9131 / NCTC 9757) GN=CV_4124 PE=3 SV=1
Q7NW95	-0.233467	0.288733	3.16667	4	Glutamate-ammonia-ligase adenylyltransferase OS=Chromobacterium violaceum (strain ATCC 12472 / DSM 30191 / JCM 1249 / NBRC 12614 / NCIMB 9131 / NCTC 9757) GN=glnE PE=3 SV=1
Q7NUL2	0.134572	0.289446	21.1667	18.5	Probable ABC transporter ATP-binding protein OS=Chromobacterium violaceum (strain ATCC 12472 / DSM 30191 / JCM 1249 / NBRC 12614 / NCIMB 9131 / NCTC 9757) GN=CV_2685 PE=4 SV=1
Q7NXH5	-0.0938725	0.290307	8.8	9.66667	L-threonine 3-dehydrogenase OS=Chromobacterium violaceum (strain ATCC 12472 / DSM 30191 / JCM 1249 / NBRC 12614 / NCIMB 9131 / NCTC 9757) GN=tdh PE=3 SV=1
Q7NSR6	-0.100862	0.290709	18.8333	20.8333	Carboxy-terminal processing protease OS=Chromobacterium violaceum (strain ATCC 12472 / DSM 30191 / JCM 1249 / NBRC 12614 / NCIMB 9131 / NCTC 9757) GN=prc PE=3 SV=1
Q7NXT2	0.242793	0.290908	3.4	2.66667	Uncharacterized protein OS=Chromobacterium violaceum (strain ATCC 12472 / DSM 30191 / JCM 1249 / NBRC 12614 / NCIMB 9131 / NCTC 9757) GN=CV_1544 PE=4 SV=1
Q7NZ89	0.182206	0.291068	3.2	2.66667	Uncharacterized protein OS=Chromobacterium violaceum (strain ATCC 12472 / DSM 30191 / JCM 1249 / NBRC 12614 / NCIMB 9131 / NCTC 9757) GN=CV_1033 PE=4 SV=1
Q7NYD2	0.162416	0.293057	4	3.4	DNA mismatch repair protein MutL OS=Chromobacterium violaceum (strain ATCC 12472 / DSM 30191 / JCM 1249 / NBRC 12614 / NCIMB 9131 / NCTC 9757) GN=mutL PE=3 SV=1
Q7NXX9	0.104377	0.294622	20.1667	18.1667	Arginine N-succinyltransferase OS=Chromobacterium violaceum (strain ATCC 12472 / DSM 30191 / JCM 1249 / NBRC 12614 / NCIMB 9131 / NCTC 9757) GN=aruF PE=4 SV=1
Q7NXT7	0.0861233	0.295974	18.1667	16.6667	Probable amino acid ABC transporter OS=Chromobacterium violaceum (strain ATCC 12472 / DSM 30191 / JCM 1249 / NBRC 12614 / NCIMB 9131 / NCTC 9757) GN=CV_1539 PE=4 SV=1
Q7NQ74	0.117709	0.296224	6.75	6	Uncharacterized protein OS=Chromobacterium violaceum (strain ATCC 12472 / DSM 30191 / JCM 1249 / NBRC 12614 / NCIMB 9131 / NCTC 9757) GN=CV_4266 PE=4 SV=1
Q7MBD4	-0.223003	0.296549	2	2.5	Ribonuclease PH OS=Chromobacterium violaceum (strain ATCC 12472 / DSM 30191 / JCM 1249 / NBRC 12614 / NCIMB 9131 / NCTC 9757) GN=rph PE=3 SV=1
Q7NZN6	0.131253	0.297208	10.8333	9.5	Ferredoxin--NADP reductase OS=Chromobacterium violaceum (strain ATCC 12472 / DSM 30191 / JCM 1249 / NBRC 12614 / NCIMB 9131 / NCTC 9757) GN=fpr PE=4 SV=1
Q7NQ87	-0.0654809	0.297488	21.1667	22.6	DNA-binding stress protein OS=Chromobacterium violaceum (strain ATCC 12472 / DSM 30191 / JCM 1249 / NBRC 12614 / NCIMB 9131 / NCTC 9757) GN=dps PE=3 SV=1
Q7NRW9	-0.122262	0.299612	14.6	16.5	Probable transcriptional regulator arsR family OS=Chromobacterium violaceum (strain ATCC 12472 / DSM 30191 / JCM 1249 / NBRC 12614 / NCIMB 9131 / NCTC 9757) GN=CV_3659 PE=4 SV=1
Q7NWT6	-0.118358	0.300684	11.4	12.8333	UvrABC system protein A OS=Chromobacterium violaceum (strain ATCC 12472 / DSM 30191 / JCM 1249 / NBRC 12614 / NCIMB 9131 / NCTC 9757) GN=uvrA PE=3 SV=1
Q7NS54	0.210588	0.300805	6.66667	5.4	Uncharacterized protein OS=Chromobacterium violaceum (strain ATCC 12472 / DSM 30191 / JCM 1249 / NBRC 12614 / NCIMB 9131 / NCTC 9757) GN=CV_3572 PE=4 SV=1
Q7NTU2	0.182206	0.300964	2	1.66667	Probable transcriptional regulatory, LuxR family OS=Chromobacterium violaceum (strain ATCC 12472 / DSM 30191 / JCM 1249 / NBRC 12614 / NCIMB 9131 / NCTC 9757) GN=CV_2961 PE=4 SV=1
Q7NQF0	-0.0756137	0.301451	137.833	148.667	Elongation factor G OS=Chromobacterium violaceum (strain ATCC 12472 / DSM 30191 / JCM 1249 / NBRC 12614 / NCIMB 9131 / NCTC 9757) GN=fusA PE=3 SV=1
Q7NWM1	0.0965658	0.301581	38	34.5	Arginine--tRNA ligase OS=Chromobacterium violaceum (strain ATCC 12472 / DSM 30191 / JCM 1249 / NBRC 12614 / NCIMB 9131 / NCTC 9757) GN=argS PE=3 SV=1
Q7NWM8	0.092315	0.302047	5.66667	5.16667	Probable protease OS=Chromobacterium violaceum (strain ATCC 12472 / DSM 30191 / JCM 1249 / NBRC 12614 / NCIMB 9131 / NCTC 9757) GN=CV_1955 PE=4 SV=1
Q7NZC5	0.055025	0.302047	9.33333	8.83333	Threonine synthase OS=Chromobacterium violaceum (strain ATCC 12472 / DSM 30191 / JCM 1249 / NBRC 12614 / NCIMB 9131 / NCTC 9757) GN=thrC PE=4 SV=1
Q7NZ54	0.131253	0.302171	10.8333	9.5	Succinate dehydrogenase iron-sulfur subunit OS=Chromobacterium violaceum (strain ATCC 12472 / DSM 30191 / JCM 1249 / NBRC 12614 / NCIMB 9131 / NCTC 9757) GN=sdhB PE=3 SV=1
Q7NR72	-0.16588	0.302422	2.4	2.83333	Ribosome biogenesis GTPase A OS=Chromobacterium violaceum (strain ATCC 12472 / DSM 30191 / JCM 1249 / NBRC 12614 / NCIMB 9131 / NCTC 9757) GN=CV_3912 PE=3 SV=1
Q7NRN7	-0.200544	0.302951	3	3.66667	Enoyl-[acyl-carrier-protein] reductase [NADH] OS=Chromobacterium violaceum (strain ATCC 12472 / DSM 30191 / JCM 1249 / NBRC 12614 / NCIMB 9131 / NCTC 9757) GN=CV_3743 PE=3 SV=1
Q7NVJ1	0.14099	0.303122	3.16667	2.75	Molybdopterin biosynthesis moeA protein OS=Chromobacterium violaceum (strain ATCC 12472 / DSM 30191 / JCM 1249 / NBRC 12614 / NCIMB 9131 / NCTC 9757) GN=moeA PE=4 SV=1
Q7NZ21	-0.108961	0.304287	13.6	15.1667	Dipeptide transport system ATP-binding protein OS=Chromobacterium violaceum (strain ATCC 12472 / DSM 30191 / JCM 1249 / NBRC 12614 / NCIMB 9131 / NCTC 9757) GN=dppF PE=4 SV=1
Q7NVZ7	-0.126672	0.304631	6.16667	7	Outer membrane protein assembly factor BamD OS=Chromobacterium violaceum (strain ATCC 12472 / DSM 30191 / JCM 1249 / NBRC 12614 / NCIMB 9131 / NCTC 9757) GN=comL PE=3 SV=1
Q7NUY8	0.0747129	0.305114	78.6667	73	Trigger factor OS=Chromobacterium violaceum (strain ATCC 12472 / DSM 30191 / JCM 1249 / NBRC 12614 / NCIMB 9131 / NCTC 9757) GN=tig PE=3 SV=1
Q7NXV1	0.182206	0.306819	5.4	4.5	Probable transcriptional regulator, DeoR family OS=Chromobacterium violaceum (strain ATCC 12472 / DSM 30191 / JCM 1249 / NBRC 12614 / NCIMB 9131 / NCTC 9757) GN=CV_1525 PE=4 SV=1
Q7NXQ9	0.182206	0.307232	4	3.33333	Precorrin-8X methylmutase OS=Chromobacterium violaceum (strain ATCC 12472 / DSM 30191 / JCM 1249 / NBRC 12614 / NCIMB 9131 / NCTC 9757) GN=cbiC PE=4 SV=1
Q7NQ09	0.125084	0.307951	2.83333	2.5	Uncharacterized protein OS=Chromobacterium violaceum (strain ATCC 12472 / DSM 30191 / JCM 1249 / NBRC 12614 / NCIMB 9131 / NCTC 9757) GN=CV_4333 PE=4 SV=1
Q7NQ59	-0.10058	0.309732	56.6667	62.6667	Protein translocase subunit SecA OS=Chromobacterium violaceum (strain ATCC 12472 / DSM 30191 / JCM 1249 / NBRC 12614 / NCIMB 9131 / NCTC 9757) GN=secA PE=3 SV=1
Q7NSS7	-0.113257	0.309886	12.5	14	Adenylate kinase OS=Chromobacterium violaceum (strain ATCC 12472 / DSM 30191 / JCM 1249 / NBRC 12614 / NCIMB 9131 / NCTC 9757) GN=adk PE=3 SV=1
Q7NUH8	-0.0546666	0.310059	41.5	43.8333	3-hydroxyacyl-CoA dehydrogenase OS=Chromobacterium violaceum (strain ATCC 12472 / DSM 30191 / JCM 1249 / NBRC 12614 / NCIMB 9131 / NCTC 9757) GN=fadB PE=4 SV=1
Q7NUM9	0.117709	0.31011	2.25	2	Uncharacterized protein OS=Chromobacterium violaceum (strain ATCC 12472 / DSM 30191 / JCM 1249 / NBRC 12614 / NCIMB 9131 / NCTC 9757) GN=CV_2668 PE=4 SV=1
Q7NVE9	-0.110278	0.3105	10	11.1667	Probable cell division ftsk transmembrane protein OS=Chromobacterium violaceum (strain ATCC 12472 / DSM 30191 / JCM 1249 / NBRC 12614 / NCIMB 9131 / NCTC 9757) GN=CV_2394 PE=4 SV=1
Q7NWS4	0.14141	0.310662	4.8	4.16667	Uncharacterized protein OS=Chromobacterium violaceum (strain ATCC 12472 / DSM 30191 / JCM 1249 / NBRC 12614 / NCIMB 9131 / NCTC 9757) GN=CV_1906 PE=4 SV=1
Q7P1M2	-0.113071	0.310862	32	35.8333	Transketolase OS=Chromobacterium violaceum (strain ATCC 12472 / DSM 30191 / JCM 1249 / NBRC 12614 / NCIMB 9131 / NCTC 9757) GN=tktA PE=3 SV=1
Q7NSK7	-0.126672	0.311346	6.16667	7	3-oxoacyl-[acyl-carrier-protein] synthase 3 OS=Chromobacterium violaceum (strain ATCC 12472 / DSM 30191 / JCM 1249 / NBRC 12614 / NCIMB 9131 / NCTC 9757) GN=fabH PE=3 SV=1
Q7NWZ7	-0.163851	0.311896	5.8	6.83333	Sulfate transport system sulfate-binding protein OS=Chromobacterium violaceum (strain ATCC 12472 / DSM 30191 / JCM 1249 / NBRC 12614 / NCIMB 9131 / NCTC 9757) GN=sbp PE=4 SV=1
Q7NR94	-0.135716	0.312083	7.33333	8.4	Probable spore coat polysaccharide biosynthesis protein E OS=Chromobacterium violaceum (strain ATCC 12472 / DSM 30191 / JCM 1249 / NBRC 12614 / NCIMB 9131 / NCTC 9757) GN=CV_3890 PE=1 SV=1
Q7NWN7	0.0763934	0.312655	77	71.3333	Chaperone protein ClpB OS=Chromobacterium violaceum (strain ATCC 12472 / DSM 30191 / JCM 1249 / NBRC 12614 / NCIMB 9131 / NCTC 9757) GN=clpB PE=3 SV=1
Q7NTH0	-0.104294	0.313418	16.6667	18.5	Arginine/ornithine transport system substrate-binding protein (ABC superfamily) OS=Chromobacterium violaceum (strain ATCC 12472 / DSM 30191 / JCM 1249 / NBRC 12614 / NCIMB 9131 / NCTC 9757) GN=aotJ PE=3 SV=1
Q7NZZ7	0.128536	0.313471	4.83333	4.25	Uncharacterized protein OS=Chromobacterium violaceum (strain ATCC 12472 / DSM 30191 / JCM 1249 / NBRC 12614 / NCIMB 9131 / NCTC 9757) GN=CV_0772 PE=4 SV=1
Q7NR83	0.134608	0.313557	8.2	7.16667	UTP--glucose-1-phosphate uridylyltransferase OS=Chromobacterium violaceum (strain ATCC 12472 / DSM 30191 / JCM 1249 / NBRC 12614 / NCIMB 9131 / NCTC 9757) GN=galU PE=3 SV=1
Q7NVF9	0.111155	0.313883	4.75	4.25	Probable transcriptional regulator, TetR family OS=Chromobacterium violaceum (strain ATCC 12472 / DSM 30191 / JCM 1249 / NBRC 12614 / NCIMB 9131 / NCTC 9757) GN=CV_2384 PE=4 SV=1
Q7NQR8	0.182206	0.313945	4	3.33333	Probable cytochrome c5 OS=Chromobacterium violaceum (strain ATCC 12472 / DSM 30191 / JCM 1249 / NBRC 12614 / NCIMB 9131 / NCTC 9757) GN=CV_4069 PE=4 SV=1
Q7NR54	0.0869564	0.313947	4	3.66667	L-aspartate oxidase OS=Chromobacterium violaceum (strain ATCC 12472 / DSM 30191 / JCM 1249 / NBRC 12614 / NCIMB 9131 / NCTC 9757) GN=nadB PE=3 SV=1
Q7NWQ6	-0.146511	0.314417	6.33333	7.33333	Bifunctional protein FolD OS=Chromobacterium violaceum (strain ATCC 12472 / DSM 30191 / JCM 1249 / NBRC 12614 / NCIMB 9131 / NCTC 9757) GN=folD PE=3 SV=1
Q7NS45	0.0967887	0.315115	10.8333	9.83333	Peptidyl-prolyl cis-trans isomerase OS=Chromobacterium violaceum (strain ATCC 12472 / DSM 30191 / JCM 1249 / NBRC 12614 / NCIMB 9131 / NCTC 9757) GN=slyD PE=4 SV=1
Q7NVF3	-0.109931	0.315339	7.16667	8	6,7-dimethyl-8-ribityllumazine synthase OS=Chromobacterium violaceum (strain ATCC 12472 / DSM 30191 / JCM 1249 / NBRC 12614 / NCIMB 9131 / NCTC 9757) GN=ribH PE=3 SV=1
Q7NSW4	0.0644978	0.315874	17.6	16.5	Uncharacterized protein OS=Chromobacterium violaceum (strain ATCC 12472 / DSM 30191 / JCM 1249 / NBRC 12614 / NCIMB 9131 / NCTC 9757) GN=CV_3305 PE=4 SV=1
Q7NQP7	0.14099	0.316826	3.16667	2.75	Transcriptional activator, LuxR/UhpA family of regulators OS=Chromobacterium violaceum (strain ATCC 12472 / DSM 30191 / JCM 1249 / NBRC 12614 / NCIMB 9131 / NCTC 9757) GN=cviR PE=1 SV=1
Q7NQ05	-0.19225	0.317367	2.75	3.33333	UDP-3-O-acyl-N-acetylglucosamine deacetylase OS=Chromobacterium violaceum (strain ATCC 12472 / DSM 30191 / JCM 1249 / NBRC 12614 / NCIMB 9131 / NCTC 9757) GN=lpxC PE=3 SV=1
Q7NQN8	0.0883551	0.317393	21.6667	19.8333	Putrescine-binding periplasmic protein OS=Chromobacterium violaceum (strain ATCC 12472 / DSM 30191 / JCM 1249 / NBRC 12614 / NCIMB 9131 / NCTC 9757) GN=potD PE=3 SV=1
Q7NQH7	-0.091673	0.318917	38.1667	41.8333	DNA-directed RNA polymerase subunit alpha OS=Chromobacterium violaceum (strain ATCC 12472 / DSM 30191 / JCM 1249 / NBRC 12614 / NCIMB 9131 / NCTC 9757) GN=rpoA PE=3 SV=1
Q7NQ64	0.110472	0.319411	14.3333	12.8333	Probable glutamate-cysteine ligase OS=Chromobacterium violaceum (strain ATCC 12472 / DSM 30191 / JCM 1249 / NBRC 12614 / NCIMB 9131 / NCTC 9757) GN=CV_4276 PE=4 SV=1
Q7NXI4	-0.114703	0.319411	12.3333	13.8333	Protein GrpE OS=Chromobacterium violaceum (strain ATCC 12472 / DSM 30191 / JCM 1249 / NBRC 12614 / NCIMB 9131 / NCTC 9757) GN=grpE PE=3 SV=1
Q7P153	-0.139674	0.321066	6.66667	7.66667	Uncharacterized protein OS=Chromobacterium violaceum (strain ATCC 12472 / DSM 30191 / JCM 1249 / NBRC 12614 / NCIMB 9131 / NCTC 9757) GN=CV_0361 PE=4 SV=1
Q7NQT2	-0.132184	0.321404	16.5	18.8333	Ribosome-binding ATPase YchF OS=Chromobacterium violaceum (strain ATCC 12472 / DSM 30191 / JCM 1249 / NBRC 12614 / NCIMB 9131 / NCTC 9757) GN=ychF PE=3 SV=1
Q7NSJ9	-0.154053	0.321665	2	2.33333	Uncharacterized protein OS=Chromobacterium violaceum (strain ATCC 12472 / DSM 30191 / JCM 1249 / NBRC 12614 / NCIMB 9131 / NCTC 9757) GN=CV_3425 PE=4 SV=1
Q7NVG1	0.0769124	0.322714	45	41.6667	Aromatic-amino-acid transaminase OS=Chromobacterium violaceum (strain ATCC 12472 / DSM 30191 / JCM 1249 / NBRC 12614 / NCIMB 9131 / NCTC 9757) GN=tyrB1 PE=3 SV=1
Q7NYJ3	-0.122821	0.324433	8.66667	9.8	Uncharacterized protein OS=Chromobacterium violaceum (strain ATCC 12472 / DSM 30191 / JCM 1249 / NBRC 12614 / NCIMB 9131 / NCTC 9757) GN=CV_1281 PE=4 SV=1
Q7NQB0	0.123536	0.325793	7.16667	6.33333	Chaperone SurA OS=Chromobacterium violaceum (strain ATCC 12472 / DSM 30191 / JCM 1249 / NBRC 12614 / NCIMB 9131 / NCTC 9757) GN=surA PE=3 SV=1
Q7P0W6	-0.120552	0.326589	9.75	11	Probable ABC transport system ATP-binding protein OS=Chromobacterium violaceum (strain ATCC 12472 / DSM 30191 / JCM 1249 / NBRC 12614 / NCIMB 9131 / NCTC 9757) GN=CV_0449 PE=4 SV=1
Q7NQ01	0.108145	0.326812	6.5	5.83333	D-alanine--D-alanine ligase B OS=Chromobacterium violaceum (strain ATCC 12472 / DSM 30191 / JCM 1249 / NBRC 12614 / NCIMB 9131 / NCTC 9757) GN=ddlB PE=3 SV=1
Q7NPW6	-0.218551	0.327246	2.25	2.8	Malonyl-[acyl-carrier protein] O-methyltransferase OS=Chromobacterium violaceum (strain ATCC 12472 / DSM 30191 / JCM 1249 / NBRC 12614 / NCIMB 9131 / NCTC 9757) GN=bioC PE=3 SV=1
Q7NYC5	0.066852	0.328406	11.3333	10.6	Translation initiation factor IF-3 OS=Chromobacterium violaceum (strain ATCC 12472 / DSM 30191 / JCM 1249 / NBRC 12614 / NCIMB 9131 / NCTC 9757) GN=infC PE=3 SV=1
Q7NQ88	0.122982	0.328406	3.16667	2.8	Uncharacterized protein OS=Chromobacterium violaceum (strain ATCC 12472 / DSM 30191 / JCM 1249 / NBRC 12614 / NCIMB 9131 / NCTC 9757) GN=CV_4252 PE=4 SV=1
Q7NZF6	-0.127753	0.329281	3.66667	4.16667	Methylenetetrahydrofolate reductase OS=Chromobacterium violaceum (strain ATCC 12472 / DSM 30191 / JCM 1249 / NBRC 12614 / NCIMB 9131 / NCTC 9757) GN=metF PE=3 SV=1
Q7NZ01	0.0971024	0.33035	18	16.3333	Aconitate hydratase OS=Chromobacterium violaceum (strain ATCC 12472 / DSM 30191 / JCM 1249 / NBRC 12614 / NCIMB 9131 / NCTC 9757) GN=acnA1 PE=3 SV=1
Q7NSP2	0.16897	0.330664	3.75	3.16667	Hydrogen peroxide-inducible genes activator OS=Chromobacterium violaceum (strain ATCC 12472 / DSM 30191 / JCM 1249 / NBRC 12614 / NCIMB 9131 / NCTC 9757) GN=oxyR PE=4 SV=1
Q7NRE3	0.128536	0.330664	4.83333	4.25	Formate dehydrogenase OS=Chromobacterium violaceum (strain ATCC 12472 / DSM 30191 / JCM 1249 / NBRC 12614 / NCIMB 9131 / NCTC 9757) GN=fdnG PE=4 SV=1
Q7NQB7	0.09525	0.33089	4.4	4	Holliday junction ATP-dependent DNA helicase RuvA OS=Chromobacterium violaceum (strain ATCC 12472 / DSM 30191 / JCM 1249 / NBRC 12614 / NCIMB 9131 / NCTC 9757) GN=ruvA PE=3 SV=1
Q7NRJ7	-0.14301	0.33089	7.8	9	NAD(P)H-flavin reductase OS=Chromobacterium violaceum (strain ATCC 12472 / DSM 30191 / JCM 1249 / NBRC 12614 / NCIMB 9131 / NCTC 9757) GN=ubiB PE=4 SV=1
Q7P1N6	-0.0799922	0.331322	4.8	5.2	Pyrroline-5-carboxylate reductase OS=Chromobacterium violaceum (strain ATCC 12472 / DSM 30191 / JCM 1249 / NBRC 12614 / NCIMB 9131 / NCTC 9757) GN=proC PE=3 SV=1
Q7NX85	-0.158124	0.332642	7	8.2	UDP-sugar diphosphatase OS=Chromobacterium violaceum (strain ATCC 12472 / DSM 30191 / JCM 1249 / NBRC 12614 / NCIMB 9131 / NCTC 9757) GN=ushA PE=3 SV=1
Q7NW09	-0.148326	0.332896	5	5.8	Probable dehydrogenase/reductase oxireductase protein OS=Chromobacterium violaceum (strain ATCC 12472 / DSM 30191 / JCM 1249 / NBRC 12614 / NCIMB 9131 / NCTC 9757) GN=CV_2181 PE=3 SV=1
Q7NX02	-0.139674	0.332898	5	5.75	Transcriptional regulator OS=Chromobacterium violaceum (strain ATCC 12472 / DSM 30191 / JCM 1249 / NBRC 12614 / NCIMB 9131 / NCTC 9757) GN=cbl PE=4 SV=1
Q7NVZ1	0.0854178	0.333286	11.8	10.8333	Ribosome-recycling factor OS=Chromobacterium violaceum (strain ATCC 12472 / DSM 30191 / JCM 1249 / NBRC 12614 / NCIMB 9131 / NCTC 9757) GN=frr PE=3 SV=1
Q7M7C0	0.154053	0.333291	1.4	1.2	Biopolymer transport exbD transmembrane protein OS=Chromobacterium violaceum (strain ATCC 12472 / DSM 30191 / JCM 1249 / NBRC 12614 / NCIMB 9131 / NCTC 9757) GN=exbD5 PE=3 SV=1
Q7NWC4	0.111155	0.333291	3.8	3.4	Ribonuclease 3 OS=Chromobacterium violaceum (strain ATCC 12472 / DSM 30191 / JCM 1249 / NBRC 12614 / NCIMB 9131 / NCTC 9757) GN=rnc PE=3 SV=1
Q7NUF2	-0.102214	0.334617	10.8333	12	2-dehydro-3-deoxyphosphooctonate aldolase OS=Chromobacterium violaceum (strain ATCC 12472 / DSM 30191 / JCM 1249 / NBRC 12614 / NCIMB 9131 / NCTC 9757) GN=kdsA PE=3 SV=1
Q7NWQ3	0.154053	0.335206	1.75	1.5	Uncharacterized protein OS=Chromobacterium violaceum (strain ATCC 12472 / DSM 30191 / JCM 1249 / NBRC 12614 / NCIMB 9131 / NCTC 9757) GN=CV_1928 PE=1 SV=1
Q7NYT4	-0.133447	0.33627	4.66667	5.33333	Probable competence protein OS=Chromobacterium violaceum (strain ATCC 12472 / DSM 30191 / JCM 1249 / NBRC 12614 / NCIMB 9131 / NCTC 9757) GN=CV_1188 PE=4 SV=1
Q7P0W1	0.164199	0.336472	2.75	2.33333	Uncharacterized protein OS=Chromobacterium violaceum (strain ATCC 12472 / DSM 30191 / JCM 1249 / NBRC 12614 / NCIMB 9131 / NCTC 9757) GN=CV_0454 PE=4 SV=1
Q7NSR7	0.159748	0.336607	4.4	3.75	Uncharacterized protein OS=Chromobacterium violaceum (strain ATCC 12472 / DSM 30191 / JCM 1249 / NBRC 12614 / NCIMB 9131 / NCTC 9757) GN=CV_3353 PE=4 SV=1
Q7NRD3	-0.0751759	0.336908	10.6667	11.5	Uncharacterized protein OS=Chromobacterium violaceum (strain ATCC 12472 / DSM 30191 / JCM 1249 / NBRC 12614 / NCIMB 9131 / NCTC 9757) GN=CV_3850 PE=4 SV=1
Q7P0T8	-0.083329	0.338597	4.6	5	Arginine biosynthesis bifunctional protein ArgJ OS=Chromobacterium violaceum (strain ATCC 12472 / DSM 30191 / JCM 1249 / NBRC 12614 / NCIMB 9131 / NCTC 9757) GN=argJ PE=3 SV=1
Q7P1J7	-0.182206	0.339078	3.33333	4	Response regulator OmpR OS=Chromobacterium violaceum (strain ATCC 12472 / DSM 30191 / JCM 1249 / NBRC 12614 / NCIMB 9131 / NCTC 9757) GN=ompR PE=4 SV=1
Q7NTD5	-0.0769124	0.339424	4.16667	4.5	Probable transcriptional regulatory protein CV_3123 OS=Chromobacterium violaceum (strain ATCC 12472 / DSM 30191 / JCM 1249 / NBRC 12614 / NCIMB 9131 / NCTC 9757) GN=CV_3123 PE=3 SV=1
Q7NZZ3	-0.117709	0.340069	2.66667	3	Homoserine kinase OS=Chromobacterium violaceum (strain ATCC 12472 / DSM 30191 / JCM 1249 / NBRC 12614 / NCIMB 9131 / NCTC 9757) GN=thrB PE=3 SV=1
Q7M7G2	0.182206	0.340069	2	1.66667	Biopolymer transport protein OS=Chromobacterium violaceum (strain ATCC 12472 / DSM 30191 / JCM 1249 / NBRC 12614 / NCIMB 9131 / NCTC 9757) GN=exbB1 PE=3 SV=1
Q7NVB6	-0.0872869	0.340557	8.4	9.16667	Fructose-1,6-bisphosphatase class 1 OS=Chromobacterium violaceum (strain ATCC 12472 / DSM 30191 / JCM 1249 / NBRC 12614 / NCIMB 9131 / NCTC 9757) GN=fbp PE=3 SV=1
Q7NVZ2	0.0927231	0.340827	13.1667	12	Uridylate kinase OS=Chromobacterium violaceum (strain ATCC 12472 / DSM 30191 / JCM 1249 / NBRC 12614 / NCIMB 9131 / NCTC 9757) GN=pyrH PE=3 SV=1
Q7NX01	0.0895556	0.340833	3.5	3.2	Sulfate/thiosulfate import ATP-binding protein CysA 1 OS=Chromobacterium violaceum (strain ATCC 12472 / DSM 30191 / JCM 1249 / NBRC 12614 / NCIMB 9131 / NCTC 9757) GN=cysA1 PE=3 SV=1
Q7NRX6	0.117709	0.342264	3	2.66667	Glycerophosphodiester phosphodiesterase OS=Chromobacterium violaceum (strain ATCC 12472 / DSM 30191 / JCM 1249 / NBRC 12614 / NCIMB 9131 / NCTC 9757) GN=ugpQ PE=4 SV=1
Q7NUE3	-0.139674	0.342264	3.33333	3.83333	tRNA N6-adenosine threonylcarbamoyltransferase OS=Chromobacterium violaceum (strain ATCC 12472 / DSM 30191 / JCM 1249 / NBRC 12614 / NCIMB 9131 / NCTC 9757) GN=tsaD PE=3 SV=1
Q7NW07	-0.113257	0.342264	1.25	1.4	Protein ApaG OS=Chromobacterium violaceum (strain ATCC 12472 / DSM 30191 / JCM 1249 / NBRC 12614 / NCIMB 9131 / NCTC 9757) GN=apaG PE=3 SV=1
Q7NRT2	0.121667	0.3423	42.1667	37.3333	Purine nucleoside phosphorylase DeoD-type OS=Chromobacterium violaceum (strain ATCC 12472 / DSM 30191 / JCM 1249 / NBRC 12614 / NCIMB 9131 / NCTC 9757) GN=deoD PE=3 SV=1
Q7NZC4	-0.10002	0.343372	6.33333	7	Lipase/esterase OS=Chromobacterium violaceum (strain ATCC 12472 / DSM 30191 / JCM 1249 / NBRC 12614 / NCIMB 9131 / NCTC 9757) GN=apeE PE=4 SV=1
Q7NXL1	0.108145	0.344314	6.5	5.83333	Uncharacterized protein OS=Chromobacterium violaceum (strain ATCC 12472 / DSM 30191 / JCM 1249 / NBRC 12614 / NCIMB 9131 / NCTC 9757) GN=CV_1615 PE=4 SV=1
Q7NZQ1	-0.092315	0.34446	31	34	Probable thiol peroxidase OS=Chromobacterium violaceum (strain ATCC 12472 / DSM 30191 / JCM 1249 / NBRC 12614 / NCIMB 9131 / NCTC 9757) GN=tpx PE=3 SV=1
Q7NQA6	0.0665325	0.344525	9.83333	9.2	Uncharacterized protein OS=Chromobacterium violaceum (strain ATCC 12472 / DSM 30191 / JCM 1249 / NBRC 12614 / NCIMB 9131 / NCTC 9757) GN=CV_4234 PE=4 SV=1
Q7P0A5	0.0644978	0.345189	6.4	6	Ribosomal RNA small subunit methyltransferase G OS=Chromobacterium violaceum (strain ATCC 12472 / DSM 30191 / JCM 1249 / NBRC 12614 / NCIMB 9131 / NCTC 9757) GN=rsmG PE=3 SV=1
Q7NTN4	0.223003	0.345311	3	2.4	Ribokinase OS=Chromobacterium violaceum (strain ATCC 12472 / DSM 30191 / JCM 1249 / NBRC 12614 / NCIMB 9131 / NCTC 9757) GN=rbsK PE=3 SV=1
Q7NW92	-0.121284	0.345545	5.16667	5.83333	Probable tldD protein family OS=Chromobacterium violaceum (strain ATCC 12472 / DSM 30191 / JCM 1249 / NBRC 12614 / NCIMB 9131 / NCTC 9757) GN=CV_2098 PE=4 SV=1
Q7NWF7	-0.0754599	0.346733	3.4	3.66667	Probable NADH-ubiquinone oxidoreductase OS=Chromobacterium violaceum (strain ATCC 12472 / DSM 30191 / JCM 1249 / NBRC 12614 / NCIMB 9131 / NCTC 9757) GN=CV_2033 PE=4 SV=1
Q7NXT5	0.103119	0.34744	8.5	7.66667	Probable 3-oxoacyl-[acyl-carrier-protein] synthase II OS=Chromobacterium violaceum (strain ATCC 12472 / DSM 30191 / JCM 1249 / NBRC 12614 / NCIMB 9131 / NCTC 9757) GN=CV_1541 PE=3 SV=1
Q7NRS9	-0.0824689	0.347702	15.5	16.8333	Deoxyribose-phosphate aldolase OS=Chromobacterium violaceum (strain ATCC 12472 / DSM 30191 / JCM 1249 / NBRC 12614 / NCIMB 9131 / NCTC 9757) GN=deoC PE=3 SV=1
Q7P223	0.117709	0.348784	6	5.33333	Probable histidinol-phosphate aminotransferase OS=Chromobacterium violaceum (strain ATCC 12472 / DSM 30191 / JCM 1249 / NBRC 12614 / NCIMB 9131 / NCTC 9757) GN=CV_0038 PE=3 SV=1
Q7NZZ0	0.0740612	0.349912	9.33333	8.66667	DNA-directed DNA polymerase I OS=Chromobacterium violaceum (strain ATCC 12472 / DSM 30191 / JCM 1249 / NBRC 12614 / NCIMB 9131 / NCTC 9757) GN=polA PE=3 SV=1
Q7NY10	0.0670348	0.350206	74.5	69.6667	Polyribonucleotide nucleotidyltransferase OS=Chromobacterium violaceum (strain ATCC 12472 / DSM 30191 / JCM 1249 / NBRC 12614 / NCIMB 9131 / NCTC 9757) GN=pnp PE=3 SV=1
Q7NVP1	0.114857	0.351609	5.83333	5.2	Phosphoserine aminotransferase OS=Chromobacterium violaceum (strain ATCC 12472 / DSM 30191 / JCM 1249 / NBRC 12614 / NCIMB 9131 / NCTC 9757) GN=serC PE=3 SV=1
Q7NZ62	-0.0799922	0.352095	24	26	Lysine--tRNA ligase OS=Chromobacterium violaceum (strain ATCC 12472 / DSM 30191 / JCM 1249 / NBRC 12614 / NCIMB 9131 / NCTC 9757) GN=lysS PE=3 SV=1
Q7P0R1	-0.0676754	0.352346	26.1667	28	Leucine--tRNA ligase OS=Chromobacterium violaceum (strain ATCC 12472 / DSM 30191 / JCM 1249 / NBRC 12614 / NCIMB 9131 / NCTC 9757) GN=leuS PE=3 SV=1
Q7P0K9	0.117709	0.352426	2.25	2	Probable phosphoenolpyruvate-protein phosphotransferase OS=Chromobacterium violaceum (strain ATCC 12472 / DSM 30191 / JCM 1249 / NBRC 12614 / NCIMB 9131 / NCTC 9757) GN=CV_0558 PE=4 SV=1
Q7NQD7	0.0769124	0.353671	9	8.33333	Signal recognition particle receptor FtsY OS=Chromobacterium violaceum (strain ATCC 12472 / DSM 30191 / JCM 1249 / NBRC 12614 / NCIMB 9131 / NCTC 9757) GN=ftsY PE=3 SV=1
Q7NRF4	0.164199	0.353691	2.75	2.33333	Type 4 fimbrial biogenesis protein OS=Chromobacterium violaceum (strain ATCC 12472 / DSM 30191 / JCM 1249 / NBRC 12614 / NCIMB 9131 / NCTC 9757) GN=pilB PE=4 SV=1
Q7NTI2	0.071928	0.354288	12	11.1667	Tyrosine--tRNA ligase OS=Chromobacterium violaceum (strain ATCC 12472 / DSM 30191 / JCM 1249 / NBRC 12614 / NCIMB 9131 / NCTC 9757) GN=tyrS PE=3 SV=1
Q7NV65	-0.207508	0.354495	4.33333	5.33333	Ferrochelatase OS=Chromobacterium violaceum (strain ATCC 12472 / DSM 30191 / JCM 1249 / NBRC 12614 / NCIMB 9131 / NCTC 9757) GN=hemH PE=3 SV=1
Q7NWI4	0.105294	0.354757	5	4.5	GTP cyclohydrolase-2 OS=Chromobacterium violaceum (strain ATCC 12472 / DSM 30191 / JCM 1249 / NBRC 12614 / NCIMB 9131 / NCTC 9757) GN=ribA PE=3 SV=1
Q7NYY5	-0.0681902	0.355578	73.1667	78.3333	Aldehyde-alcohol dehydrogenase OS=Chromobacterium violaceum (strain ATCC 12472 / DSM 30191 / JCM 1249 / NBRC 12614 / NCIMB 9131 / NCTC 9757) GN=adhE PE=3 SV=1
contaminant_KERATIN18	0.0938725	0.355632	24.1667	22
Q7NQH4	0.105294	0.356424	2.5	2.25	30S ribosomal protein S13 OS=Chromobacterium violaceum (strain ATCC 12472 / DSM 30191 / JCM 1249 / NBRC 12614 / NCIMB 9131 / NCTC 9757) GN=rpsM PE=3 SV=1
Q7NZX2	-0.111847	0.356782	3.8	4.25	Probable asparagine synthase OS=Chromobacterium violaceum (strain ATCC 12472 / DSM 30191 / JCM 1249 / NBRC 12614 / NCIMB 9131 / NCTC 9757) GN=CV_0797 PE=4 SV=1
Q7NVQ8	-0.0769124	0.358114	8.33333	9	Ribonucleoside-diphosphate reductase subunit beta OS=Chromobacterium violaceum (strain ATCC 12472 / DSM 30191 / JCM 1249 / NBRC 12614 / NCIMB 9131 / NCTC 9757) GN=nrdB PE=3 SV=1
Q7NZN8	-0.0754599	0.358825	3.4	3.66667	Uncharacterized protein OS=Chromobacterium violaceum (strain ATCC 12472 / DSM 30191 / JCM 1249 / NBRC 12614 / NCIMB 9131 / NCTC 9757) GN=CV_0884 PE=4 SV=1
Q7NSR0	0.0512609	0.359392	26.6667	25.3333	Probable ABC transporter ATP-binding protein OS=Chromobacterium violaceum (strain ATCC 12472 / DSM 30191 / JCM 1249 / NBRC 12614 / NCIMB 9131 / NCTC 9757) GN=CV_3360 PE=4 SV=1
Q7NWJ8	-0.182206	0.360448	2.33333	2.8	ATP-dependent DNA helicase OS=Chromobacterium violaceum (strain ATCC 12472 / DSM 30191 / JCM 1249 / NBRC 12614 / NCIMB 9131 / NCTC 9757) GN=dinG PE=4 SV=1
Q7NVL7	0.117709	0.360486	1.5	1.33333	Peptide methionine sulfoxide reductase MsrA OS=Chromobacterium violaceum (strain ATCC 12472 / DSM 30191 / JCM 1249 / NBRC 12614 / NCIMB 9131 / NCTC 9757) GN=msrA PE=3 SV=1
Q7NZH2	-0.117709	0.360486	1.33333	1.5	NADH-ubiquinone oxidoreductase, chain J OS=Chromobacterium violaceum (strain ATCC 12472 / DSM 30191 / JCM 1249 / NBRC 12614 / NCIMB 9131 / NCTC 9757) GN=nuoJ PE=3 SV=1
Q7P0L3	-0.0487594	0.360486	3.33333	3.5	Probable carbohydrate-binding protein OS=Chromobacterium violaceum (strain ATCC 12472 / DSM 30191 / JCM 1249 / NBRC 12614 / NCIMB 9131 / NCTC 9757) GN=CV_0554 PE=4 SV=1
Q7NQ65	0.105294	0.360687	8.66667	7.8	Glutathione synthetase OS=Chromobacterium violaceum (strain ATCC 12472 / DSM 30191 / JCM 1249 / NBRC 12614 / NCIMB 9131 / NCTC 9757) GN=gshB PE=3 SV=1
Q7MBG1	0.0909143	0.36086	7.66667	7	Bifunctional protein GlmU OS=Chromobacterium violaceum (strain ATCC 12472 / DSM 30191 / JCM 1249 / NBRC 12614 / NCIMB 9131 / NCTC 9757) GN=glmU PE=3 SV=1
Q7NS96	-0.0487594	0.360963	10	10.5	Protein HflC OS=Chromobacterium violaceum (strain ATCC 12472 / DSM 30191 / JCM 1249 / NBRC 12614 / NCIMB 9131 / NCTC 9757) GN=hflC PE=3 SV=1
Q7NQZ5	-0.0487594	0.362302	2.66667	2.8	Uncharacterized protein OS=Chromobacterium violaceum (strain ATCC 12472 / DSM 30191 / JCM 1249 / NBRC 12614 / NCIMB 9131 / NCTC 9757) GN=CV_3990 PE=4 SV=1
contaminant_KERATIN02	-0.054081	0.363495	182.833	193
Q7NS12	0.1259	0.363815	8.16667	7.2	Phosphoribosylformylglycinamidine cyclo-ligase OS=Chromobacterium violaceum (strain ATCC 12472 / DSM 30191 / JCM 1249 / NBRC 12614 / NCIMB 9131 / NCTC 9757) GN=purM PE=3 SV=1
Q7NS75	0.105294	0.364968	5	4.5	Dihydroorotate oxidase OS=Chromobacterium violaceum (strain ATCC 12472 / DSM 30191 / JCM 1249 / NBRC 12614 / NCIMB 9131 / NCTC 9757) GN=pydA PE=4 SV=1
Q7NZZ1	0.092315	0.365685	5.66667	5.16667	Cytokinin riboside 5'-monophosphate phosphoribohydrolase OS=Chromobacterium violaceum (strain ATCC 12472 / DSM 30191 / JCM 1249 / NBRC 12614 / NCIMB 9131 / NCTC 9757) GN=CV_0778 PE=3 SV=1
Q7P1C4	0.0926003	0.366176	18.8333	17.1667	Glutathione S-transferase family protein OS=Chromobacterium violaceum (strain ATCC 12472 / DSM 30191 / JCM 1249 / NBRC 12614 / NCIMB 9131 / NCTC 9757) GN=gst2 PE=4 SV=1
Q7NSA3	-0.0861667	0.366757	35.1667	38.3333	Ribonuclease R OS=Chromobacterium violaceum (strain ATCC 12472 / DSM 30191 / JCM 1249 / NBRC 12614 / NCIMB 9131 / NCTC 9757) GN=rnr PE=3 SV=1
Q7P058	-0.0519269	0.367662	12.5	13.1667	Probable outer membrane multidrug resistance lipoprotein OS=Chromobacterium violaceum (strain ATCC 12472 / DSM 30191 / JCM 1249 / NBRC 12614 / NCIMB 9131 / NCTC 9757) GN=CV_0710 PE=3 SV=1
Q7P144	-0.0644978	0.368123	4.5	4.8	Aspartate carbamoyltransferase regulatory chain OS=Chromobacterium violaceum (strain ATCC 12472 / DSM 30191 / JCM 1249 / NBRC 12614 / NCIMB 9131 / NCTC 9757) GN=pyrI PE=3 SV=1
Q7NXL2	-0.0530763	0.368123	5.5	5.8	Outer-membrane lipoprotein carrier protein OS=Chromobacterium violaceum (strain ATCC 12472 / DSM 30191 / JCM 1249 / NBRC 12614 / NCIMB 9131 / NCTC 9757) GN=lolA PE=3 SV=1
Q7NUH9	0.0564765	0.368308	15.1667	14.3333	Acetyl-CoA C-acyltransferase OS=Chromobacterium violaceum (strain ATCC 12472 / DSM 30191 / JCM 1249 / NBRC 12614 / NCIMB 9131 / NCTC 9757) GN=fadA PE=3 SV=1
Q7NSG9	-0.0826395	0.368368	19.3333	21	CTP synthase OS=Chromobacterium violaceum (strain ATCC 12472 / DSM 30191 / JCM 1249 / NBRC 12614 / NCIMB 9131 / NCTC 9757) GN=pyrG PE=3 SV=1
Q7NYA9	0.0775093	0.369026	11.1667	10.3333	Uncharacterized protein OS=Chromobacterium violaceum (strain ATCC 12472 / DSM 30191 / JCM 1249 / NBRC 12614 / NCIMB 9131 / NCTC 9757) GN=CV_1365 PE=4 SV=1
Q7P217	-0.120552	0.369668	3.25	3.66667	Serine O-acetyltransferase OS=Chromobacterium violaceum (strain ATCC 12472 / DSM 30191 / JCM 1249 / NBRC 12614 / NCIMB 9131 / NCTC 9757) GN=cysE PE=4 SV=1
Q7P0S3	0.09525	0.370523	5.5	5	Nicotinate-nucleotide--dimethylbenzimidazole phosphoribosyltransferase OS=Chromobacterium violaceum (strain ATCC 12472 / DSM 30191 / JCM 1249 / NBRC 12614 / NCIMB 9131 / NCTC 9757) GN=cobT PE=3 SV=1
Q7NQL0	-0.111155	0.372009	3.4	3.8	Probable dehydrogenase OS=Chromobacterium violaceum (strain ATCC 12472 / DSM 30191 / JCM 1249 / NBRC 12614 / NCIMB 9131 / NCTC 9757) GN=CV_4127 PE=1 SV=1
Q7P0F7	-0.0930316	0.373007	8.2	9	ATP phosphoribosyltransferase OS=Chromobacterium violaceum (strain ATCC 12472 / DSM 30191 / JCM 1249 / NBRC 12614 / NCIMB 9131 / NCTC 9757) GN=hisG PE=3 SV=1
Q7MBD8	-0.0727134	0.373052	8.83333	9.5	Probable transcription regulator protein, Crp/Fnr family OS=Chromobacterium violaceum (strain ATCC 12472 / DSM 30191 / JCM 1249 / NBRC 12614 / NCIMB 9131 / NCTC 9757) GN=CV_3647 PE=4 SV=1
Q7NRL6	0.0627612	0.373289	3.83333	3.6	Uncharacterized protein OS=Chromobacterium violaceum (strain ATCC 12472 / DSM 30191 / JCM 1249 / NBRC 12614 / NCIMB 9131 / NCTC 9757) GN=CV_3764 PE=4 SV=1
Q7P1H9	0.0613302	0.373954	14	13.1667	Protein-L-isoaspartate O-methyltransferase OS=Chromobacterium violaceum (strain ATCC 12472 / DSM 30191 / JCM 1249 / NBRC 12614 / NCIMB 9131 / NCTC 9757) GN=pcm2 PE=3 SV=1
Q7NYA7	-0.0586705	0.37406	7.16667	7.6	PhbF protein OS=Chromobacterium violaceum (strain ATCC 12472 / DSM 30191 / JCM 1249 / NBRC 12614 / NCIMB 9131 / NCTC 9757) GN=phbF PE=4 SV=1
Q7NQ10	-0.117709	0.374144	2.66667	3	Uncharacterized protein OS=Chromobacterium violaceum (strain ATCC 12472 / DSM 30191 / JCM 1249 / NBRC 12614 / NCIMB 9131 / NCTC 9757) GN=CV_4332 PE=4 SV=1
Q7NV18	-0.200544	0.374434	3	3.66667	Diaminopimelate epimerase OS=Chromobacterium violaceum (strain ATCC 12472 / DSM 30191 / JCM 1249 / NBRC 12614 / NCIMB 9131 / NCTC 9757) GN=dapF PE=1 SV=1
Q7P1M1	-0.113257	0.374519	2.5	2.8	Uncharacterized protein OS=Chromobacterium violaceum (strain ATCC 12472 / DSM 30191 / JCM 1249 / NBRC 12614 / NCIMB 9131 / NCTC 9757) GN=CV_0192 PE=4 SV=1
Q7NZI7	0.105294	0.374558	4	3.6	Phosphate import ATP-binding protein PstB OS=Chromobacterium violaceum (strain ATCC 12472 / DSM 30191 / JCM 1249 / NBRC 12614 / NCIMB 9131 / NCTC 9757) GN=pstB PE=3 SV=1
Q7NUJ7	0.117709	0.375316	2.25	2	Uncharacterized protein OS=Chromobacterium violaceum (strain ATCC 12472 / DSM 30191 / JCM 1249 / NBRC 12614 / NCIMB 9131 / NCTC 9757) GN=CV_2700 PE=4 SV=1
Q7NSU2	0.0499788	0.375375	8.2	7.8	Uncharacterized protein OS=Chromobacterium violaceum (strain ATCC 12472 / DSM 30191 / JCM 1249 / NBRC 12614 / NCIMB 9131 / NCTC 9757) GN=CV_3328 PE=4 SV=1
Q7NQF5	-0.0508879	0.379166	44.6667	47	50S ribosomal protein L2 OS=Chromobacterium violaceum (strain ATCC 12472 / DSM 30191 / JCM 1249 / NBRC 12614 / NCIMB 9131 / NCTC 9757) GN=rplB PE=3 SV=1
Q7NU29	0.0769124	0.379413	5.4	5	L-serine dehydratase OS=Chromobacterium violaceum (strain ATCC 12472 / DSM 30191 / JCM 1249 / NBRC 12614 / NCIMB 9131 / NCTC 9757) GN=sdaA1 PE=4 SV=1
Q7NRN6	0.10913	0.380062	4.83333	4.33333	Phosphate acetyltransferase OS=Chromobacterium violaceum (strain ATCC 12472 / DSM 30191 / JCM 1249 / NBRC 12614 / NCIMB 9131 / NCTC 9757) GN=ptb PE=4 SV=1
Q7NWT8	0.071051	0.380636	17	15.8333	Probable outer membrane protein OS=Chromobacterium violaceum (strain ATCC 12472 / DSM 30191 / JCM 1249 / NBRC 12614 / NCIMB 9131 / NCTC 9757) GN=CV_1891 PE=3 SV=1
Q7NWE2	0.117709	0.381339	4.5	4	4-hydroxy-tetrahydrodipicolinate synthase OS=Chromobacterium violaceum (strain ATCC 12472 / DSM 30191 / JCM 1249 / NBRC 12614 / NCIMB 9131 / NCTC 9757) GN=dapA PE=3 SV=1
Q7P1L0	0.0744779	0.381439	24.6	22.8333	Probable 5-methyltetrahydrofolate-homocysteine S-methyltransferase OS=Chromobacterium violaceum (strain ATCC 12472 / DSM 30191 / JCM 1249 / NBRC 12614 / NCIMB 9131 / NCTC 9757) GN=CV_0203 PE=4 SV=1
Q7NRX5	0.0869564	0.382516	2	1.83333	sn-glycerol-3-phosphate import ATP-binding protein UgpC OS=Chromobacterium violaceum (strain ATCC 12472 / DSM 30191 / JCM 1249 / NBRC 12614 / NCIMB 9131 / NCTC 9757) GN=ugpC PE=3 SV=1
Q7P012	0.117709	0.382516	3	2.66667	Oxygen-dependent coproporphyrinogen-III oxidase OS=Chromobacterium violaceum (strain ATCC 12472 / DSM 30191 / JCM 1249 / NBRC 12614 / NCIMB 9131 / NCTC 9757) GN=hemF PE=3 SV=1
Q7NYB6	-0.0891748	0.383218	7.5	8.2	Probable methyl-accepting chemotaxis protein IV OS=Chromobacterium violaceum (strain ATCC 12472 / DSM 30191 / JCM 1249 / NBRC 12614 / NCIMB 9131 / NCTC 9757) GN=CV_1358 PE=4 SV=1
Q7NYZ5	0.0524849	0.383902	14.3333	13.6	Protein-export protein SecB OS=Chromobacterium violaceum (strain ATCC 12472 / DSM 30191 / JCM 1249 / NBRC 12614 / NCIMB 9131 / NCTC 9757) GN=secB PE=3 SV=1
Q7NTS7	-0.070573	0.384374	6.83333	7.33333	Probable oxidoreductase OS=Chromobacterium violaceum (strain ATCC 12472 / DSM 30191 / JCM 1249 / NBRC 12614 / NCIMB 9131 / NCTC 9757) GN=CV_2976 PE=4 SV=1
Q7NYC7	-0.0464906	0.384433	3.5	3.66667	Queuine tRNA-ribosyltransferase OS=Chromobacterium violaceum (strain ATCC 12472 / DSM 30191 / JCM 1249 / NBRC 12614 / NCIMB 9131 / NCTC 9757) GN=tgt PE=3 SV=1
Q7NS51	0.0487594	0.385271	10.5	10	Transcriptional regulator CysB OS=Chromobacterium violaceum (strain ATCC 12472 / DSM 30191 / JCM 1249 / NBRC 12614 / NCIMB 9131 / NCTC 9757) GN=cysB1 PE=4 SV=1
Q7NQU0	-0.0689493	0.385533	2.8	3	Probable L-asparaginase OS=Chromobacterium violaceum (strain ATCC 12472 / DSM 30191 / JCM 1249 / NBRC 12614 / NCIMB 9131 / NCTC 9757) GN=CV_4047 PE=4 SV=1
Q7NWI9	-0.0759379	0.385712	6.33333	6.83333	33 kDa chaperonin OS=Chromobacterium violaceum (strain ATCC 12472 / DSM 30191 / JCM 1249 / NBRC 12614 / NCIMB 9131 / NCTC 9757) GN=hslO PE=3 SV=1
Q7NR02	0.070573	0.385712	7.33333	6.83333	Uncharacterized protein OS=Chromobacterium violaceum (strain ATCC 12472 / DSM 30191 / JCM 1249 / NBRC 12614 / NCIMB 9131 / NCTC 9757) GN=CV_3983 PE=4 SV=1
Q7NS57	-0.0620925	0.386074	26	27.6667	Isoleucine--tRNA ligase OS=Chromobacterium violaceum (strain ATCC 12472 / DSM 30191 / JCM 1249 / NBRC 12614 / NCIMB 9131 / NCTC 9757) GN=ileS PE=3 SV=1
Q7NQE3	-0.0749503	0.386237	53.5	57.6667	50S ribosomal protein L1 OS=Chromobacterium violaceum (strain ATCC 12472 / DSM 30191 / JCM 1249 / NBRC 12614 / NCIMB 9131 / NCTC 9757) GN=rplA PE=3 SV=1
Q7NUA7	-0.0487594	0.386578	10	10.5	Probable peptidase, M24 family protein OS=Chromobacterium violaceum (strain ATCC 12472 / DSM 30191 / JCM 1249 / NBRC 12614 / NCIMB 9131 / NCTC 9757) GN=CV_2796 PE=4 SV=1
Q7NR84	-0.0707813	0.388371	18.1667	19.5	Hypoxanthine phosphoribosyltransferase OS=Chromobacterium violaceum (strain ATCC 12472 / DSM 30191 / JCM 1249 / NBRC 12614 / NCIMB 9131 / NCTC 9757) GN=hpT PE=4 SV=1
Q7NQ40	0.136046	0.388401	7.33333	6.4	Universal stress protein OS=Chromobacterium violaceum (strain ATCC 12472 / DSM 30191 / JCM 1249 / NBRC 12614 / NCIMB 9131 / NCTC 9757) GN=CV_4300 PE=3 SV=1
Q7NY61	-0.136046	0.388407	2.4	2.75	Copper homeostasis protein CutC OS=Chromobacterium violaceum (strain ATCC 12472 / DSM 30191 / JCM 1249 / NBRC 12614 / NCIMB 9131 / NCTC 9757) GN=cutC PE=3 SV=1
Q7NXL8	0.105294	0.388554	3.33333	3	Heat-inducible transcription repressor HrcA OS=Chromobacterium violaceum (strain ATCC 12472 / DSM 30191 / JCM 1249 / NBRC 12614 / NCIMB 9131 / NCTC 9757) GN=hrcA PE=3 SV=2
Q7NSX1	-0.105294	0.389363	9	10	Maltoporin OS=Chromobacterium violaceum (strain ATCC 12472 / DSM 30191 / JCM 1249 / NBRC 12614 / NCIMB 9131 / NCTC 9757) GN=lamB PE=4 SV=1
Q7NZV5	0.0740612	0.389525	5.6	5.2	Phosphoenolpyruvate-protein phosphotransferase OS=Chromobacterium violaceum (strain ATCC 12472 / DSM 30191 / JCM 1249 / NBRC 12614 / NCIMB 9131 / NCTC 9757) GN=CV_0816 PE=3 SV=1
Q7NTW9	-0.0666493	0.389807	14.5	15.5	Peptidylprolyl isomerase OS=Chromobacterium violaceum (strain ATCC 12472 / DSM 30191 / JCM 1249 / NBRC 12614 / NCIMB 9131 / NCTC 9757) GN=CV_2934 PE=4 SV=1
Q7NZK6	0.0356955	0.390077	66.5	64.1667	NADP-dependent malate dehydrogenase OS=Chromobacterium violaceum (strain ATCC 12472 / DSM 30191 / JCM 1249 / NBRC 12614 / NCIMB 9131 / NCTC 9757) GN=maeB PE=3 SV=1
Q7NQH6	-0.0820764	0.390913	79.8333	86.6667	30S ribosomal protein S4 OS=Chromobacterium violaceum (strain ATCC 12472 / DSM 30191 / JCM 1249 / NBRC 12614 / NCIMB 9131 / NCTC 9757) GN=rpsD PE=3 SV=1
contaminant_KERATIN13	0.0385834	0.391264	184.833	177.833
Q7NRK9	0.0714138	0.392239	5.8	5.4	Adenine phosphoribosyltransferase OS=Chromobacterium violaceum (strain ATCC 12472 / DSM 30191 / JCM 1249 / NBRC 12614 / NCIMB 9131 / NCTC 9757) GN=apt PE=3 SV=1
Q7NZV2	-0.0858882	0.393204	7.8	8.5	Probable nucleotide sugar epimerase OS=Chromobacterium violaceum (strain ATCC 12472 / DSM 30191 / JCM 1249 / NBRC 12614 / NCIMB 9131 / NCTC 9757) GN=CV_0819 PE=4 SV=1
Q7NYR7	-0.0512609	0.393828	25.3333	26.6667	Methionine--tRNA ligase OS=Chromobacterium violaceum (strain ATCC 12472 / DSM 30191 / JCM 1249 / NBRC 12614 / NCIMB 9131 / NCTC 9757) GN=metG PE=3 SV=1
Q7P142	0.0512609	0.394035	4	3.8	Probable resistance protein OS=Chromobacterium violaceum (strain ATCC 12472 / DSM 30191 / JCM 1249 / NBRC 12614 / NCIMB 9131 / NCTC 9757) GN=CV_0372 PE=4 SV=1
Q7NZR3	-0.14609	0.39467	3.6	4.16667	Uncharacterized protein OS=Chromobacterium violaceum (strain ATCC 12472 / DSM 30191 / JCM 1249 / NBRC 12614 / NCIMB 9131 / NCTC 9757) GN=CV_0858 PE=4 SV=1
Q7NQS4	-0.117709	0.394724	2	2.25	1-acylglycerol-3-phosphate O-acyltransferase OS=Chromobacterium violaceum (strain ATCC 12472 / DSM 30191 / JCM 1249 / NBRC 12614 / NCIMB 9131 / NCTC 9757) GN=plsC PE=4 SV=1
Q7NQ75	-0.0487594	0.396194	4	4.2	Peptide deformylase OS=Chromobacterium violaceum (strain ATCC 12472 / DSM 30191 / JCM 1249 / NBRC 12614 / NCIMB 9131 / NCTC 9757) GN=def PE=3 SV=1
Q7NVE6	-0.09525	0.39735	3.33333	3.66667	Methionine aminopeptidase OS=Chromobacterium violaceum (strain ATCC 12472 / DSM 30191 / JCM 1249 / NBRC 12614 / NCIMB 9131 / NCTC 9757) GN=map1 PE=3 SV=1
Q7NRZ0	-0.0941548	0.398701	13.8333	15.2	50S ribosomal protein L9 OS=Chromobacterium violaceum (strain ATCC 12472 / DSM 30191 / JCM 1249 / NBRC 12614 / NCIMB 9131 / NCTC 9757) GN=rplI PE=3 SV=1
Q7NXJ3	-0.0644978	0.398986	1.5	1.6	2-amino-4-hydroxy-6-hydroxymethyldihydropteridine OS=Chromobacterium violaceum (strain ATCC 12472 / DSM 30191 / JCM 1249 / NBRC 12614 / NCIMB 9131 / NCTC 9757) GN=folK PE=4 SV=1
Q7NS65	0.0354843	0.399278	28.6667	27.6667	Cysteine synthase OS=Chromobacterium violaceum (strain ATCC 12472 / DSM 30191 / JCM 1249 / NBRC 12614 / NCIMB 9131 / NCTC 9757) GN=cysK PE=3 SV=1
contaminant_KERATIN22	0.0312735	0.400743	129.833	125.833
Q7NR22	-0.0714138	0.401066	4.5	4.83333	Uncharacterized protein OS=Chromobacterium violaceum (strain ATCC 12472 / DSM 30191 / JCM 1249 / NBRC 12614 / NCIMB 9131 / NCTC 9757) GN=CV_3963 PE=4 SV=1
Q7NS53	-0.0740612	0.401308	10.8333	11.6667	Sulfite reductase hemoprotein, beta subunit OS=Chromobacterium violaceum (strain ATCC 12472 / DSM 30191 / JCM 1249 / NBRC 12614 / NCIMB 9131 / NCTC 9757) GN=cysI PE=4 SV=1
contaminant_KERATIN05	-0.0467626	0.402949	27.8333	29.1667
Q7NWE6	0.0578644	0.403188	63.4	59.8333	Phosphoribosylformylglycinamidine synthase OS=Chromobacterium violaceum (strain ATCC 12472 / DSM 30191 / JCM 1249 / NBRC 12614 / NCIMB 9131 / NCTC 9757) GN=purL PE=3 SV=1
Q7NRK0	-0.0563174	0.403603	11.5	12.1667	Ornithine carbamoyltransferase, catabolic OS=Chromobacterium violaceum (strain ATCC 12472 / DSM 30191 / JCM 1249 / NBRC 12614 / NCIMB 9131 / NCTC 9757) GN=arcB PE=3 SV=1
Q7NT95	-0.0790873	0.404051	4.25	4.6	Thiamin-binding periplasmic protein OS=Chromobacterium violaceum (strain ATCC 12472 / DSM 30191 / JCM 1249 / NBRC 12614 / NCIMB 9131 / NCTC 9757) GN=tbpA PE=4 SV=1
Q7NRS5	0.0769124	0.404278	7.2	6.66667	Probable oxidoreductase OS=Chromobacterium violaceum (strain ATCC 12472 / DSM 30191 / JCM 1249 / NBRC 12614 / NCIMB 9131 / NCTC 9757) GN=CV_3705 PE=4 SV=1
Q7NTX0	-0.0821862	0.404278	11.6667	12.6667	Peptidylprolyl isomerase OS=Chromobacterium violaceum (strain ATCC 12472 / DSM 30191 / JCM 1249 / NBRC 12614 / NCIMB 9131 / NCTC 9757) GN=CV_2933 PE=4 SV=1
Q7NYX6	-0.0588033	0.404444	6.6	7	Transcription-repair-coupling factor OS=Chromobacterium violaceum (strain ATCC 12472 / DSM 30191 / JCM 1249 / NBRC 12614 / NCIMB 9131 / NCTC 9757) GN=mfd PE=3 SV=1
Q7NXL7	-0.0644978	0.405166	7.5	8	Peptidoglycan N-acetylmuramoylhydrolase OS=Chromobacterium violaceum (strain ATCC 12472 / DSM 30191 / JCM 1249 / NBRC 12614 / NCIMB 9131 / NCTC 9757) GN=mltB PE=4 SV=1
Q7NYB4	-0.0544538	0.405497	4.16667	4.4	Large-conductance mechanosensitive channel OS=Chromobacterium violaceum (strain ATCC 12472 / DSM 30191 / JCM 1249 / NBRC 12614 / NCIMB 9131 / NCTC 9757) GN=mscL PE=3 SV=1
Q7NZA4	-0.0677798	0.40616	9.5	10.1667	Aspartokinase OS=Chromobacterium violaceum (strain ATCC 12472 / DSM 30191 / JCM 1249 / NBRC 12614 / NCIMB 9131 / NCTC 9757) GN=lysC PE=3 SV=1
Q7NZ60	0.0478258	0.406461	53.5	51	Malate dehydrogenase OS=Chromobacterium violaceum (strain ATCC 12472 / DSM 30191 / JCM 1249 / NBRC 12614 / NCIMB 9131 / NCTC 9757) GN=mdh PE=3 SV=1
Q7NZT7	-0.0588033	0.406687	5.5	5.83333	Peptidoglycan glycosyltransferase OS=Chromobacterium violaceum (strain ATCC 12472 / DSM 30191 / JCM 1249 / NBRC 12614 / NCIMB 9131 / NCTC 9757) GN=mrcA PE=4 SV=1
Q7NTI8	-0.0799922	0.407205	3	3.25	Zinc transport system ATP-binding protein OS=Chromobacterium violaceum (strain ATCC 12472 / DSM 30191 / JCM 1249 / NBRC 12614 / NCIMB 9131 / NCTC 9757) GN=znuC PE=4 SV=1
Q7NYI7	-0.0605863	0.40854	3.2	3.4	Transcriptional repressor NrdR OS=Chromobacterium violaceum (strain ATCC 12472 / DSM 30191 / JCM 1249 / NBRC 12614 / NCIMB 9131 / NCTC 9757) GN=nrdR PE=3 SV=1
Q7NTZ2	0.0869564	0.40854	2.4	2.2	Uncharacterized protein OS=Chromobacterium violaceum (strain ATCC 12472 / DSM 30191 / JCM 1249 / NBRC 12614 / NCIMB 9131 / NCTC 9757) GN=CV_2911 PE=4 SV=1
Q7NSJ3	-0.0740612	0.408712	6.5	7	Aminomethyltransferase OS=Chromobacterium violaceum (strain ATCC 12472 / DSM 30191 / JCM 1249 / NBRC 12614 / NCIMB 9131 / NCTC 9757) GN=gcvT PE=3 SV=1
Q7NZ09	0.0532109	0.409754	6.75	6.4	DNA topoisomerase 4 subunit B OS=Chromobacterium violaceum (strain ATCC 12472 / DSM 30191 / JCM 1249 / NBRC 12614 / NCIMB 9131 / NCTC 9757) GN=parE PE=3 SV=1
Q7NZD4	-0.0644978	0.409854	6.25	6.66667	S-adenosylmethionine:tRNA ribosyltransferase-isomerase OS=Chromobacterium violaceum (strain ATCC 12472 / DSM 30191 / JCM 1249 / NBRC 12614 / NCIMB 9131 / NCTC 9757) GN=queA PE=3 SV=1
Q7NRA1	0.0559925	0.410138	10.4	9.83333	Uncharacterized protein OS=Chromobacterium violaceum (strain ATCC 12472 / DSM 30191 / JCM 1249 / NBRC 12614 / NCIMB 9131 / NCTC 9757) GN=CV_3883 PE=4 SV=1
Q7NVD4	0.0740612	0.411549	3.5	3.25	Uncharacterized protein OS=Chromobacterium violaceum (strain ATCC 12472 / DSM 30191 / JCM 1249 / NBRC 12614 / NCIMB 9131 / NCTC 9757) GN=CV_2409 PE=4 SV=1
Q7NSS9	0.0512609	0.412172	4	3.8	Probable sensory transduction protein OS=Chromobacterium violaceum (strain ATCC 12472 / DSM 30191 / JCM 1249 / NBRC 12614 / NCIMB 9131 / NCTC 9757) GN=CV_3341 PE=4 SV=1
Q7NSN6	0.0644978	0.414302	3.2	3	Transcription elongation factor GreB OS=Chromobacterium violaceum (strain ATCC 12472 / DSM 30191 / JCM 1249 / NBRC 12614 / NCIMB 9131 / NCTC 9757) GN=greB PE=3 SV=1
Q7NRT7	-0.0487594	0.415895	4	4.2	Chemotaxis protein methyltransferase OS=Chromobacterium violaceum (strain ATCC 12472 / DSM 30191 / JCM 1249 / NBRC 12614 / NCIMB 9131 / NCTC 9757) GN=cheR3 PE=4 SV=1
Q7NTX1	-0.0479789	0.415999	10.1667	10.6667	Peptidylprolyl isomerase OS=Chromobacterium violaceum (strain ATCC 12472 / DSM 30191 / JCM 1249 / NBRC 12614 / NCIMB 9131 / NCTC 9757) GN=CV_2932 PE=4 SV=1
Q7NTG2	-0.0479789	0.415999	10.1667	10.6667	D-ala-D-ala-carboxypeptidase OS=Chromobacterium violaceum (strain ATCC 12472 / DSM 30191 / JCM 1249 / NBRC 12614 / NCIMB 9131 / NCTC 9757) GN=dacC PE=3 SV=1
Q7NVY3	0.0407962	0.416361	5	4.8	3-hydroxyacyl-[acyl-carrier-protein] dehydratase FabZ OS=Chromobacterium violaceum (strain ATCC 12472 / DSM 30191 / JCM 1249 / NBRC 12614 / NCIMB 9131 / NCTC 9757) GN=fabZ PE=3 SV=1
Q7NXY0	0.0441782	0.417205	30.8333	29.5	Acetylornithine aminotransferase OS=Chromobacterium violaceum (strain ATCC 12472 / DSM 30191 / JCM 1249 / NBRC 12614 / NCIMB 9131 / NCTC 9757) GN=aruC PE=3 SV=1
Q7NR01	0.0740612	0.417246	3.5	3.25	Uncharacterized protein OS=Chromobacterium violaceum (strain ATCC 12472 / DSM 30191 / JCM 1249 / NBRC 12614 / NCIMB 9131 / NCTC 9757) GN=CV_3984 PE=4 SV=1
Q7NRG5	0.0491592	0.417336	20.8333	19.8333	Probable acyl-CoA dehydrogenase OS=Chromobacterium violaceum (strain ATCC 12472 / DSM 30191 / JCM 1249 / NBRC 12614 / NCIMB 9131 / NCTC 9757) GN=CV_3816 PE=3 SV=1
Q7P1R4	0.0540331	0.417849	9.5	9	Glucose-6-phosphate isomerase 1 OS=Chromobacterium violaceum (strain ATCC 12472 / DSM 30191 / JCM 1249 / NBRC 12614 / NCIMB 9131 / NCTC 9757) GN=pgi1 PE=3 SV=1
Q7NZ42	0.0360172	0.418318	18.8333	18.1667	Probable methyl-accepting chemotaxis protein OS=Chromobacterium violaceum (strain ATCC 12472 / DSM 30191 / JCM 1249 / NBRC 12614 / NCIMB 9131 / NCTC 9757) GN=CV_1080 PE=4 SV=1
Q7NQX4	0.14301	0.418711	3	2.6	dTDP-4-dehydrorhamnose reductase OS=Chromobacterium violaceum (strain ATCC 12472 / DSM 30191 / JCM 1249 / NBRC 12614 / NCIMB 9131 / NCTC 9757) GN=rfbD PE=4 SV=1
Q7NRV4	0.0627612	0.418816	3.83333	3.6	Probable acetyl-CoA synthetase OS=Chromobacterium violaceum (strain ATCC 12472 / DSM 30191 / JCM 1249 / NBRC 12614 / NCIMB 9131 / NCTC 9757) GN=CV_3676 PE=4 SV=1
Q7NZZ6	0.0534549	0.418978	16	15.1667	Capsule polysaccharide export system periplasmic protein OS=Chromobacterium violaceum (strain ATCC 12472 / DSM 30191 / JCM 1249 / NBRC 12614 / NCIMB 9131 / NCTC 9757) GN=kpsD PE=4 SV=1
Q7NU88	-0.0346637	0.419336	8.5	8.8	Bacterioferritin comigratory protein OS=Chromobacterium violaceum (strain ATCC 12472 / DSM 30191 / JCM 1249 / NBRC 12614 / NCIMB 9131 / NCTC 9757) GN=bcp PE=4 SV=1
Q7P1U1	0.0407962	0.419891	3.75	3.6	Ribosomal RNA small subunit methyltransferase A OS=Chromobacterium violaceum (strain ATCC 12472 / DSM 30191 / JCM 1249 / NBRC 12614 / NCIMB 9131 / NCTC 9757) GN=rsmA PE=3 SV=1
Q7NVM1	0.056054	0.419891	2.75	2.6	DNA repair protein RecN OS=Chromobacterium violaceum (strain ATCC 12472 / DSM 30191 / JCM 1249 / NBRC 12614 / NCIMB 9131 / NCTC 9757) GN=recN PE=3 SV=1
Q7NQX1	0.0304576	0.420451	194.333	188.5	60 kDa chaperonin 2 OS=Chromobacterium violaceum (strain ATCC 12472 / DSM 30191 / JCM 1249 / NBRC 12614 / NCIMB 9131 / NCTC 9757) GN=groL2 PE=3 SV=1
Q7NXX6	0.0237016	0.420777	21.3333	20.8333	N-succinylarginine dihydrolase OS=Chromobacterium violaceum (strain ATCC 12472 / DSM 30191 / JCM 1249 / NBRC 12614 / NCIMB 9131 / NCTC 9757) GN=astB PE=3 SV=1
Q7NT31	-0.0251427	0.421377	26.1667	26.8333	60 kDa chaperonin 1 OS=Chromobacterium violaceum (strain ATCC 12472 / DSM 30191 / JCM 1249 / NBRC 12614 / NCIMB 9131 / NCTC 9757) GN=groL1 PE=3 SV=1
Q7NRL1	0.0487594	0.421687	4.2	4	Guanylate kinase OS=Chromobacterium violaceum (strain ATCC 12472 / DSM 30191 / JCM 1249 / NBRC 12614 / NCIMB 9131 / NCTC 9757) GN=gmk PE=3 SV=1
Q7NYL0	-0.0487594	0.422836	1.66667	1.75	Bifunctional pyrazinamidase/nicotinamidase OS=Chromobacterium violaceum (strain ATCC 12472 / DSM 30191 / JCM 1249 / NBRC 12614 / NCIMB 9131 / NCTC 9757) GN=pncA PE=4 SV=1
Q7NSU0	0.0464906	0.423235	4.4	4.2	Lipopolysaccharide export system protein LptA OS=Chromobacterium violaceum (strain ATCC 12472 / DSM 30191 / JCM 1249 / NBRC 12614 / NCIMB 9131 / NCTC 9757) GN=lptA PE=3 SV=1
Q7P245	-0.0714138	0.423322	9	9.66667	Probable vgr related protein OS=Chromobacterium violaceum (strain ATCC 12472 / DSM 30191 / JCM 1249 / NBRC 12614 / NCIMB 9131 / NCTC 9757) GN=CV_0016 PE=4 SV=1
Q7NQS9	-0.0425327	0.423768	26.8333	28	Ribose-phosphate pyrophosphokinase OS=Chromobacterium violaceum (strain ATCC 12472 / DSM 30191 / JCM 1249 / NBRC 12614 / NCIMB 9131 / NCTC 9757) GN=prs PE=3 SV=1
Q7NW93	-0.0512609	0.424224	6.33333	6.66667	Probable nitrilase OS=Chromobacterium violaceum (strain ATCC 12472 / DSM 30191 / JCM 1249 / NBRC 12614 / NCIMB 9131 / NCTC 9757) GN=CV_2097 PE=4 SV=1
Q7NVN8	-0.0821862	0.424429	3.5	3.8	Microcin C7 self-immunity protein mccF OS=Chromobacterium violaceum (strain ATCC 12472 / DSM 30191 / JCM 1249 / NBRC 12614 / NCIMB 9131 / NCTC 9757) GN=mccF PE=4 SV=1
Q7P257	-0.0327691	0.425512	25	25.8333	DNA gyrase subunit B OS=Chromobacterium violaceum (strain ATCC 12472 / DSM 30191 / JCM 1249 / NBRC 12614 / NCIMB 9131 / NCTC 9757) GN=gyrB PE=3 SV=1
Q7NZR9	0.0499788	0.425756	6.83333	6.5	Subunit of the lysine/arginine/ornithine transporter (ABC superfamily) OS=Chromobacterium violaceum (strain ATCC 12472 / DSM 30191 / JCM 1249 / NBRC 12614 / NCIMB 9131 / NCTC 9757) GN=argT PE=3 SV=1
Q7NZR4	-0.0407962	0.426427	2.4	2.5	Uncharacterized protein OS=Chromobacterium violaceum (strain ATCC 12472 / DSM 30191 / JCM 1249 / NBRC 12614 / NCIMB 9131 / NCTC 9757) GN=CV_0857 PE=4 SV=1
Q7P1V0	-0.0605863	0.426685	5.33333	5.66667	Glycerol-3-phosphate regulon repressor OS=Chromobacterium violaceum (strain ATCC 12472 / DSM 30191 / JCM 1249 / NBRC 12614 / NCIMB 9131 / NCTC 9757) GN=glpR1 PE=4 SV=1
Q7NX16	0.0464906	0.427159	18.3333	17.5	Putative NADH dehydrogenase/NAD(P)H nitroreductase CV_1813 OS=Chromobacterium violaceum (strain ATCC 12472 / DSM 30191 / JCM 1249 / NBRC 12614 / NCIMB 9131 / NCTC 9757) GN=CV_1813 PE=3 SV=1
Q7NX42	0.0512609	0.428038	4	3.8	ADPribose diphosphatase OS=Chromobacterium violaceum (strain ATCC 12472 / DSM 30191 / JCM 1249 / NBRC 12614 / NCIMB 9131 / NCTC 9757) GN=mutT PE=4 SV=1
Q7NVI2	0.0571223	0.429157	3	2.83333	GTP cyclohydrolase I OS=Chromobacterium violaceum (strain ATCC 12472 / DSM 30191 / JCM 1249 / NBRC 12614 / NCIMB 9131 / NCTC 9757) GN=mtrA PE=4 SV=1
Q7NSW8	0.0372479	0.43191	13.6667	13.1667	Uncharacterized protein OS=Chromobacterium violaceum (strain ATCC 12472 / DSM 30191 / JCM 1249 / NBRC 12614 / NCIMB 9131 / NCTC 9757) GN=CV_3301 PE=4 SV=1
Q7P0A9	-0.028692	0.43191	17.1667	17.6667	Uncharacterized protein OS=Chromobacterium violaceum (strain ATCC 12472 / DSM 30191 / JCM 1249 / NBRC 12614 / NCIMB 9131 / NCTC 9757) GN=CV_0658 PE=4 SV=1
Q7NSH7	0.0359093	0.432186	14.1667	13.6667	Protein phosphatase CheZ OS=Chromobacterium violaceum (strain ATCC 12472 / DSM 30191 / JCM 1249 / NBRC 12614 / NCIMB 9131 / NCTC 9757) GN=cheZ PE=3 SV=1
Q7NRG3	-0.0540331	0.43274	12	12.6667	Probable electron transfer flavoprotein, beta subunit OS=Chromobacterium violaceum (strain ATCC 12472 / DSM 30191 / JCM 1249 / NBRC 12614 / NCIMB 9131 / NCTC 9757) GN=CV_3818 PE=4 SV=1
Q7NRS1	-0.0265629	0.433499	49.5	50.8333	Phosphoenolpyruvate synthase OS=Chromobacterium violaceum (strain ATCC 12472 / DSM 30191 / JCM 1249 / NBRC 12614 / NCIMB 9131 / NCTC 9757) GN=ppsA PE=3 SV=1
Q7P114	0.0689493	0.433516	2.5	2.33333	Uncharacterized protein OS=Chromobacterium violaceum (strain ATCC 12472 / DSM 30191 / JCM 1249 / NBRC 12614 / NCIMB 9131 / NCTC 9757) GN=CV_0400 PE=4 SV=1
Q7NQ04	0.0444237	0.434571	7.66667	7.33333	Cell division protein FtsZ OS=Chromobacterium violaceum (strain ATCC 12472 / DSM 30191 / JCM 1249 / NBRC 12614 / NCIMB 9131 / NCTC 9757) GN=ftsZ PE=3 SV=1
Q7NQR9	-0.0689493	0.435049	3.5	3.75	ATP-dependent DNA helicase Rep OS=Chromobacterium violaceum (strain ATCC 12472 / DSM 30191 / JCM 1249 / NBRC 12614 / NCIMB 9131 / NCTC 9757) GN=rep PE=3 SV=1
Q7NXV0	0.0367088	0.437415	10.1667	9.8	Uncharacterized protein OS=Chromobacterium violaceum (strain ATCC 12472 / DSM 30191 / JCM 1249 / NBRC 12614 / NCIMB 9131 / NCTC 9757) GN=CV_1526 PE=4 SV=1
Q7P1U9	0.0799922	0.437577	2.6	2.4	Probable aspartate/glutamate racemace protein OS=Chromobacterium violaceum (strain ATCC 12472 / DSM 30191 / JCM 1249 / NBRC 12614 / NCIMB 9131 / NCTC 9757) GN=CV_0113 PE=4 SV=1
Q7NV13	0.0588033	0.437685	2.33333	2.2	Molybdopterin-guanine dinucleotide biosynthesis protein B OS=Chromobacterium violaceum (strain ATCC 12472 / DSM 30191 / JCM 1249 / NBRC 12614 / NCIMB 9131 / NCTC 9757) GN=mobB PE=4 SV=1
Q7NS62	-0.0588033	0.437685	2.2	2.33333	Exodeoxyribonuclease 7 large subunit OS=Chromobacterium violaceum (strain ATCC 12472 / DSM 30191 / JCM 1249 / NBRC 12614 / NCIMB 9131 / NCTC 9757) GN=xseA PE=3 SV=1
Q7NTX5	0.0356955	0.438983	9.5	9.16667	Probable stomatin/Mec-2 family protein OS=Chromobacterium violaceum (strain ATCC 12472 / DSM 30191 / JCM 1249 / NBRC 12614 / NCIMB 9131 / NCTC 9757) GN=CV_2928 PE=4 SV=1
Q7NPW9	-0.0289692	0.439308	3.4	3.5	Probable glutathione transferase OS=Chromobacterium violaceum (strain ATCC 12472 / DSM 30191 / JCM 1249 / NBRC 12614 / NCIMB 9131 / NCTC 9757) GN=CV_4373 PE=3 SV=1
Q7NS98	-0.0256262	0.439392	25.6667	26.3333	Adenylosuccinate synthetase 2 OS=Chromobacterium violaceum (strain ATCC 12472 / DSM 30191 / JCM 1249 / NBRC 12614 / NCIMB 9131 / NCTC 9757) GN=purA2 PE=3 SV=1
Q7NRG7	0.0344644	0.439429	9.83333	9.5	Probable type II secretion system protein OS=Chromobacterium violaceum (strain ATCC 12472 / DSM 30191 / JCM 1249 / NBRC 12614 / NCIMB 9131 / NCTC 9757) GN=CV_3814 PE=3 SV=1
Q7NZ18	-0.0298341	0.440508	2.75	2.83333	Probable oxidoreductase OS=Chromobacterium violaceum (strain ATCC 12472 / DSM 30191 / JCM 1249 / NBRC 12614 / NCIMB 9131 / NCTC 9757) GN=CV_1104 PE=4 SV=1
Q7NQE4	-0.09525	0.440982	10	11	50S ribosomal protein L10 OS=Chromobacterium violaceum (strain ATCC 12472 / DSM 30191 / JCM 1249 / NBRC 12614 / NCIMB 9131 / NCTC 9757) GN=rplJ PE=3 SV=1
Q7NZE2	0.0199727	0.4415	109.5	107.333	Probable phosphoenolpyruvate-protein phosphotransferase OS=Chromobacterium violaceum (strain ATCC 12472 / DSM 30191 / JCM 1249 / NBRC 12614 / NCIMB 9131 / NCTC 9757) GN=CV_0980 PE=4 SV=1
Q7NXJ0	-0.0407962	0.441714	4	4.16667	Pantothenate synthetase OS=Chromobacterium violaceum (strain ATCC 12472 / DSM 30191 / JCM 1249 / NBRC 12614 / NCIMB 9131 / NCTC 9757) GN=panC PE=3 SV=1
Q7P1R9	-0.0386901	0.442664	25.3333	26.3333	Phosphogluconate dehydratase OS=Chromobacterium violaceum (strain ATCC 12472 / DSM 30191 / JCM 1249 / NBRC 12614 / NCIMB 9131 / NCTC 9757) GN=edd PE=4 SV=1
Q7NX63	-0.0481717	0.443086	5.4	5.66667	Probable isovaleryl-CoA dehydrogenase OS=Chromobacterium violaceum (strain ATCC 12472 / DSM 30191 / JCM 1249 / NBRC 12614 / NCIMB 9131 / NCTC 9757) GN=CV_1766 PE=3 SV=1
Q7NQS6	-0.0232422	0.443759	14.1667	14.5	Uncharacterized protein OS=Chromobacterium violaceum (strain ATCC 12472 / DSM 30191 / JCM 1249 / NBRC 12614 / NCIMB 9131 / NCTC 9757) GN=CV_4061 PE=4 SV=1
Q7NRS0	-0.0425327	0.44462	3.83333	4	Putative phosphoenolpyruvate synthase regulatory protein OS=Chromobacterium violaceum (strain ATCC 12472 / DSM 30191 / JCM 1249 / NBRC 12614 / NCIMB 9131 / NCTC 9757) GN=CV_3710 PE=3 SV=1
Q7NQF8	-0.0266514	0.444923	30.8333	31.6667	30S ribosomal protein S3 OS=Chromobacterium violaceum (strain ATCC 12472 / DSM 30191 / JCM 1249 / NBRC 12614 / NCIMB 9131 / NCTC 9757) GN=rpsC PE=3 SV=1
Q7NQC7	0.0441433	0.445004	5.4	5.16667	Putrescine-binding periplasmic protein OS=Chromobacterium violaceum (strain ATCC 12472 / DSM 30191 / JCM 1249 / NBRC 12614 / NCIMB 9131 / NCTC 9757) GN=potF1 PE=3 SV=1
Q7NS72	0.0281531	0.445164	7.2	7	Deoxycytidine triphosphate deaminase OS=Chromobacterium violaceum (strain ATCC 12472 / DSM 30191 / JCM 1249 / NBRC 12614 / NCIMB 9131 / NCTC 9757) GN=dcd PE=3 SV=1
Q7NRY7	-0.0407962	0.44605	4.8	5	30S ribosomal protein S6 OS=Chromobacterium violaceum (strain ATCC 12472 / DSM 30191 / JCM 1249 / NBRC 12614 / NCIMB 9131 / NCTC 9757) GN=rpsF PE=3 SV=1
Q7NQF3	0.0286137	0.446114	41.3333	40.1667	50S ribosomal protein L4 OS=Chromobacterium violaceum (strain ATCC 12472 / DSM 30191 / JCM 1249 / NBRC 12614 / NCIMB 9131 / NCTC 9757) GN=rplD PE=3 SV=1
Q7NQG6	-0.0644978	0.44644	2.25	2.4	30S ribosomal protein S8 OS=Chromobacterium violaceum (strain ATCC 12472 / DSM 30191 / JCM 1249 / NBRC 12614 / NCIMB 9131 / NCTC 9757) GN=rpsH PE=3 SV=1
P60012	0.0487594	0.446892	5.6	5.33333	Cell division protein ZapD OS=Chromobacterium violaceum (strain ATCC 12472 / DSM 30191 / JCM 1249 / NBRC 12614 / NCIMB 9131 / NCTC 9757) GN=zapD PE=3 SV=1
Q7NSS2	-0.0281531	0.447165	3.5	3.6	Probable exbB-like biopolymer transport OS=Chromobacterium violaceum (strain ATCC 12472 / DSM 30191 / JCM 1249 / NBRC 12614 / NCIMB 9131 / NCTC 9757) GN=CV_3348 PE=3 SV=1
contaminant_KERATIN17	0.0279283	0.447431	42.3333	41.1667
Q7NUY9	0.038258	0.448652	14.2	13.6667	ATP-dependent Clp protease proteolytic subunit OS=Chromobacterium violaceum (strain ATCC 12472 / DSM 30191 / JCM 1249 / NBRC 12614 / NCIMB 9131 / NCTC 9757) GN=clpP PE=3 SV=1
Q7P0P0	-0.0163033	0.44939	101.333	103	Pyruvate dehydrogenase E1 component OS=Chromobacterium violaceum (strain ATCC 12472 / DSM 30191 / JCM 1249 / NBRC 12614 / NCIMB 9131 / NCTC 9757) GN=aceE PE=4 SV=1
Q7NTC4	0.0407962	0.449624	3.33333	3.2	Flagellar motor switch protein OS=Chromobacterium violaceum (strain ATCC 12472 / DSM 30191 / JCM 1249 / NBRC 12614 / NCIMB 9131 / NCTC 9757) GN=fliG1 PE=4 SV=1
Q7NQN5	0.0571223	0.449919	3	2.83333	Spermidine/putrescine import ATP-binding protein PotA OS=Chromobacterium violaceum (strain ATCC 12472 / DSM 30191 / JCM 1249 / NBRC 12614 / NCIMB 9131 / NCTC 9757) GN=potA PE=3 SV=1
Q7NZF1	0.0238904	0.449929	21.1667	20.6667	Probable fumarylacetoacetate hydrolase OS=Chromobacterium violaceum (strain ATCC 12472 / DSM 30191 / JCM 1249 / NBRC 12614 / NCIMB 9131 / NCTC 9757) GN=CV_0971 PE=4 SV=1
Q7NTA4	0.0487594	0.450069	1.75	1.66667	Uncharacterized protein OS=Chromobacterium violaceum (strain ATCC 12472 / DSM 30191 / JCM 1249 / NBRC 12614 / NCIMB 9131 / NCTC 9757) GN=CV_3155 PE=4 SV=1
Q7NPZ9	-0.0253018	0.450488	6.5	6.66667	UDP-N-acetylglucosamine--N-acetylmuramyl-(pentapeptide) pyrophosphoryl-undecaprenol N-acetylglucosamine transferase OS=Chromobacterium violaceum (strain ATCC 12472 / DSM 30191 / JCM 1249 / NBRC 12614 / NCIMB 9131 / NCTC 9757) GN=murG PE=3 SV=1
Q7NVY6	0.0206063	0.450808	32.6667	32	Outer membrane protein assembly factor BamA OS=Chromobacterium violaceum (strain ATCC 12472 / DSM 30191 / JCM 1249 / NBRC 12614 / NCIMB 9131 / NCTC 9757) GN=bamA PE=3 SV=1
Q7NTF0	-0.0350692	0.450964	9.33333	9.66667	Probable two-component response regulator OS=Chromobacterium violaceum (strain ATCC 12472 / DSM 30191 / JCM 1249 / NBRC 12614 / NCIMB 9131 / NCTC 9757) GN=CV_3107 PE=4 SV=1
Q7NY96	-0.0201899	0.452092	16.3333	16.6667	Elongation factor P OS=Chromobacterium violaceum (strain ATCC 12472 / DSM 30191 / JCM 1249 / NBRC 12614 / NCIMB 9131 / NCTC 9757) GN=efp PE=3 SV=1
Q7NVN1	0.0464906	0.45225	5.5	5.25	Phosphoenolpyruvate-protein phosphotransferase OS=Chromobacterium violaceum (strain ATCC 12472 / DSM 30191 / JCM 1249 / NBRC 12614 / NCIMB 9131 / NCTC 9757) GN=ptsA PE=4 SV=1
Q7NVY2	0.0338801	0.452282	5	4.83333	Acyl-[acyl-carrier-protein]--UDP-N-acetylglucosamine O-acyltransferase OS=Chromobacterium violaceum (strain ATCC 12472 / DSM 30191 / JCM 1249 / NBRC 12614 / NCIMB 9131 / NCTC 9757) GN=lpxA PE=3 SV=1
Q7NRY0	-0.0512609	0.452594	3.8	4	Coproporphyrinogen-III oxidase OS=Chromobacterium violaceum (strain ATCC 12472 / DSM 30191 / JCM 1249 / NBRC 12614 / NCIMB 9131 / NCTC 9757) GN=hemN PE=3 SV=1
Q7NYR9	-0.0444237	0.452733	7.33333	7.66667	Iron-sulfur cluster carrier protein OS=Chromobacterium violaceum (strain ATCC 12472 / DSM 30191 / JCM 1249 / NBRC 12614 / NCIMB 9131 / NCTC 9757) GN=mrp PE=3 SV=1
Q7NQK8	0.0279562	0.453041	9.66667	9.4	UDPglucose 6-dehydrogenase OS=Chromobacterium violaceum (strain ATCC 12472 / DSM 30191 / JCM 1249 / NBRC 12614 / NCIMB 9131 / NCTC 9757) GN=udg PE=3 SV=1
Q7NY14	0.0202582	0.453255	49.8333	48.8333	Transcription termination/antitermination protein NusA OS=Chromobacterium violaceum (strain ATCC 12472 / DSM 30191 / JCM 1249 / NBRC 12614 / NCIMB 9131 / NCTC 9757) GN=nusA PE=3 SV=1
Q7MBF3	0.0281531	0.45343	4.8	4.66667	Probable Dioxygenase related to 2-nitropropane dioxygenase OS=Chromobacterium violaceum (strain ATCC 12472 / DSM 30191 / JCM 1249 / NBRC 12614 / NCIMB 9131 / NCTC 9757) GN=CV_2360 PE=4 SV=1
Q7NV68	0.0588033	0.453492	2.33333	2.2	Probable signal peptide protein OS=Chromobacterium violaceum (strain ATCC 12472 / DSM 30191 / JCM 1249 / NBRC 12614 / NCIMB 9131 / NCTC 9757) GN=CV_2476 PE=4 SV=1
Q7NTS2	0.0689493	0.453768	3	2.8	Probable cystine transport ATP-binding protein OS=Chromobacterium violaceum (strain ATCC 12472 / DSM 30191 / JCM 1249 / NBRC 12614 / NCIMB 9131 / NCTC 9757) GN=CV_2981 PE=4 SV=1
P60091	0.0377165	0.455989	9	8.66667	Ribosomal protein L11 methyltransferase OS=Chromobacterium violaceum (strain ATCC 12472 / DSM 30191 / JCM 1249 / NBRC 12614 / NCIMB 9131 / NCTC 9757) GN=prmA PE=3 SV=1
Q7NY44	-0.0302862	0.457861	32.5	33.5	Probable Rhs-family protein OS=Chromobacterium violaceum (strain ATCC 12472 / DSM 30191 / JCM 1249 / NBRC 12614 / NCIMB 9131 / NCTC 9757) GN=CV_1431 PE=4 SV=1
Q7NS09	-0.0307522	0.457886	5.33333	5.5	Probable sun-like protein OS=Chromobacterium violaceum (strain ATCC 12472 / DSM 30191 / JCM 1249 / NBRC 12614 / NCIMB 9131 / NCTC 9757) GN=CV_3618 PE=4 SV=1
Q7NYV1	0.0487594	0.458875	4.2	4	Cbb3-type cytochrome c oxidase subunit OS=Chromobacterium violaceum (strain ATCC 12472 / DSM 30191 / JCM 1249 / NBRC 12614 / NCIMB 9131 / NCTC 9757) GN=CV_1171 PE=3 SV=1
Q7NV17	0.0186803	0.459005	9	8.83333	Uncharacterized protein OS=Chromobacterium violaceum (strain ATCC 12472 / DSM 30191 / JCM 1249 / NBRC 12614 / NCIMB 9131 / NCTC 9757) GN=CV_2529 PE=4 SV=1
Q7NY13	-0.0273817	0.459963	84	86.3333	Translation initiation factor IF-2 OS=Chromobacterium violaceum (strain ATCC 12472 / DSM 30191 / JCM 1249 / NBRC 12614 / NCIMB 9131 / NCTC 9757) GN=infB PE=3 SV=1
Q7NZH5	-0.0133074	0.460172	62.1667	63	NADH-quinone oxidoreductase OS=Chromobacterium violaceum (strain ATCC 12472 / DSM 30191 / JCM 1249 / NBRC 12614 / NCIMB 9131 / NCTC 9757) GN=nuoG PE=3 SV=1
Q7NZC7	-0.0240823	0.461044	6.83333	7	Probable aspartate transaminase OS=Chromobacterium violaceum (strain ATCC 12472 / DSM 30191 / JCM 1249 / NBRC 12614 / NCIMB 9131 / NCTC 9757) GN=CV_0995 PE=4 SV=1
Q7NZM7	0.0253018	0.461751	8	7.8	Outer membrane protein OprC complement OS=Chromobacterium violaceum (strain ATCC 12472 / DSM 30191 / JCM 1249 / NBRC 12614 / NCIMB 9131 / NCTC 9757) GN=oprC PE=3 SV=1
Q7NQ77	-0.0298341	0.461758	2.75	2.83333	Protease HtpX homolog OS=Chromobacterium violaceum (strain ATCC 12472 / DSM 30191 / JCM 1249 / NBRC 12614 / NCIMB 9131 / NCTC 9757) GN=htpX PE=3 SV=1
Q7NQN3	0.0289692	0.462343	3.5	3.4	3-octaprenyl-4-hydroxybenzoate carboxy-lyase OS=Chromobacterium violaceum (strain ATCC 12472 / DSM 30191 / JCM 1249 / NBRC 12614 / NCIMB 9131 / NCTC 9757) GN=ubiD PE=3 SV=1
Q7NWA6	-0.0391959	0.465927	4.16667	4.33333	Acyl-CoA dehydrogenase OS=Chromobacterium violaceum (strain ATCC 12472 / DSM 30191 / JCM 1249 / NBRC 12614 / NCIMB 9131 / NCTC 9757) GN=caiA PE=3 SV=1
Q7NYX3	-0.0363447	0.466047	2.25	2.33333	23S rRNA (guanosine-2'-O-)-methyltransferase RlmB OS=Chromobacterium violaceum (strain ATCC 12472 / DSM 30191 / JCM 1249 / NBRC 12614 / NCIMB 9131 / NCTC 9757) GN=rlmB PE=3 SV=1
Q7NSP8	0.0127542	0.467502	18.4	18.1667	Inorganic pyrophosphatase OS=Chromobacterium violaceum (strain ATCC 12472 / DSM 30191 / JCM 1249 / NBRC 12614 / NCIMB 9131 / NCTC 9757) GN=ppa PE=3 SV=1
Q7NSK8	-0.0235156	0.470516	7	7.16667	Malonyl CoA-acyl carrier protein transacylase OS=Chromobacterium violaceum (strain ATCC 12472 / DSM 30191 / JCM 1249 / NBRC 12614 / NCIMB 9131 / NCTC 9757) GN=fabD PE=3 SV=1
Q7NYS5	0.0281531	0.470914	6	5.83333	Probable ABC-type proline/glycine betaine transport systems, ATPase component OS=Chromobacterium violaceum (strain ATCC 12472 / DSM 30191 / JCM 1249 / NBRC 12614 / NCIMB 9131 / NCTC 9757) GN=CV_1197 PE=4 SV=1
Q7NS50	0.0151422	0.471535	22.1667	21.8333	Probable ABC transporter ATP-binding protein OS=Chromobacterium violaceum (strain ATCC 12472 / DSM 30191 / JCM 1249 / NBRC 12614 / NCIMB 9131 / NCTC 9757) GN=CV_3577 PE=4 SV=1
Q7P203	-0.0154944	0.472396	3.2	3.25	Pyridoxine/pyridoxamine 5'-phosphate oxidase OS=Chromobacterium violaceum (strain ATCC 12472 / DSM 30191 / JCM 1249 / NBRC 12614 / NCIMB 9131 / NCTC 9757) GN=pdxH PE=3 SV=1
Q7NRY3	-0.0137846	0.472688	12	12.1667	Myo-inositol-1(Or 4)-monophosphatase OS=Chromobacterium violaceum (strain ATCC 12472 / DSM 30191 / JCM 1249 / NBRC 12614 / NCIMB 9131 / NCTC 9757) GN=suhB PE=4 SV=1
Q7NVD3	0.00933996	0.473217	35.8333	35.5	GTP-binding protein TypA OS=Chromobacterium violaceum (strain ATCC 12472 / DSM 30191 / JCM 1249 / NBRC 12614 / NCIMB 9131 / NCTC 9757) GN=typA PE=4 SV=1
Q7NSG2	0.0183376	0.476821	1.83333	1.8	SsrA-binding protein OS=Chromobacterium violaceum (strain ATCC 12472 / DSM 30191 / JCM 1249 / NBRC 12614 / NCIMB 9131 / NCTC 9757) GN=smpB PE=3 SV=1
Q7NWE3	-0.00947276	0.478062	10.5	10.6	UPF0234 protein CV_2047 OS=Chromobacterium violaceum (strain ATCC 12472 / DSM 30191 / JCM 1249 / NBRC 12614 / NCIMB 9131 / NCTC 9757) GN=CV_2047 PE=3 SV=1
Q7NYB0	0.0183376	0.479364	1.83333	1.8	Uncharacterized protein OS=Chromobacterium violaceum (strain ATCC 12472 / DSM 30191 / JCM 1249 / NBRC 12614 / NCIMB 9131 / NCTC 9757) GN=CV_1364 PE=4 SV=1
Q7NSP4	-0.0116887	0.480033	14.1667	14.3333	Site-determining protein OS=Chromobacterium violaceum (strain ATCC 12472 / DSM 30191 / JCM 1249 / NBRC 12614 / NCIMB 9131 / NCTC 9757) GN=minD PE=3 SV=1
Q7P0N8	0.00607521	0.480179	27.5	27.3333	Dihydrolipoyl dehydrogenase OS=Chromobacterium violaceum (strain ATCC 12472 / DSM 30191 / JCM 1249 / NBRC 12614 / NCIMB 9131 / NCTC 9757) GN=lpdA1 PE=4 SV=1
Q7NYJ7	-0.0152578	0.480358	4.33333	4.4	Dihydroxy-acid dehydratase OS=Chromobacterium violaceum (strain ATCC 12472 / DSM 30191 / JCM 1249 / NBRC 12614 / NCIMB 9131 / NCTC 9757) GN=ilvD PE=3 SV=1
Q7NTF9	0.0134145	0.480719	6.25	6.16667	Lipoyl synthase OS=Chromobacterium violaceum (strain ATCC 12472 / DSM 30191 / JCM 1249 / NBRC 12614 / NCIMB 9131 / NCTC 9757) GN=lipA PE=3 SV=1
Q7P1X2	-0.0180071	0.481736	5.5	5.6	Probable sugar hydrolase OS=Chromobacterium violaceum (strain ATCC 12472 / DSM 30191 / JCM 1249 / NBRC 12614 / NCIMB 9131 / NCTC 9757) GN=CV_0090 PE=4 SV=1
Q7NZP6	-0.00668476	0.482681	49.6667	50	Oligopeptidase A OS=Chromobacterium violaceum (strain ATCC 12472 / DSM 30191 / JCM 1249 / NBRC 12614 / NCIMB 9131 / NCTC 9757) GN=prlC PE=3 SV=1
Q7NS84	0.00729469	0.486304	18.3333	18.2	Nucleoside diphosphate kinase OS=Chromobacterium violaceum (strain ATCC 12472 / DSM 30191 / JCM 1249 / NBRC 12614 / NCIMB 9131 / NCTC 9757) GN=ndk PE=3 SV=1
Q7NVD1	-0.00956341	0.486487	5.2	5.25	Ribonucleoside-triphosphate reductase OS=Chromobacterium violaceum (strain ATCC 12472 / DSM 30191 / JCM 1249 / NBRC 12614 / NCIMB 9131 / NCTC 9757) GN=nrdD PE=4 SV=1
Q7NQG4	-0.00513815	0.488507	32.3333	32.5	50S ribosomal protein L5 OS=Chromobacterium violaceum (strain ATCC 12472 / DSM 30191 / JCM 1249 / NBRC 12614 / NCIMB 9131 / NCTC 9757) GN=rplE PE=3 SV=1
Q7NQV6	-0.0122623	0.48958	6.75	6.83333	N-acetylneuraminic acid synthase OS=Chromobacterium violaceum (strain ATCC 12472 / DSM 30191 / JCM 1249 / NBRC 12614 / NCIMB 9131 / NCTC 9757) GN=neuB PE=4 SV=1
Q7NYA8	0.00412963	0.490272	32.3333	32.2	Probable phasin OS=Chromobacterium violaceum (strain ATCC 12472 / DSM 30191 / JCM 1249 / NBRC 12614 / NCIMB 9131 / NCTC 9757) GN=CV_1366 PE=4 SV=1
Q9ZHI1	0.00516471	0.490756	32.3333	32.1667	Acetyl-CoA acetyltransferase OS=Chromobacterium violaceum (strain ATCC 12472 / DSM 30191 / JCM 1249 / NBRC 12614 / NCIMB 9131 / NCTC 9757) GN=phaA PE=3 SV=2
contaminant_KERATIN21	-0.00550618	0.491214	30.1667	30.3333
Q7NVN9	-0.00691607	0.491967	4.8	4.83333	Uncharacterized protein OS=Chromobacterium violaceum (strain ATCC 12472 / DSM 30191 / JCM 1249 / NBRC 12614 / NCIMB 9131 / NCTC 9757) GN=CV_2303 PE=4 SV=1
Q7NQ31	0.00904412	0.492608	7.4	7.33333	Probable L-allo-threonine aldolase OS=Chromobacterium violaceum (strain ATCC 12472 / DSM 30191 / JCM 1249 / NBRC 12614 / NCIMB 9131 / NCTC 9757) GN=CV_4309 PE=4 SV=1
Q7P211	-0.00642683	0.493935	5.16667	5.2	Protein porphyrin biosynthesis OS=Chromobacterium violaceum (strain ATCC 12472 / DSM 30191 / JCM 1249 / NBRC 12614 / NCIMB 9131 / NCTC 9757) GN=hemY PE=4 SV=1
Q7P002	0	0.5	3	3	Multidrug resistance secretion protein OS=Chromobacterium violaceum (strain ATCC 12472 / DSM 30191 / JCM 1249 / NBRC 12614 / NCIMB 9131 / NCTC 9757) GN=emrA PE=4 SV=1
Q7P092	0	0.5	2.4	2.4	Glucitol operon repressor OS=Chromobacterium violaceum (strain ATCC 12472 / DSM 30191 / JCM 1249 / NBRC 12614 / NCIMB 9131 / NCTC 9757) GN=srlR PE=4 SV=1
Q7NV46	0	0.5	3	3	Uncharacterized protein OS=Chromobacterium violaceum (strain ATCC 12472 / DSM 30191 / JCM 1249 / NBRC 12614 / NCIMB 9131 / NCTC 9757) GN=CV_2499 PE=4 SV=1
Q7NZJ6	0	0.5	2	2	Non-canonical purine NTP pyrophosphatase OS=Chromobacterium violaceum (strain ATCC 12472 / DSM 30191 / JCM 1249 / NBRC 12614 / NCIMB 9131 / NCTC 9757) GN=CV_0926 PE=3 SV=1
Q7NWD2	0	0.5	4.2	4.2	RNA polymerase sigma factor OS=Chromobacterium violaceum (strain ATCC 12472 / DSM 30191 / JCM 1249 / NBRC 12614 / NCIMB 9131 / NCTC 9757) GN=rpoE PE=3 SV=1
Q7NX83	0	0.5	19.8333	19.8333	Pyrophosphate--fructose 6-phosphate 1-phosphotransferase OS=Chromobacterium violaceum (strain ATCC 12472 / DSM 30191 / JCM 1249 / NBRC 12614 / NCIMB 9131 / NCTC 9757) GN=pfkA PE=3 SV=1
Q7NQA1	0	0.5	2	2	Probable amidase from nicotinamidase family OS=Chromobacterium violaceum (strain ATCC 12472 / DSM 30191 / JCM 1249 / NBRC 12614 / NCIMB 9131 / NCTC 9757) GN=CV_4239 PE=4 SV=1
Q7NWQ4	0	0.5	1	1	Uncharacterized protein OS=Chromobacterium violaceum (strain ATCC 12472 / DSM 30191 / JCM 1249 / NBRC 12614 / NCIMB 9131 / NCTC 9757) GN=CV_1927 PE=4 SV=1
Q7NVP4	0	0.5	25	25	DNA gyrase subunit A OS=Chromobacterium violaceum (strain ATCC 12472 / DSM 30191 / JCM 1249 / NBRC 12614 / NCIMB 9131 / NCTC 9757) GN=gyrA PE=3 SV=1
Q7NQ79	0	0.5	2	2	Uncharacterized protein OS=Chromobacterium violaceum (strain ATCC 12472 / DSM 30191 / JCM 1249 / NBRC 12614 / NCIMB 9131 / NCTC 9757) GN=CV_4261 PE=4 SV=1
Q7NQY1	0	0.5	2	2	Stringent starvation protein B OS=Chromobacterium violaceum (strain ATCC 12472 / DSM 30191 / JCM 1249 / NBRC 12614 / NCIMB 9131 / NCTC 9757) GN=sspB PE=4 SV=1
Q7NVZ4	0	0.5	46	46	30S ribosomal protein S2 OS=Chromobacterium violaceum (strain ATCC 12472 / DSM 30191 / JCM 1249 / NBRC 12614 / NCIMB 9131 / NCTC 9757) GN=rpsB PE=3 SV=1
Q7NSH0	0	0.5	1	1	50S ribosomal protein L28 OS=Chromobacterium violaceum (strain ATCC 12472 / DSM 30191 / JCM 1249 / NBRC 12614 / NCIMB 9131 / NCTC 9757) GN=rpmB PE=3 SV=1
Q7NVI7	0	0.5	4.33333	4.33333	Chorismate mutase/prephenate dehydratase OS=Chromobacterium violaceum (strain ATCC 12472 / DSM 30191 / JCM 1249 / NBRC 12614 / NCIMB 9131 / NCTC 9757) GN=pheA PE=4 SV=1
Q7NUI6	0	0.5	6.4	6.4	Indole-3-glycerol phosphate synthase OS=Chromobacterium violaceum (strain ATCC 12472 / DSM 30191 / JCM 1249 / NBRC 12614 / NCIMB 9131 / NCTC 9757) GN=trpC PE=3 SV=1
Q7NVP5	0	0.5	15.5	15.5	Lipoprotein OS=Chromobacterium violaceum (strain ATCC 12472 / DSM 30191 / JCM 1249 / NBRC 12614 / NCIMB 9131 / NCTC 9757) GN=CV_2297 PE=3 SV=1
Q7NQT1	0	0.5	2	2	Peptidyl-tRNA hydrolase OS=Chromobacterium violaceum (strain ATCC 12472 / DSM 30191 / JCM 1249 / NBRC 12614 / NCIMB 9131 / NCTC 9757) GN=pth PE=3 SV=1
Q7NZ19	0	0.5	3.4	3.4	Phosphopantetheine adenylyltransferase OS=Chromobacterium violaceum (strain ATCC 12472 / DSM 30191 / JCM 1249 / NBRC 12614 / NCIMB 9131 / NCTC 9757) GN=coaD PE=3 SV=1
Q7P1A6	0	0.5	1.33333	1.33333	Probable ABC transporter, ATP-binding/permease fusion OS=Chromobacterium violaceum (strain ATCC 12472 / DSM 30191 / JCM 1249 / NBRC 12614 / NCIMB 9131 / NCTC 9757) GN=CV_0307 PE=4 SV=1
Q7NQA8	0	0.5	2.6	2.6	Uncharacterized protein OS=Chromobacterium violaceum (strain ATCC 12472 / DSM 30191 / JCM 1249 / NBRC 12614 / NCIMB 9131 / NCTC 9757) GN=CV_4232 PE=4 SV=1
Q7NX48	0	0.5	4	4	Uncharacterized protein OS=Chromobacterium violaceum (strain ATCC 12472 / DSM 30191 / JCM 1249 / NBRC 12614 / NCIMB 9131 / NCTC 9757) GN=CV_1781 PE=4 SV=1
Q7NQF7	0	0.5	1.33333	1.33333	50S ribosomal protein L22 OS=Chromobacterium violaceum (strain ATCC 12472 / DSM 30191 / JCM 1249 / NBRC 12614 / NCIMB 9131 / NCTC 9757) GN=rplV PE=3 SV=1
Q7P008	0	0.5	2	2	Probable two-component response regulator OS=Chromobacterium violaceum (strain ATCC 12472 / DSM 30191 / JCM 1249 / NBRC 12614 / NCIMB 9131 / NCTC 9757) GN=CV_0761 PE=4 SV=1
Q7P0X2	0	0.5	1	1	Alkylphosphonate uptake protein OS=Chromobacterium violaceum (strain ATCC 12472 / DSM 30191 / JCM 1249 / NBRC 12614 / NCIMB 9131 / NCTC 9757) GN=phnA PE=4 SV=1
Q7NST9	0	0.5	4.5	4.5	Probable ABC transporter, ATP-binding protein OS=Chromobacterium violaceum (strain ATCC 12472 / DSM 30191 / JCM 1249 / NBRC 12614 / NCIMB 9131 / NCTC 9757) GN=CV_3331 PE=4 SV=1
Q7NSI6	0	0.5	1.33333	1.33333	Probable methyl-accepting chemotaxis protein OS=Chromobacterium violaceum (strain ATCC 12472 / DSM 30191 / JCM 1249 / NBRC 12614 / NCIMB 9131 / NCTC 9757) GN=CV_3438 PE=4 SV=1
Q7P0I9	0	0.5	3	3	Probable guanine deaminase OS=Chromobacterium violaceum (strain ATCC 12472 / DSM 30191 / JCM 1249 / NBRC 12614 / NCIMB 9131 / NCTC 9757) GN=CV_0578 PE=4 SV=1
Q7NR63	0	0.5	3.5	3.5	Acetylglutamate kinase OS=Chromobacterium violaceum (strain ATCC 12472 / DSM 30191 / JCM 1249 / NBRC 12614 / NCIMB 9131 / NCTC 9757) GN=argB PE=3 SV=1
contaminant_KERATIN03	0	0.5	175.667	175.667
Q7NSB0	0	0.5	1	1	Phosphoserine phosphatase OS=Chromobacterium violaceum (strain ATCC 12472 / DSM 30191 / JCM 1249 / NBRC 12614 / NCIMB 9131 / NCTC 9757) GN=serB PE=4 SV=1
Q7NSC6	0	0.5	1	1	Oxygen-insensitive NADPH nitroreductase OS=Chromobacterium violaceum (strain ATCC 12472 / DSM 30191 / JCM 1249 / NBRC 12614 / NCIMB 9131 / NCTC 9757) GN=nfsA PE=4 SV=1
Q7P255	0	0.5	13.3333	13.3333	Probable site-specific DNA-methyltransferase, cytosine-specific OS=Chromobacterium violaceum (strain ATCC 12472 / DSM 30191 / JCM 1249 / NBRC 12614 / NCIMB 9131 / NCTC 9757) GN=CV_0006 PE=4 SV=1
#These identifications were filtered out by the L-stringency and so deserve further experimentation to verify if they are indeed differentially expressed	#DIV/0!
Q9S3V1	0.668627	0.000401966	6.83333	3.5	Probable L-tryptophan oxidase VioA OS=Chromobacterium violaceum (strain ATCC 12472 / DSM 30191 / JCM 1249 / NBRC 12614 / NCIMB 9131 / NCTC 9757) GN=vioA PE=1 SV=2
Q7NSZ5	0.667408	0.00085904	5.2	2.66667	Uncharacterized protein OS=Chromobacterium violaceum (strain ATCC 12472 / DSM 30191 / JCM 1249 / NBRC 12614 / NCIMB 9131 / NCTC 9757) GN=CV_3270 PE=1 SV=1
Q7NU99	0.883644	0.000890466	7.66667	3.16667	Probable diaminobutyrate-pyruvate transaminase OS=Chromobacterium violaceum (strain ATCC 12472 / DSM 30191 / JCM 1249 / NBRC 12614 / NCIMB 9131 / NCTC 9757) GN=CV_2804 PE=3 SV=1
Q7NZ11	0.4517	0.00170383	7.33333	4.66667	CDPdiacylglycerol-serine O-phosphatidyltransferase OS=Chromobacterium violaceum (strain ATCC 12472 / DSM 30191 / JCM 1249 / NBRC 12614 / NCIMB 9131 / NCTC 9757) GN=pssA PE=4 SV=1
Q7NRV0	0.837199	0.00193352	5.2	2.25	Protein-L-isoaspartate O-methyltransferase OS=Chromobacterium violaceum (strain ATCC 12472 / DSM 30191 / JCM 1249 / NBRC 12614 / NCIMB 9131 / NCTC 9757) GN=pcm PE=3 SV=1
Q7NZ31	-0.459663	0.00208947	4.16667	6.6	Co-chaperone protein HscB homolog OS=Chromobacterium violaceum (strain ATCC 12472 / DSM 30191 / JCM 1249 / NBRC 12614 / NCIMB 9131 / NCTC 9757) GN=hscB PE=3 SV=2
Q7NZT4	1.5359	0.00216891	6.2	1.33333	Uncharacterized protein OS=Chromobacterium violaceum (strain ATCC 12472 / DSM 30191 / JCM 1249 / NBRC 12614 / NCIMB 9131 / NCTC 9757) GN=CV_0837 PE=4 SV=1
Q7NPS9	-1.09792	0.00263805	1.8	5.4	Probable carbonic anhydrase, family 3 OS=Chromobacterium violaceum (strain ATCC 12472 / DSM 30191 / JCM 1249 / NBRC 12614 / NCIMB 9131 / NCTC 9757) GN=CV_0875 PE=4 SV=1
Q7NZL0	0.587415	0.00279398	3	1.66667	Uncharacterized protein OS=Chromobacterium violaceum (strain ATCC 12472 / DSM 30191 / JCM 1249 / NBRC 12614 / NCIMB 9131 / NCTC 9757) GN=CV_0912 PE=4 SV=1
Q7P0M6	0.874916	0.00280671	5.4	2.25	Uncharacterized protein OS=Chromobacterium violaceum (strain ATCC 12472 / DSM 30191 / JCM 1249 / NBRC 12614 / NCIMB 9131 / NCTC 9757) GN=CV_0540 PE=4 SV=1
Q7NYF7	-1.223	0.00291034	1.66667	5.66667	Uncharacterized protein OS=Chromobacterium violaceum (strain ATCC 12472 / DSM 30191 / JCM 1249 / NBRC 12614 / NCIMB 9131 / NCTC 9757) GN=CV_1317 PE=4 SV=1
Q7P1A7	0.622136	0.0034389	6.83333	3.66667	Probable HlyD family secretion protein OS=Chromobacterium violaceum (strain ATCC 12472 / DSM 30191 / JCM 1249 / NBRC 12614 / NCIMB 9131 / NCTC 9757) GN=CV_0306 PE=4 SV=1
Q7NXA0	-0.915712	0.0035388	1	2.5	Uncharacterized protein OS=Chromobacterium violaceum (strain ATCC 12472 / DSM 30191 / JCM 1249 / NBRC 12614 / NCIMB 9131 / NCTC 9757) GN=CV_1727 PE=4 SV=1
Q7NYT9	0.549699	0.00449426	5.2	3	Uncharacterized protein OS=Chromobacterium violaceum (strain ATCC 12472 / DSM 30191 / JCM 1249 / NBRC 12614 / NCIMB 9131 / NCTC 9757) GN=CV_1183 PE=4 SV=1
Q7NR41	0.579452	0.00529659	5	2.8	Probable ATP-binding component of ABC transporter OS=Chromobacterium violaceum (strain ATCC 12472 / DSM 30191 / JCM 1249 / NBRC 12614 / NCIMB 9131 / NCTC 9757) GN=CV_3943 PE=4 SV=1
Q7NYK2	0.668627	0.00547521	6.83333	3.5	Beta-glucosidase OS=Chromobacterium violaceum (strain ATCC 12472 / DSM 30191 / JCM 1249 / NBRC 12614 / NCIMB 9131 / NCTC 9757) GN=bglB PE=3 SV=1
Q7NWA2	0.443104	0.00563092	7.16667	4.6	Acetyl-CoA C-acetyltransferase OS=Chromobacterium violaceum (strain ATCC 12472 / DSM 30191 / JCM 1249 / NBRC 12614 / NCIMB 9131 / NCTC 9757) GN=atoB PE=3 SV=1
Q7NYZ3	0.984661	0.0066769	3.75	1.4	Glycerol-3-phosphate dehydrogenase [NAD(P)+] OS=Chromobacterium violaceum (strain ATCC 12472 / DSM 30191 / JCM 1249 / NBRC 12614 / NCIMB 9131 / NCTC 9757) GN=gpsA PE=3 SV=1
Q7NX34	-0.377392	0.00688824	4.25	6.2	4-hydroxy-tetrahydrodipicolinate reductase OS=Chromobacterium violaceum (strain ATCC 12472 / DSM 30191 / JCM 1249 / NBRC 12614 / NCIMB 9131 / NCTC 9757) GN=dapB PE=3 SV=1
Q7P1X5	0.874916	0.0075895	3.2	1.33333	Probable metallo-beta-lactamase OS=Chromobacterium violaceum (strain ATCC 12472 / DSM 30191 / JCM 1249 / NBRC 12614 / NCIMB 9131 / NCTC 9757) GN=CV_0087 PE=4 SV=1
Q7NWD6	0.828756	0.00782204	5.5	2.4	Aconitate hydratase OS=Chromobacterium violaceum (strain ATCC 12472 / DSM 30191 / JCM 1249 / NBRC 12614 / NCIMB 9131 / NCTC 9757) GN=acnA2 PE=4 SV=1
Q7NRU9	0.650177	0.0079003	4.6	2.4	Probable lipoprotein nlpD OS=Chromobacterium violaceum (strain ATCC 12472 / DSM 30191 / JCM 1249 / NBRC 12614 / NCIMB 9131 / NCTC 9757) GN=CV_3681 PE=4 SV=1
Q7NS56	-0.8388	0.00790889	1.8	4.16667	Riboflavin biosynthesis protein OS=Chromobacterium violaceum (strain ATCC 12472 / DSM 30191 / JCM 1249 / NBRC 12614 / NCIMB 9131 / NCTC 9757) GN=ribF PE=3 SV=1
Q7NZS1	0.340711	0.00801969	7.5	5.33333	GTPase Obg OS=Chromobacterium violaceum (strain ATCC 12472 / DSM 30191 / JCM 1249 / NBRC 12614 / NCIMB 9131 / NCTC 9757) GN=obg PE=3 SV=1
Q7NVL9	-0.587415	0.00806504	1.66667	3	Probable transcriptional regulatory protein, LuxR family OS=Chromobacterium violaceum (strain ATCC 12472 / DSM 30191 / JCM 1249 / NBRC 12614 / NCIMB 9131 / NCTC 9757) GN=CV_2323 PE=4 SV=1
Q7NQV8	-0.510503	0.0083234	2.2	3.66667	N-acylneuraminate cytidylyltransferase OS=Chromobacterium violaceum (strain ATCC 12472 / DSM 30191 / JCM 1249 / NBRC 12614 / NCIMB 9131 / NCTC 9757) GN=neuA PE=4 SV=1
Q7P1R6	-0.937677	0.00833102	3	7.66667	Glucokinase OS=Chromobacterium violaceum (strain ATCC 12472 / DSM 30191 / JCM 1249 / NBRC 12614 / NCIMB 9131 / NCTC 9757) GN=glk PE=3 SV=2
Q7NRQ4	0.725479	0.00891769	6.2	3	Molybdate-binding periplasmic protein OS=Chromobacterium violaceum (strain ATCC 12472 / DSM 30191 / JCM 1249 / NBRC 12614 / NCIMB 9131 / NCTC 9757) GN=modA PE=4 SV=1
Q7P0F0	-0.893253	0.00923436	3	7.33333	1-(5-phosphoribosyl)-5-[(5-phosphoribosylamino)methylideneamino] imidazole-4-carboxamide isomerase OS=Chromobacterium violaceum (strain ATCC 12472 / DSM 30191 / JCM 1249 / NBRC 12614 / NCIMB 9131 / NCTC 9757) GN=hisA PE=3 SV=1
Q7NWD9	1.02463	0.00950672	7.66667	2.75	Probable zinc-containing alcohol dehydrogenase OS=Chromobacterium violaceum (strain ATCC 12472 / DSM 30191 / JCM 1249 / NBRC 12614 / NCIMB 9131 / NCTC 9757) GN=CV_2051 PE=3 SV=1
Q7NXJ9	0.579452	0.00993874	8.33333	4.66667	Acriflavin resistance protein E OS=Chromobacterium violaceum (strain ATCC 12472 / DSM 30191 / JCM 1249 / NBRC 12614 / NCIMB 9131 / NCTC 9757) GN=acrE PE=4 SV=1
Q7MBE2	0.664556	0.0100488	2.33333	1.2	tRNA dimethylallyltransferase OS=Chromobacterium violaceum (strain ATCC 12472 / DSM 30191 / JCM 1249 / NBRC 12614 / NCIMB 9131 / NCTC 9757) GN=miaA PE=3 SV=1
Q7P104	0.804557	0.0136458	8.5	3.8	Probable bacteriophage tail core protein OS=Chromobacterium violaceum (strain ATCC 12472 / DSM 30191 / JCM 1249 / NBRC 12614 / NCIMB 9131 / NCTC 9757) GN=CV_0410 PE=4 SV=1
Q7NV49	-0.359025	0.0142387	5.16667	7.4	Nucleoside diphosphate kinase regulator OS=Chromobacterium violaceum (strain ATCC 12472 / DSM 30191 / JCM 1249 / NBRC 12614 / NCIMB 9131 / NCTC 9757) GN=rnk PE=4 SV=1
Q7NXH8	0.579452	0.0147583	8.33333	4.66667	Delta-aminolevulinic acid dehydratase OS=Chromobacterium violaceum (strain ATCC 12472 / DSM 30191 / JCM 1249 / NBRC 12614 / NCIMB 9131 / NCTC 9757) GN=hemB PE=3 SV=1
Q7NQS8	-0.570185	0.0165716	2.16667	3.83333	4-diphosphocytidyl-2-C-methyl-D-erythritol kinase OS=Chromobacterium violaceum (strain ATCC 12472 / DSM 30191 / JCM 1249 / NBRC 12614 / NCIMB 9131 / NCTC 9757) GN=ispE PE=3 SV=1
Q7P0X9	0.937677	0.0169275	4.6	1.8	Acrab operon repressor OS=Chromobacterium violaceum (strain ATCC 12472 / DSM 30191 / JCM 1249 / NBRC 12614 / NCIMB 9131 / NCTC 9757) GN=acrR PE=4 SV=1
Q7NQ93	-0.315653	0.0169506	3.5	4.8	Exodeoxyribonuclease III OS=Chromobacterium violaceum (strain ATCC 12472 / DSM 30191 / JCM 1249 / NBRC 12614 / NCIMB 9131 / NCTC 9757) GN=exoA PE=4 SV=1
Q7NUH5	-0.730426	0.017491	2.6	5.4	Probable acyl-CoA dehydrogenase OS=Chromobacterium violaceum (strain ATCC 12472 / DSM 30191 / JCM 1249 / NBRC 12614 / NCIMB 9131 / NCTC 9757) GN=CV_2723 PE=4 SV=1
Q7NX65	1.16242	0.0179012	5.33333	1.66667	Probable propionyl-CoA carboxylase (Beta subunit) OS=Chromobacterium violaceum (strain ATCC 12472 / DSM 30191 / JCM 1249 / NBRC 12614 / NCIMB 9131 / NCTC 9757) GN=CV_1764 PE=4 SV=1
Q7NSF9	0.543272	0.0190855	6.2	3.6	Transmembrane protein OS=Chromobacterium violaceum (strain ATCC 12472 / DSM 30191 / JCM 1249 / NBRC 12614 / NCIMB 9131 / NCTC 9757) GN=elaB PE=4 SV=1
Q7NR00	-0.530293	0.019661	2	3.4	Uncharacterized protein OS=Chromobacterium violaceum (strain ATCC 12472 / DSM 30191 / JCM 1249 / NBRC 12614 / NCIMB 9131 / NCTC 9757) GN=CV_3985 PE=4 SV=1
Q7NYJ0	0.810418	0.0216092	6	2.66667	Probable hydrolase OS=Chromobacterium violaceum (strain ATCC 12472 / DSM 30191 / JCM 1249 / NBRC 12614 / NCIMB 9131 / NCTC 9757) GN=CV_1284 PE=4 SV=1
Q7NZK3	0.915712	0.0217682	6	2.4	Probable C4-dicarboxylate-binding periplasmic protein OS=Chromobacterium violaceum (strain ATCC 12472 / DSM 30191 / JCM 1249 / NBRC 12614 / NCIMB 9131 / NCTC 9757) GN=CV_0919 PE=4 SV=1
Q7P030	-0.441554	0.0219123	1.5	2.33333	Probable esterase OS=Chromobacterium violaceum (strain ATCC 12472 / DSM 30191 / JCM 1249 / NBRC 12614 / NCIMB 9131 / NCTC 9757) GN=CV_0739 PE=4 SV=1
Q7NUF4	0.923675	0.0229738	4.2	1.66667	Probable glutathione S-transferase family protein OS=Chromobacterium violaceum (strain ATCC 12472 / DSM 30191 / JCM 1249 / NBRC 12614 / NCIMB 9131 / NCTC 9757) GN=CV_2745 PE=3 SV=1
Q7P0X8	-0.362676	0.0246661	5.33333	7.66667	Probable ABC transporter ATP-binding protein OS=Chromobacterium violaceum (strain ATCC 12472 / DSM 30191 / JCM 1249 / NBRC 12614 / NCIMB 9131 / NCTC 9757) GN=CV_0437 PE=4 SV=1
Reverse_Q7NZH5	0.692709	0.0249126	2	1
Q7NRT4	-0.921407	0.0259222	1.75	4.4	30S ribosomal protein S9 OS=Chromobacterium violaceum (strain ATCC 12472 / DSM 30191 / JCM 1249 / NBRC 12614 / NCIMB 9131 / NCTC 9757) GN=rpsI PE=3 SV=1
Q7NSZ2	0.447742	0.0260214	7.2	4.6	Uncharacterized protein OS=Chromobacterium violaceum (strain ATCC 12472 / DSM 30191 / JCM 1249 / NBRC 12614 / NCIMB 9131 / NCTC 9757) GN=CV_3277 PE=4 SV=1
Q7NRV1	-0.559262	0.0260907	1	1.75	5'-nucleotidase SurE OS=Chromobacterium violaceum (strain ATCC 12472 / DSM 30191 / JCM 1249 / NBRC 12614 / NCIMB 9131 / NCTC 9757) GN=surE PE=3 SV=1
Q7NV30	-0.787959	0.0264539	1	2.2	Probable colicin V production protein OS=Chromobacterium violaceum (strain ATCC 12472 / DSM 30191 / JCM 1249 / NBRC 12614 / NCIMB 9131 / NCTC 9757) GN=CV_2516 PE=4 SV=1
Q7NRN0	-0.7125	0.0266371	1.66667	3.4	NADPH-dependent 7-cyano-7-deazaguanine reductase OS=Chromobacterium violaceum (strain ATCC 12472 / DSM 30191 / JCM 1249 / NBRC 12614 / NCIMB 9131 / NCTC 9757) GN=queF PE=3 SV=1
Q7P1N9	-1.04916	0.0270315	1.75	5	RNA polymerase-binding transcription factor DksA OS=Chromobacterium violaceum (strain ATCC 12472 / DSM 30191 / JCM 1249 / NBRC 12614 / NCIMB 9131 / NCTC 9757) GN=dksA PE=3 SV=1
Q7P1A3	0.597459	0.0270685	5	2.75	Uncharacterized protein OS=Chromobacterium violaceum (strain ATCC 12472 / DSM 30191 / JCM 1249 / NBRC 12614 / NCIMB 9131 / NCTC 9757) GN=CV_0310 PE=4 SV=1
Q7P1V1	-0.564536	0.0285164	1.8	3.16667	Uncharacterized protein OS=Chromobacterium violaceum (strain ATCC 12472 / DSM 30191 / JCM 1249 / NBRC 12614 / NCIMB 9131 / NCTC 9757) GN=CV_0111 PE=4 SV=1
Q7NTX9	0.469707	0.0299193	4.8	3	Probable hydrolase OS=Chromobacterium violaceum (strain ATCC 12472 / DSM 30191 / JCM 1249 / NBRC 12614 / NCIMB 9131 / NCTC 9757) GN=CV_2924 PE=4 SV=1
Q7P0P6	0.341533	0.0305108	7.6	5.4	Carbonic anhydrase OS=Chromobacterium violaceum (strain ATCC 12472 / DSM 30191 / JCM 1249 / NBRC 12614 / NCIMB 9131 / NCTC 9757) GN=CV_0520 PE=3 SV=1
Q7NQQ2	0.510503	0.0311762	1.66667	1	Uncharacterized protein OS=Chromobacterium violaceum (strain ATCC 12472 / DSM 30191 / JCM 1249 / NBRC 12614 / NCIMB 9131 / NCTC 9757) GN=CV_4085 PE=4 SV=1
Q7NQU7	-0.654993	0.0320523	2.25	4.33333	Arginine decarboxylase OS=Chromobacterium violaceum (strain ATCC 12472 / DSM 30191 / JCM 1249 / NBRC 12614 / NCIMB 9131 / NCTC 9757) GN=adi PE=4 SV=1
Q7NRE0	0.510503	0.0324847	2	1.2	Formate dehydrogenase formation protein FdhE OS=Chromobacterium violaceum (strain ATCC 12472 / DSM 30191 / JCM 1249 / NBRC 12614 / NCIMB 9131 / NCTC 9757) GN=fdhE PE=4 SV=1
Q7NZI0	-0.751513	0.0325174	2.2	4.66667	NADH-quinone oxidoreductase subunit B 1 OS=Chromobacterium violaceum (strain ATCC 12472 / DSM 30191 / JCM 1249 / NBRC 12614 / NCIMB 9131 / NCTC 9757) GN=nuoB1 PE=3 SV=1
Q7NRQ7	0.450301	0.0329987	6.8	4.33333	Thymidylate kinase OS=Chromobacterium violaceum (strain ATCC 12472 / DSM 30191 / JCM 1249 / NBRC 12614 / NCIMB 9131 / NCTC 9757) GN=tmk PE=3 SV=1
Q7P0F3	-0.605753	0.0333534	1.5	2.75	Imidazoleglycerol-phosphate dehydratase OS=Chromobacterium violaceum (strain ATCC 12472 / DSM 30191 / JCM 1249 / NBRC 12614 / NCIMB 9131 / NCTC 9757) GN=hisB PE=3 SV=1
Q7NXR7	-0.538656	0.0333833	2.33333	4	Probable iron transport system substrate-binding protein OS=Chromobacterium violaceum (strain ATCC 12472 / DSM 30191 / JCM 1249 / NBRC 12614 / NCIMB 9131 / NCTC 9757) GN=CV_1559 PE=4 SV=1
Q7NQT8	-1.48067	0.0341164	1.66667	7.33333	Cystathionine gamma-synthase OS=Chromobacterium violaceum (strain ATCC 12472 / DSM 30191 / JCM 1249 / NBRC 12614 / NCIMB 9131 / NCTC 9757) GN=metB PE=3 SV=1
Q7NYC3	-0.412585	0.0341763	4.5	6.8	50S ribosomal protein L20 OS=Chromobacterium violaceum (strain ATCC 12472 / DSM 30191 / JCM 1249 / NBRC 12614 / NCIMB 9131 / NCTC 9757) GN=rplT PE=3 SV=1
Q7NQ03	0.510503	0.0344048	6.66667	4	Cell division protein FtsA OS=Chromobacterium violaceum (strain ATCC 12472 / DSM 30191 / JCM 1249 / NBRC 12614 / NCIMB 9131 / NCTC 9757) GN=ftsA PE=3 SV=1
Q7NQD5	0.446005	0.034924	2.5	1.6	Cell division protein FtsX OS=Chromobacterium violaceum (strain ATCC 12472 / DSM 30191 / JCM 1249 / NBRC 12614 / NCIMB 9131 / NCTC 9757) GN=ftsX PE=3 SV=1
Q7NRZ4	0.587415	0.0350245	6	3.33333	Probable hydrolase, isochorismatase family OS=Chromobacterium violaceum (strain ATCC 12472 / DSM 30191 / JCM 1249 / NBRC 12614 / NCIMB 9131 / NCTC 9757) GN=CV_3633 PE=4 SV=1
Q7NZT9	0.549699	0.0360226	2.6	1.5	Type 4 fimbrial biogenesis protein PilN OS=Chromobacterium violaceum (strain ATCC 12472 / DSM 30191 / JCM 1249 / NBRC 12614 / NCIMB 9131 / NCTC 9757) GN=pilN PE=4 SV=1
Q7NW94	-0.549699	0.0360226	3	5.2	Probable transmembrane protein OS=Chromobacterium violaceum (strain ATCC 12472 / DSM 30191 / JCM 1249 / NBRC 12614 / NCIMB 9131 / NCTC 9757) GN=CV_2096 PE=4 SV=1
Q7NWI5	-0.437978	0.0364078	4	6.2	Uncharacterized protein OS=Chromobacterium violaceum (strain ATCC 12472 / DSM 30191 / JCM 1249 / NBRC 12614 / NCIMB 9131 / NCTC 9757) GN=CV_2004 PE=4 SV=1
Q7NVI0	-0.628212	0.0364422	1.6	3	Uncharacterized protein OS=Chromobacterium violaceum (strain ATCC 12472 / DSM 30191 / JCM 1249 / NBRC 12614 / NCIMB 9131 / NCTC 9757) GN=CV_2363 PE=4 SV=1
Q7NVJ4	0.810418	0.0367806	3	1.33333	Sugar ABC transporter, ATP-binding protein OS=Chromobacterium violaceum (strain ATCC 12472 / DSM 30191 / JCM 1249 / NBRC 12614 / NCIMB 9131 / NCTC 9757) GN=mglA PE=4 SV=1
Q7NTM7	-0.98021	0.0373938	3	8	Probable ferredoxin OS=Chromobacterium violaceum (strain ATCC 12472 / DSM 30191 / JCM 1249 / NBRC 12614 / NCIMB 9131 / NCTC 9757) GN=CV_3027 PE=4 SV=1
Q7NSK4	0.510503	0.0380142	4	2.4	Uncharacterized protein OS=Chromobacterium violaceum (strain ATCC 12472 / DSM 30191 / JCM 1249 / NBRC 12614 / NCIMB 9131 / NCTC 9757) GN=CV_3419 PE=4 SV=1
Q7NS95	-0.35645	0.0380538	4.66667	6.66667	Probable transmembrane protein HflK OS=Chromobacterium violaceum (strain ATCC 12472 / DSM 30191 / JCM 1249 / NBRC 12614 / NCIMB 9131 / NCTC 9757) GN=CV_3531 PE=4 SV=1
Q7P073	0.387521	0.03823	7	4.75	3-hydroxybutyrate dehydrogenase OS=Chromobacterium violaceum (strain ATCC 12472 / DSM 30191 / JCM 1249 / NBRC 12614 / NCIMB 9131 / NCTC 9757) GN=bdhA PE=3 SV=1
Q7NZ34	-0.530293	0.0393096	2	3.4	Ferredoxin OS=Chromobacterium violaceum (strain ATCC 12472 / DSM 30191 / JCM 1249 / NBRC 12614 / NCIMB 9131 / NCTC 9757) GN=fdx2 PE=4 SV=1
Q7NSU5	-0.651913	0.0404382	2.5	4.8	Uncharacterized protein OS=Chromobacterium violaceum (strain ATCC 12472 / DSM 30191 / JCM 1249 / NBRC 12614 / NCIMB 9131 / NCTC 9757) GN=CV_3325 PE=4 SV=1
Q7P0F6	-0.501775	0.0409946	3.83333	6.33333	Histidinol dehydrogenase OS=Chromobacterium violaceum (strain ATCC 12472 / DSM 30191 / JCM 1249 / NBRC 12614 / NCIMB 9131 / NCTC 9757) GN=hisD PE=3 SV=1
Q7NQ76	-0.543272	0.0410884	3	5.16667	Methionyl-tRNA formyltransferase OS=Chromobacterium violaceum (strain ATCC 12472 / DSM 30191 / JCM 1249 / NBRC 12614 / NCIMB 9131 / NCTC 9757) GN=fmt PE=3 SV=1
Q7NSL5	-0.564957	0.043534	1.25	2.2	Probable prephenate dehydrogenase OS=Chromobacterium violaceum (strain ATCC 12472 / DSM 30191 / JCM 1249 / NBRC 12614 / NCIMB 9131 / NCTC 9757) GN=CV_3407 PE=4 SV=1
Q7NS14	-0.549699	0.0447188	3	5.2	Uncharacterized protein OS=Chromobacterium violaceum (strain ATCC 12472 / DSM 30191 / JCM 1249 / NBRC 12614 / NCIMB 9131 / NCTC 9757) GN=CV_3613 PE=4 SV=1
Q7NVH4	0.405209	0.0449693	5.5	3.66667	Glucose-6-phosphate isomerase 2 OS=Chromobacterium violaceum (strain ATCC 12472 / DSM 30191 / JCM 1249 / NBRC 12614 / NCIMB 9131 / NCTC 9757) GN=pgi2 PE=3 SV=1
Q7P179	-0.653514	0.0450623	2.6	5	Uncharacterized protein OS=Chromobacterium violaceum (strain ATCC 12472 / DSM 30191 / JCM 1249 / NBRC 12614 / NCIMB 9131 / NCTC 9757) GN=CV_0334 PE=4 SV=1
Q7NZC3	0.935502	0.0454353	3.4	1.33333	Flagella basal body P-ring formation protein FlgA OS=Chromobacterium violaceum (strain ATCC 12472 / DSM 30191 / JCM 1249 / NBRC 12614 / NCIMB 9131 / NCTC 9757) GN=CV_0999 PE=3 SV=1
Q7P1R3	0.772702	0.0456301	4.33333	2	Thiamine-phosphate synthase OS=Chromobacterium violaceum (strain ATCC 12472 / DSM 30191 / JCM 1249 / NBRC 12614 / NCIMB 9131 / NCTC 9757) GN=thiE PE=3 SV=1
[truncated: 2 more rows]
